# Supplementary material for: Comprehensive Transcriptome Analysis of Different Skin Colors to Evaluate Genes Related to the Production of Pigment in Celestial Goldfish
Source: Biology (Basel). 2022 Dec 21;12(1):7. doi: 10.3390/biology12010007 (PMC9854719; doi:10.3390/biology12010007)
Supplement: Supplementary file 1 [file biology-12-00007-s001.zip]

Archive with 7 entries (7 files):
- Table S1. Overview of the data for RNA sequencing.xls
- Table S2. Identified novel genes annotate by Pfam and GO function..xlsx
- Table S3. Differentially expressed mRNAs in skin tissues among three  groups..xlsx
- Table S4. GO enrichment analysis for DE mRNAs in skin tissuess among three groups..xlsx
- Table S5. KEGG enrichment analysis for DE mRNAs in skin tissues among three groups..xlsx
- Table S6. a total of 19  common differentially expressed genes  among three groups.xlsx
- Table S7.Primer sequences for qPCR..xlsx
