# Supplementary material for: Comprehensive Transcriptome Analysis of Different Skin Colors to Evaluate Genes Related to the Production of Pigment in Celestial Goldfish
Source: Biology (Basel). 2022 Dec 21;12(1):7. doi: 10.3390/biology12010007 (PMC9854719; doi:10.3390/biology12010007)
Supplement: Supplementary file 1 [file biology-12-00007-s001.zip › Table S1. Overview of the data for RNA sequencing.xls]

Table S1. Overview of the data for RNA sequencing
sample	library	raw_reads	clean_reads	clean_bases	error_rate	Q20	Q30	GC_pct
w1	FRAS202170350-1r	43679098	42152190	6.32G	0.02	98.12	94.4	47.84
w2	FRAS202170351-1r	45576622	43545612	6.53G	0.03	97.93	94.14	48.29
w3	FRAS202170352-1r	45808142	44161360	6.62G	0.02	98.07	94.38	47.22
y1	FRAS202170353-1r	43635334	42021406	6.3G	0.03	97.9	93.9	46.38
y2	FRAS202170354-1r	45823530	44412932	6.66G	0.02	98.05	94.26	47.46
y3	FRAS202170355-1r	44916602	42808016	6.42G	0.03	97.75	93.72	46.6
b1	FRAS202170356-1r	47791958	46473976	6.97G	0.03	97.95	94.03	46.47
b2	FRAS202170357-1r	41498754	39704546	5.96G	0.02	97.99	94.23	44.88
b3	FRAS202170358-1r	45952912	44523702	6.68G	0.03	97.95	94.04	47.55
