# Supplementary material for: Comprehensive Transcriptome Analysis of Different Skin Colors to Evaluate Genes Related to the Production of Pigment in Celestial Goldfish
Source: Biology (Basel). 2022 Dec 21;12(1):7. doi: 10.3390/biology12010007 (PMC9854719; doi:10.3390/biology12010007)
Supplement: Supplementary file 1 [file biology-12-00007-s001.zip › Table S2. Identified novel genes annotate by Pfam and GO function..xlsx]

## Sheet: Sheet1
Table S2-1. Identified novel genes annotate by Pfam function.
gene_id	gene_name	gene_chr	gene_start	gene_end	gene_strand	gene_length	gene_biotype	gene_description	gene_tf_family
novel.500	-	NC_039259.1	24494503	24497227	+	1753	-	- && - && PF05184:Saposin-like type B, region 1	-
novel.501	-	NC_039259.1	269520	270931	-	1292	-	- && - && -	-
novel.502	-	NC_039259.1	7887050	7894115	-	690	-	- && - && -	-
novel.503	-	NC_039259.1	8053337	8054422	-	1062	-	- && - && -	-
novel.504	-	NC_039259.1	11250005	11251230	-	1226	-	- && - && -	-
novel.505	-	NC_039259.1	15731017	15733832	-	402	-	- && - && -	-
novel.506	-	NC_039259.1	18752430	18753575	-	1146	-	- && - && -	-
novel.507	-	NC_039259.1	25994221	26005812	-	293	-	- && - && -	-
novel.508	-	NC_039259.1	26828605	26829326	-	476	-	- && - && -	-
novel.509	-	NC_039260.1	467512	471418	+	934	-	- && A6QLJ4.1 RecName: Full=CDC42 small effector protein 2 && -	-
novel.1948	-	NW_020527922.1	31511	31969	+	459	-	- && - && -	-
novel.1949	-	NW_020527941.1	59083	91451	-	258	-	- && - && -	-
novel.1418	-	NW_020523696.1	56602	64498	-	228	-	- && - && -	-
novel.1419	-	NW_020523699.1	270	1934	-	1665	-	- && - && -	-
novel.1412	-	NW_020523658.1	56299	75084	+	3695	-	- && - && -	-
novel.1941	-	NW_020527831.1	48101	49398	-	355	-	- && P08290.4 RecName: Full=Asialoglycoprotein receptor 2; Short=ASGP-R 2; Short=ASGPR 2; AltName: Full=Hepatic lectin R2/3; Short=HL-2; Short=rHL-2 && -	-
novel.1410	-	NW_020523638.1	2507776	2514361	-	2158	-	- && - && -	-
novel.1411	-	NW_020523647.1	59443	62893	+	1133	-	- && - && -	-
novel.1416	-	NW_020523696.1	93907	94384	+	336	-	- && - && -	-
novel.1417	-	NW_020523696.1	96474	97342	+	469	-	- && - && -	-
novel.1946	-	NW_020527884.1	333472	336443	-	215	-	- && - && -	-
novel.1415	-	NW_020523695.1	36434	36952	-	421	-	- && Q2HYU2.1 RecName: Full=ATP-dependent 6-phosphofructokinase, muscle type; Short=ATP-PFK; Short=PFK-M; AltName: Full=6-phosphofructokinase type A; AltName: Full=Phosphofructo-1-kinase isozyme A; Short=PFK-A; AltName: Full=Phosphohexokinase && -	-
novel.1788	-	NW_020526640.1	82992	94348	+	274	-	- && - && -	-
novel.1789	-	NW_020526640.1	52097	52666	+	329	-	- && P85521.2 RecName: Full=Scavenger receptor cysteine-rich type 1 protein M130; AltName: CD_antigen=CD163; Contains: RecName: Full=Soluble CD163; Short=sCD163; Flags: Precursor && PF00530:Scavenger receptor cysteine-rich domain	SRCR
novel.1782	-	NW_020526576.1	107793	109275	+	1331	-	- && - && -	-
novel.1783	-	NW_020526604.1	54151	55911	+	433	-	- && - && -	-
novel.1780	-	NW_020526571.1	38007	40617	+	738	-	- && Q6P5F9.1 RecName: Full=Exportin-1; Short=Exp1; AltName: Full=Chromosome region maintenance 1 protein homolog && -	-
novel.1781	-	NW_020526576.1	105821	106967	+	1023	-	- && - && -	-
novel.1786	-	NW_020526634.1	42837	43762	+	717	-	- && - && -	-
novel.1787	-	NW_020526639.1	66963	67795	-	339	-	- && - && -	-
novel.1784	-	NW_020526604.1	56260	56481	+	222	-	- && - && -	-
novel.1785	-	NW_020526615.1	61047	76932	+	994	-	- && - && -	-
novel.348	-	NC_039253.1	17384591	17384829	+	239	-	- && - && -	-
novel.349	-	NC_039253.1	17566693	17567099	+	275	-	- && - && -	-
novel.618	-	NC_039264.1	8481137	8482836	+	578	-	- && - && -	-
novel.619	-	NC_039264.1	9988454	9990569	+	2116	-	- && - && -	-
novel.342	-	NC_039253.1	2828964	2837621	+	889	-	- && - && -	-
novel.343	-	NC_039253.1	3725309	3725527	+	219	-	- && - && -	-
novel.340	-	NC_039253.1	1284908	1286167	+	268	-	- && - && -	-
novel.341	-	NC_039253.1	2413299	2413665	+	265	-	- && - && -	-
novel.346	-	NC_039253.1	7856738	7857307	+	570	-	- && - && -	-
novel.347	-	NC_039253.1	8224712	8226151	+	881	-	- && - && -	-
novel.344	-	NC_039253.1	3783805	3785347	+	562	-	- && - && -	-
novel.345	-	NC_039253.1	7853891	7854359	+	225	-	- && - && -	-
novel.1940	-	NW_020527831.1	9713	27520	-	1712	-	- && P08290.4 RecName: Full=Asialoglycoprotein receptor 2; Short=ASGP-R 2; Short=ASGPR 2; AltName: Full=Hepatic lectin R2/3; Short=HL-2; Short=rHL-2 && -	-
novel.1413	-	NW_020523665.1	31969	35560	+	217	-	- && - && -	-
novel.1942	-	NW_020527851.1	388617	391642	+	1329	-	- && - && -	-
novel.1943	-	NW_020527851.1	1115985	1116409	-	425	-	- && - && -	-
novel.1944	-	NW_020527854.1	13817	14197	-	205	-	- && - && -	-
novel.1945	-	NW_020527874.1	21297	22488	+	316	-	- && O42376.1 RecName: Full=Mitogen-activated protein kinase 12; Short=MAP kinase 12; Short=MAPK 12; AltName: Full=Stress-activated protein kinase 3 && -	-
novel.1414	-	NW_020523692.1	59745	61932	+	2120	-	- && - && -	-
novel.1947	-	NW_020527886.1	4353	4596	+	204	-	- && - && PF01498:Transposase	Transposase_5
novel.2158	-	NW_020529010.1	25531	26112	+	286	-	- && - && -	-
novel.2159	-	NW_020529011.1	33809	34221	+	245	-	- && - && -	-
novel.2156	-	NW_020528995.1	31769	35401	-	246	-	- && - && -	-
novel.2157	-	NW_020529001.1	152972	153513	-	471	-	- && - && -	-
novel.2154	-	NW_020528986.1	122053	124815	-	1539	-	- && - && -	-
novel.2155	-	NW_020528990.1	356816	357029	+	214	-	- && - && -	-
novel.2152	-	NW_020528982.1	7065	15573	+	1405	-	- && - && -	-
novel.2153	-	NW_020528982.1	7065	15573	-	4573	-	- && Q9W678.1 RecName: Full=Cellular tumor antigen p53; AltName: Full=Tumor suppressor p53 && PF07710:P53 tetramerisation motif	P53_tetramer
novel.2150	-	NW_020528968.1	127374	128094	+	387	-	- && - && -	-
novel.2151	-	NW_020528975.1	22564	36458	+	828	-	- && Q6P360.1 RecName: Full=RING finger protein 121 && -	-
novel.1342	-	NC_039301.1	995206	997079	-	1778	-	- && - && -	-
novel.265	-	NC_039250.1	134860	136679	-	501	-	- && - && PF00048:Small cytokines (intecrine/chemokine), interleukin-8 like	-
novel.264	-	NC_039250.1	28827222	28828365	+	491	-	- && - && -	-
novel.1343	-	NW_020523286.1	766068	767894	+	1709	-	- && - && -	-
novel.267	-	NC_039250.1	3533375	3533907	-	493	-	- && - && -	-
novel.266	-	NC_039250.1	2641201	2644665	-	325	-	- && - && -	-
novel.261	-	NC_039250.1	28269332	28271167	+	1184	-	- && Q9JLN9.2 RecName: Full=Serine/threonine-protein kinase mTOR; AltName: Full=FK506-binding protein 12-rapamycin complex-associated protein 1; AltName: Full=FKBP12-rapamycin complex-associated protein; AltName: Full=Mammalian target of rapamycin; Short=	-
novel.260	-	NC_039250.1	24206921	24213214	+	1384	-	- && - && -	-
novel.263	-	NC_039250.1	28823318	28823689	+	267	-	- && - && PF00665:Integrase core domain	rve
novel.1340	-	NC_039301.1	593973	603410	-	1445	-	- && - && -	-
novel.262	-	NC_039250.1	28358538	28365016	+	1253	-	- && - && -	-
novel.614	-	NC_039264.1	5861093	5861762	+	249	-	- && - && -	-
novel.615	-	NC_039264.1	6303452	6305842	+	422	-	- && - && -	-
novel.616	-	NC_039264.1	6364850	6365186	+	226	-	- && - && -	-
novel.617	-	NC_039264.1	8058467	8061818	+	574	-	- && - && -	-
novel.610	-	NC_039264.1	2946695	2948531	+	741	-	- && - && -	-
novel.611	-	NC_039264.1	4587467	4590271	+	654	-	- && P29315.2 RecName: Full=Ribonuclease inhibitor; AltName: Full=Ribonuclease/angiogenin inhibitor 1 && -	-
novel.612	-	NC_039264.1	4702758	4704001	+	504	-	- && - && -	-
novel.613	-	NC_039264.1	5726793	5727995	+	814	-	- && - && -	-
novel.1031	-	NC_039278.1	15507999	15509700	+	908	-	- && - && PF04505:Interferon-induced transmembrane protein	-
novel.2202	-	NW_020529355.1	12302	12991	-	313	-	- && P97820.1 RecName: Full=Mitogen-activated protein kinase kinase kinase kinase 4; AltName: Full=HPK/GCK-like kinase HGK; AltName: Full=MAPK/ERK kinase kinase kinase 4; Short=MEK kinase kinase 4; Short=MEKKK 4; AltName: Full=Nck-interacting kinase && -	-
novel.2203	-	NW_020529360.1	47499	49339	+	526	-	- && Q5BIN5.1 RecName: Full=Peptidyl-prolyl cis-trans isomerase NIMA-interacting 1; AltName: Full=Peptidyl-prolyl cis-trans isomerase Pin1; Short=PPIase Pin1; AltName: Full=Rotamase Pin1 && PF00397:WW domain	WW
novel.2200	-	NW_020529331.1	18153	18399	-	247	-	- && - && -	-
novel.2201	-	NW_020529339.1	16928	18136	+	1209	-	- && - && -	-
novel.2204	-	NW_020529397.1	5421	9343	-	3359	-	- && - && -	-
novel.2205	-	NW_020529409.1	65968	66416	+	449	-	- && - && -	-
novel.1034	-	NC_039278.1	443321	443674	-	354	-	- && - && -	-
novel.1035	-	NC_039278.1	484420	485227	-	808	-	- && - && -	-
novel.1777	-	NW_020526511.1	504	1727	-	811	-	- && - && -	-
novel.1776	-	NW_020526508.1	73050	84110	+	259	-	- && - && -	-
novel.1775	-	NW_020526506.1	22738	34222	-	1560	-	- && - && -	-
novel.1774	-	NW_020526479.1	58026	59128	-	612	-	- && - && -	-
novel.1773	-	NW_020526479.1	57600	57948	-	349	-	- && - && -	-
novel.1772	-	NW_020526435.1	55226	66492	-	503	-	- && - && -	-
novel.1771	-	NW_020526435.1	49963	50750	-	400	-	- && Q9C000.1 RecName: Full=NACHT, LRR and PYD domains-containing protein 1; AltName: Full=Caspase recruitment domain-containing protein 7; AltName: Full=Death effector filament-forming ced-4-like apoptosis protein; AltName: Full=Nucleotide-binding domain	-
novel.1770	-	NW_020526435.1	38023	48059	-	347	-	- && P59046.2 RecName: Full=NACHT, LRR and PYD domains-containing protein 12; AltName: Full=Monarch-1; AltName: Full=PYRIN-containing APAF1-like protein 7; AltName: Full=Regulated by nitric oxide && -	-
novel.1779	-	NW_020526549.1	48982	50595	-	320	-	- && - && -	-
novel.1778	-	NW_020526527.1	71679	72666	-	264	-	- && - && -	-
novel.1571	-	NW_020525122.1	33016	36218	-	1195	-	- && - && -	-
novel.1570	-	NW_020525122.1	6906	12806	-	410	-	- && - && -	-
novel.59	-	NC_039244.1	20986272	20995567	+	222	-	- && - && -	-
novel.58	-	NC_039244.1	19678391	19678871	+	481	-	- && - && -	-
novel.1575	-	NW_020525144.1	328589	329160	-	394	-	- && - && -	-
novel.1574	-	NW_020525144.1	233198	240716	-	393	-	- && - && -	-
novel.1577	-	NW_020525172.1	257979	258833	-	258	-	- && - && -	-
novel.1576	-	NW_020525172.1	165084	166482	-	250	-	- && - && -	-
novel.1579	-	NW_020525186.1	46021	55415	-	3857	-	- && - && -	-
novel.1578	-	NW_020525181.1	63958	71437	+	1138	-	- && - && -	-
novel.51	-	NC_039244.1	3078403	3080320	+	1133	-	- && - && -	-
novel.50	-	NC_039244.1	562016	936878	+	1915	-	- && - && -	-
novel.57	-	NC_039244.1	18682559	18683043	+	326	-	- && - && -	-
novel.56	-	NC_039244.1	13275367	13277597	+	1651	-	- && - && -	-
novel.55	-	NC_039244.1	11896678	11899334	+	1281	-	- && Q9JLN9.2 RecName: Full=Serine/threonine-protein kinase mTOR; AltName: Full=FK506-binding protein 12-rapamycin complex-associated protein 1; AltName: Full=FKBP12-rapamycin complex-associated protein; AltName: Full=Mammalian target of rapamycin; Short=	-
novel.54	-	NC_039244.1	8795575	8797273	+	1267	-	- && - && -	-
novel.81	-	NC_039244.1	14969934	14970857	-	484	-	- && - && -	-
novel.1179	-	NC_039286.1	7911328	7913443	-	2044	-	- && - && -	-
novel.1178	-	NC_039286.1	6043952	6044365	-	333	-	- && - && -	-
novel.1175	-	NC_039286.1	804927	806345	-	330	-	- && - && -	-
novel.1174	-	NC_039286.1	14659471	14661623	+	275	-	- && - && -	-
novel.1177	-	NC_039286.1	4026762	4028435	-	552	-	- && - && -	-
novel.1176	-	NC_039286.1	1880981	1889887	-	1327	-	- && - && -	-
novel.1171	-	NC_039286.1	12406035	12406492	+	328	-	- && - && -	-
novel.1170	-	NC_039286.1	11861477	11862747	+	476	-	- && - && -	-
novel.1173	-	NC_039286.1	13699051	13701243	+	2193	-	- && - && -	-
novel.1172	-	NC_039286.1	12732788	12733394	+	494	-	- && - && -	-
novel.1315	-	NC_039294.1	895296	895798	+	280	-	- && Q8C9J3.2 RecName: Full=Sperm flagellar protein 2; AltName: Full=Protein KPL2 && -	-
novel.1314	-	NC_039294.1	630856	633829	+	2952	-	- && - && -	-
novel.1317	-	NC_039294.1	4269517	4271550	-	693	-	- && - && -	-
novel.1316	-	NC_039294.1	3331185	3331987	+	657	-	- && O60356.1 RecName: Full=Nuclear protein 1; AltName: Full=Candidate of metastasis 1; AltName: Full=Nuclear transcriptional regulator protein 1; AltName: Full=Protein p8 && -	-
novel.1311	-	NC_039293.1	8357694	8359773	-	2003	-	- && - && -	-
novel.1310	-	NC_039293.1	8042155	8043666	-	961	-	- && - && -	-
novel.1313	-	NC_039294.1	487274	488794	+	943	-	- && - && -	-
novel.1312	-	NC_039293.1	10029535	10032518	-	319	-	- && - && -	-
novel.1319	-	NC_039295.1	1571918	1586883	+	7695	-	- && Q5JPB2.4 RecName: Full=Zinc finger protein 831 && -	-
novel.1318	-	NC_039294.1	4370681	4370992	-	291	-	- && - && -	-
novel.759	-	NC_039267.1	10896452	10898139	-	1688	-	- && - && -	-
novel.758	-	NC_039267.1	8902311	8903446	-	354	-	- && - && -	-
novel.755	-	NC_039267.1	3258480	3259435	-	217	-	- && - && -	-
novel.754	-	NC_039267.1	2012776	2013490	-	715	-	- && - && -	-
novel.757	-	NC_039267.1	8207235	8208559	-	585	-	- && - && -	-
novel.756	-	NC_039267.1	6717875	6718242	-	368	-	- && - && -	-
novel.751	-	NC_039267.1	15204278	15204683	+	406	-	- && - && -	-
novel.750	-	NC_039267.1	14719529	14727827	+	644	-	- && - && -	-
novel.753	-	NC_039267.1	23288009	23289498	+	356	-	- && - && -	-
novel.752	-	NC_039267.1	23278928	23288326	+	222	-	- && - && -	-
novel.1210	-	NC_039288.1	4366963	4372995	-	351	-	- && - && -	-
novel.199	-	NC_039248.1	16809711	16810102	+	371	-	- && - && -	-
novel.198	-	NC_039248.1	16753719	16888656	+	2193	-	- && - && -	-
novel.1211	-	NC_039288.1	5178943	5179799	-	324	-	- && - && -	-
novel.193	-	NC_039248.1	3281746	3287138	+	846	-	- && - && -	-
novel.192	-	NC_039248.1	1624487	1625562	+	920	-	- && - && -	-
novel.191	-	NC_039247.1	31829643	31829970	-	205	-	- && - && -	-
novel.190	-	NC_039247.1	29127136	29127664	-	363	-	- && - && -	-
novel.197	-	NC_039248.1	15748628	15756991	+	2458	-	- && - && -	-
novel.196	-	NC_039248.1	14901947	14903155	+	419	-	- && - && -	-
novel.195	-	NC_039248.1	12549521	12551206	+	1341	-	- && - && -	-
novel.194	-	NC_039248.1	11746218	11752024	+	550	-	- && - && -	-
novel.575	-	NC_039262.1	28279395	28280934	-	721	-	- && - && -	-
novel.574	-	NC_039262.1	20115839	20116632	-	666	-	- && A5WVX1.1 RecName: Full=Methyltransferase-like protein 13 && -	-
novel.577	-	NC_039263.1	5681932	5688709	+	6778	-	- && P26808.1 RecName: Full=Pol polyprotein; Contains: RecName: Full=Protease; Contains: RecName: Full=Reverse transcriptase/ribonuclease H; Short=RT; Contains: RecName: Full=Integrase; Short=IN && PF00075:RNase H	RnaseH
novel.576	-	NC_039263.1	632950	638328	+	1790	-	- && - && -	-
novel.571	-	NC_039262.1	4674939	4675463	-	410	-	- && - && -	-
novel.570	-	NC_039262.1	28277470	28279188	+	1719	-	- && - && -	-
novel.573	-	NC_039262.1	20115509	20115734	-	226	-	- && - && -	-
novel.572	-	NC_039262.1	19427131	19427845	-	435	-	- && O88322.2 RecName: Full=Nidogen-2; Short=NID-2; AltName: Full=Entactin-2; Flags: Precursor && PF06119:Nidogen-like	-
novel.1214	-	NC_039288.1	12659086	12666965	-	1119	-	- && - && -	-
novel.579	-	NC_039263.1	8236633	8305813	+	1146	-	- && Q6P1S4.1 RecName: Full=Arginine--tRNA ligase, cytoplasmic; AltName: Full=Arginyl-tRNA synthetase; Short=ArgRS && PF03485:Arginyl tRNA synthetase N terminal domain|PF00750:tRNA synthetases class I (R)	-
novel.578	-	NC_039263.1	5713509	5730127	+	366	-	- && - && -	-
novel.1215	-	NC_039288.1	16786414	16788173	-	736	-	- && - && -	-
novel.1409	-	NW_020523638.1	1758389	1758816	-	358	-	- && - && -	-
novel.1408	-	NW_020523638.1	1758005	1758296	-	292	-	- && - && -	-
novel.1216	-	NC_039288.1	18693291	18695143	-	1590	-	- && - && -	-
novel.1959	-	NW_020527997.1	127940	132586	+	736	-	- && - && -	-
novel.1958	-	NW_020527988.1	11411	13563	+	432	-	- && - && -	-
novel.1401	-	NW_020523625.1	17622	19946	+	1477	-	- && - && -	-
novel.1956	-	NW_020527982.1	313471	313674	+	204	-	- && - && -	-
novel.1403	-	NW_020523632.1	136256	136718	+	262	-	- && Q8BVI4.2 RecName: Full=Dihydropteridine reductase; AltName: Full=HDHPR; AltName: Full=Quinoid dihydropteridine reductase && -	-
novel.1402	-	NW_020523629.1	103080	103697	+	257	-	- && - && -	-
novel.1405	-	NW_020523638.1	410043	411510	+	537	-	- && - && -	-
novel.1404	-	NW_020523638.1	226646	227472	+	209	-	- && - && -	-
novel.1407	-	NW_020523638.1	248530	250116	-	207	-	- && Q9LJX8.1 RecName: Full=Vacuolar-processing enzyme delta-isozyme; Short=Delta-VPE; AltName: Full=Asparaginyl endopeptidase delta-VPE; Flags: Precursor && PF01650:Peptidase C13 family	-
novel.1406	-	NW_020523638.1	128829	136205	-	298	-	- && - && -	-
novel.1799	-	NW_020526712.1	72993	76094	-	429	-	- && - && -	-
novel.1193	-	NC_039287.1	3046194	3048393	+	1802	-	- && - && -	-
novel.1620	-	NW_020525463.1	3150	4055	+	301	-	- && P29315.2 RecName: Full=Ribonuclease inhibitor; AltName: Full=Ribonuclease/angiogenin inhibitor 1 && -	-
novel.1791	-	NW_020526655.1	1592	4819	+	518	-	- && P29315.2 RecName: Full=Ribonuclease inhibitor; AltName: Full=Ribonuclease/angiogenin inhibitor 1 && -	-
novel.1790	-	NW_020526643.1	14111	18809	-	2320	-	- && - && -	-
novel.1793	-	NW_020526658.1	29669	29876	+	208	-	- && - && -	-
novel.1792	-	NW_020526655.1	26974	36921	+	800	-	- && Q9C000.1 RecName: Full=NACHT, LRR and PYD domains-containing protein 1; AltName: Full=Caspase recruitment domain-containing protein 7; AltName: Full=Death effector filament-forming ced-4-like apoptosis protein; AltName: Full=Nucleotide-binding domain	-
novel.1795	-	NW_020526659.1	4764	10821	-	986	-	- && A6QLE5.1 RecName: Full=NACHT, LRR and PYD domains-containing protein 3 && -	-
novel.1623	-	NW_020525473.1	18501	22533	+	1534	-	- && - && -	-
novel.1797	-	NW_020526696.1	6661	21817	+	245	-	- && - && -	-
novel.1796	-	NW_020526691.1	117981	118867	-	253	-	- && - && PF00758:Erythropoietin/thrombopoietin	-
novel.1622	-	NW_020525469.1	556364	558581	+	867	-	- && - && -	-
novel.379	-	NC_039255.1	14766628	14786730	+	234	-	- && Q8N5C6.2 RecName: Full=S1 RNA-binding domain-containing protein 1 && -	-
novel.378	-	NC_039255.1	9579260	9579810	+	551	-	- && - && -	-
novel.377	-	NC_039255.1	1515633	1518135	+	225	-	- && - && -	-
novel.376	-	NC_039255.1	1503133	1506391	+	280	-	- && - && -	-
novel.375	-	NC_039255.1	1194957	1227380	+	491	-	- && - && -	-
novel.374	-	NC_039254.1	14585586	14592155	-	1184	-	- && - && -	-
novel.373	-	NC_039254.1	13937587	13939137	-	396	-	- && - && -	-
novel.372	-	NC_039254.1	12317802	12318802	-	206	-	- && O08852.2 RecName: Full=Polycystin-1; AltName: Full=Autosomal dominant polycystic kidney disease 1 protein homolog; Flags: Precursor && -	-
novel.371	-	NC_039254.1	10399276	10406396	-	402	-	- && - && -	-
novel.370	-	NC_039254.1	8572739	8575401	-	231	-	- && - && -	-
novel.409	-	NC_039256.1	1861105	1861364	+	230	-	- && - && -	-
novel.408	-	NC_039256.1	1385458	1385697	+	240	-	- && - && -	-
novel.1627	-	NW_020525483.1	123050	126779	+	512	-	- && P59046.2 RecName: Full=NACHT, LRR and PYD domains-containing protein 12; AltName: Full=Monarch-1; AltName: Full=PYRIN-containing APAF1-like protein 7; AltName: Full=Regulated by nitric oxide && -	-
novel.401	-	NC_039255.1	14879522	14881182	-	1529	-	- && - && -	-
novel.400	-	NC_039255.1	12875337	12878971	-	707	-	- && P27595.1 RecName: Full=Hexokinase-1; AltName: Full=Brain form hexokinase; AltName: Full=Hexokinase type I; Short=HK I && -	-
novel.403	-	NC_039255.1	21813963	21815027	-	245	-	- && - && -	-
novel.402	-	NC_039255.1	16447967	16452321	-	897	-	- && - && -	-
novel.405	-	NC_039255.1	23567629	23569446	-	925	-	- && - && -	-
novel.404	-	NC_039255.1	22028762	22030233	-	1427	-	- && - && -	-
novel.407	-	NC_039255.1	24142003	24146630	-	426	-	- && - && -	-
novel.406	-	NC_039255.1	23874868	23889576	-	224	-	- && - && -	-
novel.386	-	NC_039255.1	22195980	22212334	+	365	-	- && - && -	-
novel.387	-	NC_039255.1	22214098	22230312	+	710	-	- && - && -	-
novel.384	-	NC_039255.1	20628851	20632142	+	2935	-	- && A6QLK5.1 RecName: Full=Paraneoplastic antigen Ma1 homolog && -	-
novel.385	-	NC_039255.1	21961924	21962205	+	282	-	- && - && -	-
novel.382	-	NC_039255.1	16663903	16664104	+	202	-	- && - && -	-
novel.383	-	NC_039255.1	19159901	19161326	+	720	-	- && - && -	-
novel.380	-	NC_039255.1	15401336	15404797	+	241	-	- && - && -	-
novel.381	-	NC_039255.1	16170502	16189013	+	350	-	- && - && -	-
novel.993	-	NC_039276.1	4827194	4829370	-	250	-	- && Q6NUV0.2 RecName: Full=Rab3 GTPase-activating protein catalytic subunit && -	-
novel.992	-	NC_039276.1	583794	593412	-	1172	-	- && - && -	-
novel.991	-	NC_039276.1	27433532	27434758	+	243	-	- && Q9ERU9.2 RecName: Full=E3 SUMO-protein ligase RanBP2; AltName: Full=Ran-binding protein 2; Short=RanBP2 && PF00638:RanBP1 domain	-
novel.990	-	NC_039276.1	27263120	27264011	+	527	-	- && Q96HI0.3 RecName: Full=Sentrin-specific protease 5; AltName: Full=Sentrin/SUMO-specific protease SENP5 && PF02902:Ulp1 protease family, C-terminal catalytic domain	Peptidase_C48
novel.2149	-	NW_020528961.1	101899	102130	+	232	-	- && - && -	-
novel.2148	-	NW_020528948.1	85877	86679	-	611	-	- && - && -	-
novel.995	-	NC_039276.1	8874818	8878828	-	1273	-	- && - && -	-
novel.994	-	NC_039276.1	4830170	4832895	-	603	-	- && Q6NUV0.2 RecName: Full=Rab3 GTPase-activating protein catalytic subunit && PF13890:Rab3 GTPase-activating protein catalytic subunit	-
novel.2145	-	NW_020528932.1	16098	18763	-	1750	-	- && P0CT42.1 RecName: Full=Transposon Tf2-7 polyprotein; AltName: Full=Retrotransposable element Tf2 155 kDa protein >P0CT43.1 RecName: Full=Transposon Tf2-8 polyprotein; AltName: Full=Retrotransposable element Tf2 155 kDa protein && PF13895:Immunoglobul	rve
novel.2144	-	NW_020528932.1	442	1312	+	275	-	- && - && -	-
novel.999	-	NC_039276.1	15486868	15487419	-	313	-	- && - && -	-
novel.998	-	NC_039276.1	14675136	14692583	-	1018	-	- && - && -	-
novel.2141	-	NW_020528911.1	20791	28143	-	364	-	- && - && -	-
novel.2140	-	NW_020528911.1	20739	28148	+	421	-	- && - && -	-
novel.2143	-	NW_020528931.1	106151	106857	+	477	-	- && - && -	-
novel.2142	-	NW_020528930.1	4514	14133	-	928	-	- && Q6Q2B2.1 RecName: Full=Muscleblind-like protein 2a; AltName: Full=Tmbnl2a && -	-
novel.805	-	NC_039269.1	16628824	16631847	+	296	-	- && - && -	-
novel.804	-	NC_039269.1	13376350	13376938	+	502	-	- && - && -	-
novel.2198	-	NW_020529329.1	23900	25462	-	456	-	- && - && -	-
novel.2199	-	NW_020529331.1	4349	4610	+	262	-	- && - && -	-
novel.801	-	NC_039269.1	10671301	10721830	+	2601	-	- && - && -	-
novel.800	-	NC_039269.1	10667774	10669987	+	1587	-	- && - && -	-
novel.803	-	NC_039269.1	13370362	13371201	+	752	-	- && - && -	-
novel.802	-	NC_039269.1	12890082	12890533	+	211	-	- && - && -	-
novel.2192	-	NW_020529289.1	66442	73198	+	697	-	- && E9Q5R7.1 RecName: Full=NACHT, LRR and PYD domains-containing protein 12; AltName: Full=Monarch-1; AltName: Full=PYRIN-containing APAF1-like protein 7; Short=PYPAF7 && -	-
novel.833	-	NC_039270.1	4519078	4523164	+	613	-	- && - && -	-
novel.2193	-	NW_020529289.1	60858	63947	+	832	-	- && - && -	-
novel.2190	-	NW_020529288.1	34547	34773	-	227	-	- && - && -	-
novel.2191	-	NW_020529289.1	9257	10550	+	476	-	- && - && -	-
novel.2196	-	NW_020529304.1	34667	35771	-	353	-	- && - && -	-
novel.2197	-	NW_020529321.1	21821	23821	-	893	-	- && - && -	-
novel.2194	-	NW_020529295.1	10955	16642	-	207	-	- && - && -	-
novel.2195	-	NW_020529296.1	28659	34219	+	712	-	- && - && -	-
novel.979	-	NC_039276.1	15241509	15248812	+	943	-	- && - && -	-
novel.978	-	NC_039275.1	3866684	3867965	-	206	-	- && - && -	-
novel.971	-	NC_039274.1	24714976	24716973	-	1396	-	- && - && -	-
novel.970	-	NC_039274.1	22922541	22923008	-	436	-	- && - && -	-
novel.973	-	NC_039274.1	30487045	30487408	-	364	-	- && - && -	-
novel.972	-	NC_039274.1	29893792	29896810	-	1209	-	- && - && -	-
novel.975	-	NC_039274.1	31905990	31907493	-	393	-	- && - && -	-
novel.974	-	NC_039274.1	31786702	31787241	-	371	-	- && - && -	-
novel.977	-	NC_039275.1	1878343	1882991	+	243	-	- && - && -	-
novel.976	-	NC_039275.1	384382	387985	+	862	-	- && - && PF00048:Small cytokines (intecrine/chemokine), interleukin-8 like	-
novel.1096	-	NC_039282.1	18316232	18317750	+	481	-	- && - && -	-
novel.1097	-	NC_039282.1	18330163	18350894	+	3692	-	- && - && -	-
novel.1094	-	NC_039282.1	12483576	12486500	+	241	-	- && - && -	-
novel.1095	-	NC_039282.1	12710154	12710371	+	218	-	- && - && -	-
novel.1092	-	NC_039282.1	6299182	6307614	+	2175	-	- && - && PF02372:Interleukin 15	-
novel.1093	-	NC_039282.1	6751439	6753127	+	913	-	- && - && -	-
novel.1542	-	NW_020524947.1	344455	345178	-	428	-	- && - && -	-
novel.1543	-	NW_020524951.1	40921	41244	-	324	-	- && P55196.3 RecName: Full=Afadin; AltName: Full=ALL1-fused gene from chromosome 6 protein; Short=Protein AF-6; AltName: Full=Afadin adherens junction formation factor && -	-
novel.66	-	NC_039244.1	2738474	2743723	-	1281	-	- && - && -	-
novel.67	-	NC_039244.1	3009578	3011183	-	1606	-	- && - && -	-
novel.64	-	NC_039244.1	28527098	28527566	+	449	-	- && - && -	-
novel.65	-	NC_039244.1	29451153	29452521	+	768	-	- && - && -	-
novel.62	-	NC_039244.1	23947256	23956606	+	3610	-	- && - && -	-
novel.63	-	NC_039244.1	26891118	26898931	+	203	-	- && - && -	-
novel.60	-	NC_039244.1	20986473	20987344	+	541	-	- && - && -	-
novel.1099	-	NC_039282.1	18411790	18414015	+	1177	-	- && - && -	-
novel.1360	-	NW_020523344.1	360503	368438	+	410	-	- && - && -	-
novel.1140	-	NC_039284.1	13462150	13469221	+	298	-	- && - && -	-
novel.1141	-	NC_039284.1	1546623	1546959	-	258	-	- && - && -	-
novel.1142	-	NC_039284.1	8464843	8465300	-	355	-	- && - && -	-
novel.1143	-	NC_039284.1	8482521	8483065	-	465	-	- && - && -	-
novel.1144	-	NC_039284.1	8499896	8500349	-	348	-	- && - && -	-
novel.1145	-	NC_039284.1	8522040	8528450	-	279	-	- && - && -	-
novel.1146	-	NC_039284.1	13469760	13475091	-	1981	-	- && - && -	-
novel.1147	-	NC_039285.1	237431	241213	+	2279	-	- && Q9NRR3.1 RecName: Full=CDC42 small effector protein 2; AltName: Full=Small effector of CDC42 protein 2 >Q8BGH7.1 RecName: Full=CDC42 small effector protein 2 && -	-
novel.1148	-	NC_039285.1	4448531	4450899	+	1590	-	- && - && PF00214:Calcitonin / CGRP / IAPP family	-
novel.1149	-	NC_039285.1	7563285	7563619	+	258	-	- && - && -	-
novel.1328	-	NC_039298.1	3024112	3024656	-	278	-	- && - && -	-
novel.1329	-	NC_039298.1	3315183	3317972	-	235	-	- && - && -	-
novel.1898	-	NW_020527672.1	105084	107959	-	263	-	- && - && -	-
novel.1899	-	NW_020527673.1	759699	760294	+	481	-	- && - && -	-
novel.1320	-	NC_039296.1	766563	767943	-	1014	-	- && - && -	-
novel.1321	-	NC_039297.1	55067	59364	+	356	-	- && - && -	-
novel.1322	-	NC_039298.1	460957	462462	+	288	-	- && - && -	-
novel.1323	-	NC_039298.1	4246593	4255086	+	1546	-	- && - && -	-
novel.1324	-	NC_039298.1	6360185	6361250	+	926	-	- && - && -	-
novel.1325	-	NC_039298.1	6450133	6450941	+	809	-	- && - && -	-
novel.1326	-	NC_039298.1	6994262	6997613	+	449	-	- && - && -	-
novel.1327	-	NC_039298.1	1207121	1209609	-	933	-	- && - && -	-
novel.748	-	NC_039267.1	14273557	14298563	+	377	-	- && - && -	-
novel.749	-	NC_039267.1	14718937	14727462	+	869	-	- && - && -	-
novel.746	-	NC_039267.1	6819424	6821235	+	1693	-	- && Q9CQV6.3 RecName: Full=Microtubule-associated proteins 1A/1B light chain 3B; AltName: Full=Autophagy-related protein LC3 B; AltName: Full=Autophagy-related ubiquitin-like modifier LC3 B; AltName: Full=MAP1 light chain 3-like protein 2; AltName: Full=	-
novel.747	-	NC_039267.1	10647897	10707366	+	333	-	- && - && -	-
novel.744	-	NC_039267.1	4178674	4181462	+	2789	-	- && - && -	-
novel.745	-	NC_039267.1	4181864	4182813	+	950	-	- && - && -	-
novel.742	-	NC_039266.1	21055614	21058296	-	706	-	- && - && -	-
novel.743	-	NC_039267.1	1377078	1381201	+	1127	-	- && - && -	-
novel.740	-	NC_039266.1	21047811	21051095	-	2124	-	- && - && -	-
novel.741	-	NC_039266.1	21051386	21055065	-	2423	-	- && - && -	-
novel.188	-	NC_039247.1	14422717	14423091	-	247	-	- && - && -	-
novel.189	-	NC_039247.1	25329411	25334700	-	405	-	- && - && -	-
novel.184	-	NC_039247.1	9857977	9858526	-	435	-	- && - && -	-
novel.185	-	NC_039247.1	10227036	10228153	-	519	-	- && - && -	-
novel.186	-	NC_039247.1	13980917	13981150	-	234	-	- && - && -	-
novel.187	-	NC_039247.1	13981194	13982529	-	663	-	- && - && -	-
novel.180	-	NC_039247.1	5121115	5127111	-	2779	-	- && - && -	-
novel.181	-	NC_039247.1	5439466	5441560	-	1866	-	- && Q9WVF7.3 RecName: Full=DNA polymerase epsilon catalytic subunit A; AltName: Full=DNA polymerase II subunit A && -	-
novel.182	-	NC_039247.1	6653740	6655394	-	1655	-	- && - && -	-
novel.183	-	NC_039247.1	8640999	8641911	-	204	-	- && - && -	-
novel.566	-	NC_039262.1	24084838	24089836	+	2015	-	- && - && -	-
novel.567	-	NC_039262.1	24095270	24101981	+	6712	-	- && Q9NBX4.1 RecName: Full=Probable RNA-directed DNA polymerase from transposon X-element; AltName: Full=Reverse transcriptase && -	-
novel.564	-	NC_039262.1	20399796	20406492	+	1473	-	- && - && -	-
novel.565	-	NC_039262.1	22717879	22728187	+	259	-	- && - && -	-
novel.562	-	NC_039262.1	16363586	16364871	+	369	-	- && - && -	-
novel.563	-	NC_039262.1	20262901	20267874	+	293	-	- && - && -	-
novel.560	-	NC_039262.1	12478079	12480283	+	1732	-	- && - && -	-
novel.561	-	NC_039262.1	14034914	14049646	+	731	-	- && - && -	-
novel.568	-	NC_039262.1	26291190	26291545	+	263	-	- && - && -	-
novel.569	-	NC_039262.1	27431234	27434102	+	2869	-	- && - && -	-
novel.1438	-	NW_020523895.1	117575	117943	-	247	-	- && P83907.1 RecName: Full=IgW heavy chain V region W26 && -	-
novel.1439	-	NW_020523902.1	360422	362803	+	565	-	- && - && -	-
novel.1434	-	NW_020523881.1	284169	284998	-	366	-	- && - && -	-
novel.1435	-	NW_020523881.1	360003	377183	-	1059	-	- && - && -	-
novel.1436	-	NW_020523881.1	391795	395631	-	209	-	- && - && -	-
novel.1437	-	NW_020523884.1	10756	23841	-	364	-	- && - && -	-
novel.1430	-	NW_020523877.1	618316	619282	-	516	-	- && - && -	-
novel.1431	-	NW_020523881.1	316612	345489	+	543	-	- && - && -	-
novel.1432	-	NW_020523881.1	374270	374877	+	362	-	- && - && -	-
novel.1433	-	NW_020523881.1	283412	284039	-	481	-	- && - && -	-
novel.360	-	NC_039254.1	5530391	5531241	+	312	-	- && - && -	-
novel.361	-	NC_039254.1	8485878	8486246	+	253	-	- && Q8CDU6.2 RecName: Full=Probable E3 ubiquitin-protein ligase HECTD2; AltName: Full=HECT domain-containing protein 2; AltName: Full=HECT-type E3 ubiquitin transferase HECTD2 && PF00632:HECT-domain (ubiquitin-transferase)	HECT
novel.362	-	NC_039254.1	16551898	16554092	+	841	-	- && - && PF00214:Calcitonin / CGRP / IAPP family	-
novel.363	-	NC_039254.1	18551720	18626815	+	888	-	- && - && -	-
novel.364	-	NC_039254.1	18724330	18725314	+	469	-	- && - && -	-
novel.365	-	NC_039254.1	18957511	18959581	+	674	-	- && - && -	-
novel.366	-	NC_039254.1	19131489	19136768	+	2027	-	- && - && -	-
novel.367	-	NC_039254.1	269792	274936	-	1124	-	- && - && -	-
novel.368	-	NC_039254.1	2695044	2700204	-	1937	-	- && - && -	-
novel.369	-	NC_039254.1	8032828	8033586	-	272	-	- && - && -	-
novel.418	-	NC_039256.1	16605518	16607375	+	861	-	- && - && -	-
novel.419	-	NC_039256.1	20102877	20104425	+	1501	-	- && - && -	-
novel.412	-	NC_039256.1	6204230	6210353	+	6124	-	- && - && -	-
novel.413	-	NC_039256.1	7315846	7322722	+	6877	-	- && Q95SX7.1 RecName: Full=Probable RNA-directed DNA polymerase from transposon BS; AltName: Full=Reverse transcriptase && -	-
novel.410	-	NC_039256.1	2771290	2772568	+	724	-	- && - && -	-
novel.411	-	NC_039256.1	3955232	3955638	+	407	-	- && - && -	-
novel.416	-	NC_039256.1	15673101	15673461	+	246	-	- && - && -	-
novel.417	-	NC_039256.1	16147586	16149758	+	1000	-	- && - && -	-
novel.414	-	NC_039256.1	9800218	9806826	+	2274	-	- && - && -	-
novel.415	-	NC_039256.1	12896174	12900906	+	856	-	- && P60483.1 RecName: Full=Phosphatidylinositol 3,4,5-trisphosphate 3-phosphatase and dual-specificity protein phosphatase PTEN; AltName: Full=Mutated in multiple advanced cancers 1; AltName: Full=Phosphatase and tensin homolog >P60484.1 RecName: Full=Ph	-
novel.2170	-	NW_020529085.1	11442	16764	-	968	-	- && Q8I7P9.1 RecName: Full=Retrovirus-related Pol polyprotein from transposon opus; Includes: RecName: Full=Protease; Includes: RecName: Full=Reverse transcriptase; Includes: RecName: Full=Endonuclease && -	-
novel.985	-	NC_039276.1	17798803	17800439	+	248	-	- && - && -	-
novel.986	-	NC_039276.1	18359252	18364973	+	1467	-	- && - && -	-
novel.2173	-	NW_020529118.1	60711	62692	+	224	-	- && - && -	-
novel.2174	-	NW_020529118.1	146101	146559	-	247	-	- && - && -	-
novel.2175	-	NW_020529129.1	12682	14232	-	274	-	- && - && -	-
novel.982	-	NC_039276.1	15541444	15544294	+	401	-	- && P0CT34.1 RecName: Full=Transposon Tf2-1 polyprotein; AltName: Full=Retrotransposable element Tf2 155 kDa protein >P0CT35.1 RecName: Full=Transposon Tf2-2 polyprotein; AltName: Full=Retrotransposable element Tf2 155 kDa protein >P0CT37.1 RecName: Full	-
novel.983	-	NC_039276.1	16164926	16172697	+	304	-	- && - && -	-
novel.2178	-	NW_020529176.1	67297	74112	-	284	-	- && - && -	-
novel.2179	-	NW_020529192.1	35280	39588	+	359	-	- && - && -	-
novel.988	-	NC_039276.1	23523296	23528375	+	596	-	- && - && -	-
novel.989	-	NC_039276.1	25190927	25193011	+	1374	-	- && - && -	-
novel.527	-	NC_039261.1	4858891	4859524	+	588	-	- && - && -	-
novel.1122	-	NC_039283.1	26403169	26406527	+	1194	-	- && - && -	-
novel.1123	-	NC_039283.1	155443	157285	-	1441	-	- && - && -	-
novel.1120	-	NC_039283.1	11338246	11342247	+	3356	-	- && - && -	-
novel.1121	-	NC_039283.1	14251024	14253704	+	392	-	- && - && -	-
novel.1126	-	NC_039283.1	5888502	5892865	-	1439	-	- && Q9ER88.1 RecName: Full=28S ribosomal protein S29, mitochondrial; Short=MRP-S29; Short=S29mt; AltName: Full=Death-associated protein 3; Short=DAP-3; Flags: Precursor && -	-
novel.1127	-	NC_039283.1	13835960	13839419	-	909	-	- && - && -	-
novel.1124	-	NC_039283.1	898813	903695	-	1530	-	- && Q8BZH4.2 RecName: Full=Pogo transposable element with ZNF domain && -	-
novel.1125	-	NC_039283.1	3015452	3017393	-	724	-	- && - && -	-
novel.1085	-	NC_039281.1	1863572	1866604	-	311	-	- && - && -	-
novel.968	-	NC_039274.1	16554212	16562232	-	1045	-	- && - && -	-
novel.969	-	NC_039274.1	17270998	17273930	-	337	-	- && - && -	-
novel.70	-	NC_039244.1	5269541	5271588	-	1078	-	- && Q95SX7.1 RecName: Full=Probable RNA-directed DNA polymerase from transposon BS; AltName: Full=Reverse transcriptase && -	-
novel.962	-	NC_039274.1	3797104	3798380	-	212	-	- && - && -	-
novel.963	-	NC_039274.1	4691121	4691733	-	420	-	- && - && -	-
novel.960	-	NC_039274.1	35730023	35731907	+	299	-	- && - && -	-
novel.961	-	NC_039274.1	1486801	1492475	-	355	-	- && - && -	-
novel.966	-	NC_039274.1	14752536	14753869	-	1122	-	- && Q8QGX4.1 RecName: Full=DNA-dependent protein kinase catalytic subunit; Short=DNA-PK catalytic subunit; Short=DNA-PKcs && PF00454:Phosphatidylinositol 3- and 4-kinase|PF02260:FATC domain	PI3_PI4_kinase
novel.967	-	NC_039274.1	14761135	14762472	-	875	-	- && - && -	-
novel.964	-	NC_039274.1	6032950	6033717	-	232	-	- && - && -	-
novel.965	-	NC_039274.1	12080497	12080922	-	298	-	- && - && -	-
novel.1086	-	NC_039281.1	1996763	2005959	-	652	-	- && - && -	-
novel.589	-	NC_039263.1	25292264	25294023	+	319	-	- && - && -	-
novel.75	-	NC_039244.1	8950767	8951344	-	578	-	- && - && -	-
novel.74	-	NC_039244.1	8905464	8910926	-	725	-	- && P35072.1 RecName: Full=Transposable element Tcb1 transposase; AltName: Full=Transposable element Barney transposase && -	-
novel.77	-	NC_039244.1	9120539	9121098	-	290	-	- && - && -	-
novel.76	-	NC_039244.1	8951377	8951856	-	397	-	- && - && -	-
novel.1559	-	NW_020525056.1	6112	7594	+	467	-	- && Q9C000.1 RecName: Full=NACHT, LRR and PYD domains-containing protein 1; AltName: Full=Caspase recruitment domain-containing protein 7; AltName: Full=Death effector filament-forming ced-4-like apoptosis protein; AltName: Full=Nucleotide-binding domain	-
novel.1558	-	NW_020525052.1	15745	16581	-	757	-	- && - && -	-
novel.105	-	NC_039245.1	14879218	14882957	-	3717	-	- && - && PF02023:SCAN domain	SCAN
novel.1553	-	NW_020525035.1	14793	19166	-	1202	-	- && - && -	-
novel.1552	-	NW_020525031.1	163667	164184	+	342	-	- && - && -	-
novel.1551	-	NW_020525031.1	173829	175828	+	1924	-	- && - && -	-
novel.1550	-	NW_020525023.1	16	347	-	225	-	- && P86229.1 RecName: Full=Keratinocyte-associated protein 2; Short=KCP-2 && -	-
novel.1557	-	NW_020525049.1	94045	128314	-	486	-	- && - && -	-
novel.1556	-	NW_020525040.1	35755	37260	-	501	-	- && - && PF07213:DAP10 membrane protein	-
novel.1555	-	NW_020525035.1	50657	51024	-	288	-	- && - && -	-
novel.1554	-	NW_020525035.1	24832	40404	-	4286	-	- && - && -	-
novel.71	-	NC_039244.1	6260862	6266347	-	3998	-	- && - && PF00619:Caspase recruitment domain	CARD
novel.1084	-	NC_039281.1	9496335	9497085	+	267	-	- && - && -	-
novel.73	-	NC_039244.1	8453173	8460641	-	428	-	- && - && -	-
novel.72	-	NC_039244.1	6341915	6343384	-	288	-	- && - && -	-
novel.1081	-	NC_039281.1	697793	699233	+	269	-	- && - && -	-
novel.1080	-	NC_039281.1	341400	341705	+	200	-	- && - && -	-
novel.1083	-	NC_039281.1	9016797	9021228	+	1637	-	- && - && -	-
novel.1082	-	NC_039281.1	8761000	8762082	+	569	-	- && - && -	-
novel.79	-	NC_039244.1	9204113	9209739	-	4971	-	- && - && PF05485:THAP domain	THAP
novel.78	-	NC_039244.1	9203208	9204015	-	808	-	- && - && -	-
novel.1089	-	NC_039281.1	9016797	9021228	-	1936	-	- && - && -	-
novel.1088	-	NC_039281.1	8090405	8092834	-	1424	-	- && - && -	-
novel.232	-	NC_039249.1	30670632	30671086	+	430	-	- && - && -	-
novel.103	-	NC_039245.1	3006454	3009018	-	1274	-	- && - && -	-
novel.1157	-	NC_039285.1	17472184	17473923	+	1608	-	- && - && -	-
novel.1156	-	NC_039285.1	16995808	16996019	+	212	-	- && - && -	-
novel.1155	-	NC_039285.1	16993501	16993714	+	214	-	- && - && -	-
novel.1154	-	NC_039285.1	16760319	16763735	+	353	-	- && - && -	-
novel.1153	-	NC_039285.1	16540746	16545848	+	216	-	- && - && -	-
novel.1152	-	NC_039285.1	16491879	16492875	+	244	-	- && - && -	-
novel.1151	-	NC_039285.1	14380953	14381537	+	311	-	- && - && -	-
novel.1150	-	NC_039285.1	11650841	11652380	+	327	-	- && - && -	-
novel.1159	-	NC_039285.1	18791129	18799190	+	331	-	- && - && -	-
novel.1158	-	NC_039285.1	18595834	18597654	+	435	-	- && - && -	-
novel.1889	-	NW_020527597.1	7584	9480	-	333	-	- && - && -	-
novel.1888	-	NW_020527596.1	55403	55699	+	297	-	- && - && -	-
novel.1339	-	NC_039301.1	528580	528779	-	200	-	- && - && PF00622:SPRY domain	SPRY
novel.1338	-	NC_039300.1	3053231	3053634	-	286	-	- && - && -	-
novel.1337	-	NC_039300.1	3047885	3048356	-	366	-	- && - && -	-
novel.1336	-	NC_039300.1	1254866	1256994	+	589	-	- && - && -	-
novel.1335	-	NC_039299.1	2294671	2297686	+	2008	-	- && Q9NQT8.2 RecName: Full=Kinesin-like protein KIF13B; AltName: Full=Kinesin-like protein GAKIN && -	-
novel.1334	-	NC_039299.1	2218934	2220450	+	348	-	- && Q02378.1 RecName: Full=NADH dehydrogenase [ubiquinone] 1 beta subcomplex subunit 1; AltName: Full=Complex I-MNLL; Short=CI-MNLL; AltName: Full=NADH-ubiquinone oxidoreductase MNLL subunit && PF08040:MNLL subunit	-
novel.1333	-	NC_039298.1	6970294	6979988	-	314	-	- && - && -	-
novel.1332	-	NC_039298.1	6379263	6382854	-	2063	-	- && - && -	-
novel.1331	-	NC_039298.1	6377939	6379183	-	1245	-	- && - && -	-
novel.1330	-	NC_039298.1	4795909	4806343	-	1897	-	- && O95865.1 RecName: Full=N(G),N(G)-dimethylarginine dimethylaminohydrolase 2; Short=DDAH-2; Short=Dimethylarginine dimethylaminohydrolase 2; AltName: Full=DDAHII; AltName: Full=Dimethylargininase-2; AltName: Full=Protein G6a; AltName: Full=S-phase prot	-
novel.773	-	NC_039268.1	10672838	10673187	+	350	-	- && - && -	-
novel.772	-	NC_039268.1	10562050	10563116	+	494	-	- && - && -	-
novel.771	-	NC_039268.1	8335658	8339166	+	3207	-	- && - && -	-
novel.770	-	NC_039268.1	6619448	6619901	+	236	-	- && - && -	-
novel.777	-	NC_039268.1	14330630	14338615	+	522	-	- && - && -	-
novel.776	-	NC_039268.1	11786909	11787733	+	261	-	- && - && -	-
novel.775	-	NC_039268.1	10867750	10869181	+	557	-	- && - && -	-
novel.774	-	NC_039268.1	10692082	10692544	+	377	-	- && - && -	-
novel.779	-	NC_039268.1	16366882	16381028	+	263	-	- && - && -	-
novel.778	-	NC_039268.1	14791086	14791607	+	332	-	- && - && -	-
novel.171	-	NC_039247.1	24853841	24858298	+	3887	-	- && Q8QGW7.1 RecName: Full=Lipopolysaccharide-induced tumor necrosis factor-alpha factor homolog; Short=LPS-induced TNF-alpha factor homolog; AltName: Full=Small integral membrane protein of lysosome/late endosome && -	-
novel.170	-	NC_039247.1	23670131	23671378	+	1147	-	- && - && PF04505:Interferon-induced transmembrane protein	-
novel.173	-	NC_039247.1	30064813	30065592	+	279	-	- && - && -	-
novel.172	-	NC_039247.1	25119212	25130782	+	3825	-	- && - && -	-
novel.175	-	NC_039247.1	31560030	31560357	+	268	-	- && - && -	-
novel.174	-	NC_039247.1	30684122	30684777	+	656	-	- && - && -	-
novel.177	-	NC_039247.1	1649227	1650597	-	954	-	- && - && PF02944:BESS motif	BESS
novel.176	-	NC_039247.1	1328267	1328907	-	494	-	- && A6NF83.1 RecName: Full=Nuclear protein 2; AltName: Full=Nuclear transcriptional regulator 1-like protein; AltName: Full=Nuclear transcriptional regulator protein 2 && -	-
novel.179	-	NC_039247.1	2628823	2629307	-	404	-	- && - && -	-
novel.178	-	NC_039247.1	2058423	2059812	-	418	-	- && - && -	-
novel.799	-	NC_039269.1	10352873	10359210	+	3306	-	- && - && -	-
novel.798	-	NC_039269.1	5727388	5729228	+	1535	-	- && P08548.1 RecName: Full=LINE-1 reverse transcriptase homolog && -	-
novel.791	-	NC_039268.1	17213530	17218782	-	293	-	- && - && -	-
novel.790	-	NC_039268.1	16613290	16613604	-	242	-	- && - && -	-
novel.793	-	NC_039268.1	19866813	19869211	-	2399	-	- && P0CT42.1 RecName: Full=Transposon Tf2-7 polyprotein; AltName: Full=Retrotransposable element Tf2 155 kDa protein >P0CT43.1 RecName: Full=Transposon Tf2-8 polyprotein; AltName: Full=Retrotransposable element Tf2 155 kDa protein && PF00665:Integrase co	rve
novel.792	-	NC_039268.1	19782276	19784292	-	445	-	- && - && -	-
novel.795	-	NC_039268.1	23248569	23254668	-	3856	-	- && - && -	-
novel.794	-	NC_039268.1	20311035	20320811	-	1896	-	- && - && -	-
novel.797	-	NC_039269.1	5055489	5055859	+	231	-	- && - && -	-
novel.796	-	NC_039268.1	23727536	23729468	-	624	-	- && Q13619.3 RecName: Full=Cullin-4A; Short=CUL-4A && PF00888:Cullin family	Cullin
novel.1423	-	NW_020523788.1	316906	345185	+	342	-	- && - && -	-
novel.1422	-	NW_020523788.1	276450	285134	+	299	-	- && - && -	-
novel.1421	-	NW_020523776.1	2229	2827	+	511	-	- && - && PF05184:Saposin-like type B, region 1	-
novel.1420	-	NW_020523703.1	46122	69505	+	782	-	- && P28699.2 RecName: Full=Retinoic acid receptor gamma; Short=RAR-gamma; AltName: Full=Nuclear receptor subfamily 1 group B member 3 && -	-
novel.1427	-	NW_020523854.1	679349	680409	-	265	-	- && - && -	-
novel.1426	-	NW_020523854.1	84965	85568	-	580	-	- && - && -	-
novel.1425	-	NW_020523811.1	22659	24010	+	1172	-	- && - && PF00048:Small cytokines (intecrine/chemokine), interleukin-8 like	-
novel.1424	-	NW_020523788.1	568779	569453	-	294	-	- && - && -	-
novel.1429	-	NW_020523877.1	50782	53310	-	1627	-	- && - && -	-
novel.1428	-	NW_020523876.1	177663	178666	+	518	-	- && A5D6U8.1 RecName: Full=Acid phosphatase type 7; AltName: Full=Purple acid phosphatase long form; Flags: Precursor && -	-
novel.315	-	NC_039251.1	34557329	34559028	-	1512	-	- && - && -	-
novel.314	-	NC_039251.1	30227000	30234805	-	500	-	- && - && -	-
novel.317	-	NC_039251.1	34576296	34583619	-	528	-	- && - && -	-
novel.316	-	NC_039251.1	34571948	34572567	-	347	-	- && - && -	-
novel.311	-	NC_039251.1	21763749	21764789	-	329	-	- && - && -	-
novel.310	-	NC_039251.1	20211952	20227630	-	509	-	- && Q9WU22.2 RecName: Full=Tyrosine-protein phosphatase non-receptor type 4; AltName: Full=Testis-enriched protein tyrosine phosphatase && -	-
novel.313	-	NC_039251.1	27377119	27378571	-	617	-	- && - && -	-
novel.312	-	NC_039251.1	26514091	26516060	-	684	-	- && - && -	-
novel.319	-	NC_039252.1	2313893	2315429	+	632	-	- && - && -	-
novel.318	-	NC_039252.1	28227	28469	+	243	-	- && - && -	-
novel.2065	-	NW_020528521.1	385149	395903	-	250	-	- && A6QLE5.1 RecName: Full=NACHT, LRR and PYD domains-containing protein 3 && -	-
novel.429	-	NC_039256.1	3474595	3474906	-	312	-	- && - && -	-
novel.428	-	NC_039256.1	3467704	3468015	-	312	-	- && - && -	-
novel.427	-	NC_039256.1	1389535	1390147	-	304	-	- && - && -	-
novel.426	-	NC_039256.1	1382666	1384431	-	820	-	- && - && -	-
novel.425	-	NC_039256.1	1049242	1060523	-	375	-	- && - && -	-
novel.424	-	NC_039256.1	885263	885676	-	414	-	- && - && -	-
novel.423	-	NC_039256.1	30009672	30010636	+	285	-	- && - && -	-
novel.422	-	NC_039256.1	23959786	23962273	+	1352	-	- && - && -	-
novel.421	-	NC_039256.1	23666851	23670020	+	3170	-	- && - && -	-
novel.420	-	NC_039256.1	20424792	20425026	+	235	-	- && - && -	-
novel.229	-	NC_039249.1	17171859	17172759	+	608	-	- && - && -	-
novel.228	-	NC_039249.1	14011443	14013177	+	1044	-	- && - && -	-
novel.559	-	NC_039262.1	12474529	12483242	+	3688	-	- && O54749.1 RecName: Full=Cytochrome P450 2J5; AltName: Full=Arachidonic acid epoxygenase; AltName: Full=CYPIIJ5 && PF00067:Cytochrome P450	p450
novel.558	-	NC_039262.1	5736765	5738377	+	894	-	- && - && -	-
novel.1884	-	NW_020527560.1	268188	270219	+	1796	-	- && Q8BR93.1 RecName: Full=Putative nuclease HARBI1; AltName: Full=Harbinger transposase-derived nuclease && -	-
novel.221	-	NC_039249.1	9676047	9677288	+	234	-	- && - && -	-
novel.220	-	NC_039249.1	8374440	8417812	+	1192	-	- && Q8TE56.2 RecName: Full=A disintegrin and metalloproteinase with thrombospondin motifs 17; Short=ADAM-TS 17; Short=ADAM-TS17; Short=ADAMTS-17; Flags: Precursor && PF01562:Reprolysin family propeptide	-
novel.551	-	NC_039261.1	19740666	19741290	-	436	-	- && - && -	-
novel.222	-	NC_039249.1	9822852	9824517	+	1238	-	- && - && PF05485:THAP domain	THAP
novel.557	-	NC_039262.1	3141166	3188233	+	836	-	- && - && -	-
novel.224	-	NC_039249.1	11064554	11065710	+	822	-	- && - && -	-
novel.227	-	NC_039249.1	11708361	11717129	+	8254	-	- && P10394.1 RecName: Full=Retrovirus-related Pol polyprotein from transposon 412; Includes: RecName: Full=Protease; Includes: RecName: Full=Reverse transcriptase; Includes: RecName: Full=Endonuclease && PF00665:Integrase core domain	rve
novel.226	-	NC_039249.1	11162715	11168175	+	806	-	- && - && -	-
novel.1886	-	NW_020527571.1	254	7663	-	457	-	- && - && -	-
novel.1881	-	NW_020527558.1	312447	313464	-	355	-	- && - && -	-
novel.1880	-	NW_020527558.1	17049	18802	-	1462	-	- && - && -	-
novel.1883	-	NW_020527560.1	124917	175431	+	1057	-	- && - && -	-
novel.1882	-	NW_020527558.1	336125	336803	-	327	-	- && - && -	-
novel.1236	-	NC_039289.1	10666265	10666690	-	321	-	- && - && -	-
novel.1237	-	NC_039289.1	11029757	11048494	-	1416	-	- && - && -	-
novel.1234	-	NC_039289.1	5561104	5564192	-	696	-	- && P11182.3 RecName: Full=Lipoamide acyltransferase component of branched-chain alpha-keto acid dehydrogenase complex, mitochondrial; AltName: Full=52 kDa mitochondrial autoantigen of primary biliary cirrhosis; AltName: Full=Branched chain 2-oxo-acid de	-
novel.1235	-	NC_039289.1	6455506	6467119	-	748	-	- && Q61286.2 RecName: Full=Transcription factor 12; Short=TCF-12; AltName: Full=Class A helix-loop-helix transcription factor ME1; AltName: Full=DNA-binding protein HTF4; AltName: Full=E-box-binding protein; AltName: Full=Transcription factor HTF-4 && -	-
novel.1232	-	NC_039289.1	933124	944755	-	1283	-	- && - && -	-
novel.1233	-	NC_039289.1	4301593	4302331	-	234	-	- && - && -	-
novel.2167	-	NW_020529085.1	8388	13512	+	769	-	- && P10394.1 RecName: Full=Retrovirus-related Pol polyprotein from transposon 412; Includes: RecName: Full=Protease; Includes: RecName: Full=Reverse transcriptase; Includes: RecName: Full=Endonuclease && PF00665:Integrase core domain	rve
novel.2166	-	NW_020529079.1	58368	59332	-	603	-	- && - && -	-
novel.2165	-	NW_020529079.1	54530	58257	-	1953	-	- && - && -	-
novel.2164	-	NW_020529072.1	66713	68394	+	1382	-	- && - && -	-
novel.2163	-	NW_020529064.1	47687	52956	+	360	-	- && - && -	-
novel.2162	-	NW_020529060.1	88658	91908	+	2066	-	- && - && -	-
novel.2161	-	NW_020529060.1	59660	60130	+	284	-	- && - && -	-
novel.2160	-	NW_020529055.1	36141	49025	-	245	-	- && - && -	-
novel.1231	-	NC_039289.1	925404	932861	-	1224	-	- && - && -	-
novel.2169	-	NW_020529085.1	7344	7827	-	484	-	- && P04323.1 RecName: Full=Retrovirus-related Pol polyprotein from transposon 17.6; Includes: RecName: Full=Protease; Includes: RecName: Full=Reverse transcriptase; Includes: RecName: Full=Endonuclease && -	-
novel.2168	-	NW_020529085.1	12892	18694	+	239	-	- && - && -	-
novel.2066	-	NW_020528522.1	9614	12243	-	440	-	- && P59046.2 RecName: Full=NACHT, LRR and PYD domains-containing protein 12; AltName: Full=Monarch-1; AltName: Full=PYRIN-containing APAF1-like protein 7; AltName: Full=Regulated by nitric oxide && -	-
novel.889	-	NC_039272.1	8786219	8790994	+	1105	-	- && - && -	-
novel.888	-	NC_039272.1	4810081	4818395	+	572	-	- && - && -	-
novel.885	-	NC_039271.1	20153310	20154817	-	1416	-	- && - && -	-
novel.884	-	NC_039271.1	20136982	20151494	-	696	-	- && - && -	-
novel.887	-	NC_039272.1	3270788	3272648	+	960	-	- && Q9D7P6.1 RecName: Full=Iron-sulfur cluster assembly enzyme ISCU, mitochondrial; AltName: Full=NifU-like N-terminal domain-containing protein; AltName: Full=NifU-like protein; Flags: Precursor && PF01592:NifU-like N terminal domain	-
novel.886	-	NC_039271.1	23208090	23208982	-	893	-	- && - && -	-
novel.881	-	NC_039271.1	13739254	13740058	-	435	-	- && - && PF01437:Plexin repeat	PSI
novel.880	-	NC_039271.1	13403705	13407141	-	1484	-	- && - && -	-
novel.883	-	NC_039271.1	18720099	18721641	-	296	-	- && - && -	-
novel.882	-	NC_039271.1	17618874	17625810	-	6913	-	- && P10394.1 RecName: Full=Retrovirus-related Pol polyprotein from transposon 412; Includes: RecName: Full=Protease; Includes: RecName: Full=Reverse transcriptase; Includes: RecName: Full=Endonuclease && PF00665:Integrase core domain	rve
novel.1626	-	NW_020525483.1	11480	13603	+	302	-	- && P10775.1 RecName: Full=Ribonuclease inhibitor; AltName: Full=Ribonuclease/angiogenin inhibitor 1 && -	-
novel.2189	-	NW_020529278.1	48948	49345	+	398	-	- && - && -	-
novel.2188	-	NW_020529278.1	34591	34869	+	279	-	- && - && -	-
novel.959	-	NC_039274.1	35217994	35218533	+	335	-	- && P0DMV4.1 RecName: Full=Intelectin; Short=RTInt; Flags: Precursor && -	-
novel.958	-	NC_039274.1	33198206	33198541	+	336	-	- && - && -	-
novel.957	-	NC_039274.1	30295390	30296618	+	1101	-	- && - && -	-
novel.956	-	NC_039274.1	29641213	29641923	+	340	-	- && Q9JJ00.1 RecName: Full=Phospholipid scramblase 1; Short=PL scramblase 1; AltName: Full=Ca(2+)-dependent phospholipid scramblase 1; AltName: Full=Transplantability-associated protein 1; Short=NOR1; Short=TRA1 && -	-
novel.955	-	NC_039274.1	28196543	28198422	+	748	-	- && - && -	-
novel.954	-	NC_039274.1	25559790	25573813	+	598	-	- && - && -	-
novel.953	-	NC_039274.1	25556478	25569102	+	677	-	- && - && -	-
novel.2184	-	NW_020529235.1	2812	14160	-	657	-	- && Q6P3K7.1 RecName: Full=Casein kinase I isoform delta-B; Short=CKI-delta-B; Short=CKId-B && -	-
novel.951	-	NC_039274.1	23794030	23794915	+	506	-	- && - && -	-
novel.2186	-	NW_020529239.1	1574	55935	+	1382	-	- && P29315.2 RecName: Full=Ribonuclease inhibitor; AltName: Full=Ribonuclease/angiogenin inhibitor 1 && -	-
novel.867	-	NC_039271.1	10421169	10421547	+	231	-	- && - && -	-
novel.866	-	NC_039271.1	10420124	10449714	+	230	-	- && - && -	-
novel.865	-	NC_039271.1	10402246	10405155	+	378	-	- && - && -	-
novel.864	-	NC_039271.1	10465974	10468347	+	621	-	- && - && -	-
novel.1528	-	NW_020524791.1	368097	368633	+	537	-	- && - && -	-
novel.1529	-	NW_020524822.1	43540	44831	-	1292	-	- && - && -	-
novel.1526	-	NW_020524764.1	27902	28323	+	316	-	- && - && -	-
novel.1527	-	NW_020524767.1	37647	41019	+	1247	-	- && - && -	-
novel.1524	-	NW_020524736.1	131895	132534	+	316	-	- && - && -	-
novel.1525	-	NW_020524752.1	61572	61956	-	235	-	- && - && -	-
novel.1522	-	NW_020524722.1	73783	79733	+	2396	-	- && P14381.1 RecName: Full=Transposon TX1 uncharacterized 149 kDa protein; AltName: Full=ORF 2 && -	-
novel.1523	-	NW_020524722.1	154774	155903	+	716	-	- && - && -	-
novel.1520	-	NW_020524676.1	11699	12425	-	612	-	- && - && -	-
novel.1521	-	NW_020524711.1	100197	112617	-	1260	-	- && O42182.1 RecName: Full=Fibulin-1; Short=FIBL-1; Flags: Precursor && -	-
novel.861	-	NC_039271.1	5746109	5748319	+	857	-	- && - && -	-
novel.860	-	NC_039270.1	26723013	26724256	-	267	-	- && - && -	-
novel.399	-	NC_039255.1	8858951	8862350	-	622	-	- && - && -	-
novel.398	-	NC_039255.1	6116504	6117900	-	689	-	- && - && -	-
novel.1038	-	NC_039278.1	6422108	6422662	-	206	-	- && - && -	-
novel.1632	-	NW_020525526.1	34573	41834	+	2738	-	- && P35072.1 RecName: Full=Transposable element Tcb1 transposase; AltName: Full=Transposable element Barney transposase && -	-
novel.1633	-	NW_020525528.1	372	11322	-	2133	-	- && Q4FZC9.1 RecName: Full=Nesprin-3; AltName: Full=Nuclear envelope spectrin repeat protein 3 && -	-
novel.1630	-	NW_020525522.1	9957	10207	-	251	-	- && - && -	-
novel.1631	-	NW_020525522.1	10617	10870	-	254	-	- && - && -	-
novel.1188	-	NC_039286.1	14497299	14498572	-	683	-	- && - && -	-
novel.1189	-	NC_039286.1	14801622	14801975	-	263	-	- && Q11200.1 RecName: Full=CMP-N-acetylneuraminate-beta-galactosamide-alpha-2,3-sialyltransferase 1; Short=Alpha 2,3-ST 1; Short=Beta-galactoside alpha-2,3-sialyltransferase 1; AltName: Full=Gal-NAc6S; AltName: Full=Gal-beta-1,3-GalNAc-alpha-2,3-sialyltr	Glyco_transf_29
novel.1634	-	NW_020525528.1	1108	1860	-	753	-	- && - && -	-
novel.1635	-	NW_020525530.1	67544	68752	-	1209	-	- && - && -	-
novel.1184	-	NC_039286.1	11523661	11524179	-	380	-	- && - && -	-
novel.1185	-	NC_039286.1	11564724	11565282	-	445	-	- && - && -	-
novel.1186	-	NC_039286.1	11689573	11690239	-	421	-	- && - && -	-
novel.1187	-	NC_039286.1	12674880	12680236	-	1454	-	- && - && -	-
novel.1180	-	NC_039286.1	8170730	8171234	-	505	-	- && - && -	-
novel.1181	-	NC_039286.1	8245236	8246220	-	805	-	- && - && -	-
novel.1182	-	NC_039286.1	8975970	8976755	-	663	-	- && - && -	-
novel.1183	-	NC_039286.1	9363725	9365038	-	1314	-	- && - && -	-
novel.764	-	NC_039267.1	14720145	14726678	-	6534	-	- && P10394.1 RecName: Full=Retrovirus-related Pol polyprotein from transposon 412; Includes: RecName: Full=Protease; Includes: RecName: Full=Reverse transcriptase; Includes: RecName: Full=Endonuclease && PF00665:Integrase core domain	rve
novel.765	-	NC_039267.1	19813504	19813748	-	223	-	- && - && -	-
novel.766	-	NC_039267.1	22514652	22516040	-	881	-	- && - && -	-
novel.767	-	NC_039267.1	22632066	22632404	-	226	-	- && - && -	-
novel.760	-	NC_039267.1	11638129	11642507	-	621	-	- && - && -	-
novel.761	-	NC_039267.1	13476952	13482315	-	2257	-	- && - && -	-
novel.762	-	NC_039267.1	13480935	13485226	-	1196	-	- && - && -	-
novel.763	-	NC_039267.1	14718493	14728064	-	267	-	- && - && -	-
novel.768	-	NC_039268.1	1057105	1058155	+	268	-	- && - && -	-
novel.769	-	NC_039268.1	2269229	2270798	+	268	-	- && - && -	-
novel.162	-	NC_039247.1	11043920	11046395	+	915	-	- && Q9H1K1.2 RecName: Full=Iron-sulfur cluster assembly enzyme ISCU, mitochondrial; AltName: Full=NifU-like N-terminal domain-containing protein; AltName: Full=NifU-like protein; Flags: Precursor && PF01592:NifU-like N terminal domain	-
novel.163	-	NC_039247.1	12561260	12563737	+	1120	-	- && - && -	-
novel.160	-	NC_039247.1	9815941	9821392	+	1075	-	- && - && -	-
novel.161	-	NC_039247.1	10123931	10124840	+	832	-	- && - && -	-
novel.166	-	NC_039247.1	21694230	21697719	+	1414	-	- && - && -	-
novel.167	-	NC_039247.1	21912708	21916525	+	493	-	- && - && -	-
novel.164	-	NC_039247.1	14676773	14677174	+	284	-	- && - && -	-
novel.165	-	NC_039247.1	17060231	17062465	+	1768	-	- && - && -	-
novel.168	-	NC_039247.1	22983697	22985121	+	1168	-	- && - && -	-
novel.169	-	NC_039247.1	23117488	23120866	+	1095	-	- && - && PF15050:SCIMP protein	-
novel.788	-	NC_039268.1	14723218	14728209	-	276	-	- && - && -	-
novel.789	-	NC_039268.1	16612315	16614045	-	1731	-	- && - && -	-
novel.782	-	NC_039268.1	19920601	19921407	+	620	-	- && - && -	-
novel.783	-	NC_039268.1	23426955	23428059	+	1002	-	- && - && -	-
novel.780	-	NC_039268.1	17013652	17016287	+	2317	-	- && - && -	-
novel.781	-	NC_039268.1	18965003	18969815	+	255	-	- && - && -	-
novel.786	-	NC_039268.1	11335414	11335713	-	300	-	- && - && -	-
novel.787	-	NC_039268.1	11337060	11337697	-	638	-	- && - && -	-
novel.784	-	NC_039268.1	2615429	2616942	-	697	-	- && - && -	-
novel.785	-	NC_039268.1	6619249	6625985	-	1214	-	- && - && -	-
novel.1984	-	NW_020528152.1	145087	145575	-	373	-	- && P18528.1 RecName: Full=Ig heavy chain V region 6.96 && -	-
novel.1985	-	NW_020528152.1	208550	209045	-	365	-	- && P01762.2 RecName: Full=Immunoglobulin heavy variable 3-11; AltName: Full=Ig heavy chain V-III region TRO; Flags: Precursor && -	-
novel.1986	-	NW_020528171.1	592526	593977	+	413	-	- && - && -	-
novel.1455	-	NW_020523998.1	28268	30974	+	2707	-	- && - && -	-
novel.1980	-	NW_020528144.1	12412	17551	+	975	-	- && - && -	-
novel.1453	-	NW_020523981.1	61978	63568	+	1338	-	- && - && -	-
novel.1450	-	NW_020523958.1	42806	44213	-	280	-	- && P59046.2 RecName: Full=NACHT, LRR and PYD domains-containing protein 12; AltName: Full=Monarch-1; AltName: Full=PYRIN-containing APAF1-like protein 7; AltName: Full=Regulated by nitric oxide && -	-
novel.1451	-	NW_020523958.1	84749	86572	-	1824	-	- && Q5DU56.2 RecName: Full=Protein NLRC3 && -	-
novel.1988	-	NW_020528171.1	532643	533097	-	278	-	- && - && -	-
novel.1989	-	NW_020528186.1	48721	50205	+	1255	-	- && - && -	-
novel.1458	-	NW_020524023.1	36782	43100	-	257	-	- && - && -	-
novel.1459	-	NW_020524023.1	121125	122799	-	875	-	- && Q9I927.1 RecName: Full=Fucolectin-5; Flags: Precursor && -	-
novel.1341	-	NC_039301.1	916146	916766	-	621	-	- && - && -	-
novel.1346	-	NW_020523286.1	2418026	2419234	+	477	-	- && - && PF05162:Ribosomal protein L41	-
novel.1347	-	NW_020523286.1	2148556	2156832	-	467	-	- && - && -	-
novel.306	-	NC_039251.1	7022633	7024393	-	212	-	- && - && -	-
novel.307	-	NC_039251.1	12423025	12423308	-	284	-	- && - && -	-
novel.304	-	NC_039251.1	942738	946142	-	1351	-	- && - && -	-
novel.305	-	NC_039251.1	6950443	6952962	-	254	-	- && P29315.2 RecName: Full=Ribonuclease inhibitor; AltName: Full=Ribonuclease/angiogenin inhibitor 1 && -	-
novel.302	-	NC_039251.1	36728994	36731050	+	2011	-	- && - && -	-
novel.303	-	NC_039251.1	36908452	36908780	+	329	-	- && - && -	-
novel.300	-	NC_039251.1	34951335	34951642	+	285	-	- && - && -	-
novel.301	-	NC_039251.1	35804815	35805254	+	440	-	- && - && -	-
novel.1345	-	NW_020523286.1	1796305	1797730	+	487	-	- && - && -	-
novel.308	-	NC_039251.1	16249674	16251416	-	229	-	- && - && -	-
novel.309	-	NC_039251.1	18962845	18964835	-	374	-	- && - && -	-
novel.430	-	NC_039256.1	3663416	3665794	-	1036	-	- && - && PF00632:HECT-domain (ubiquitin-transferase)	HECT
novel.431	-	NC_039256.1	3955761	3963698	-	327	-	- && - && -	-
novel.432	-	NC_039256.1	4382094	4383720	-	1498	-	- && - && -	-
novel.433	-	NC_039256.1	6210432	6211128	-	697	-	- && - && -	-
novel.434	-	NC_039256.1	9436686	9445066	-	824	-	- && - && -	-
novel.435	-	NC_039256.1	12860871	12861205	-	335	-	- && - && -	-
novel.436	-	NC_039256.1	13852229	13853592	-	514	-	- && - && -	-
novel.437	-	NC_039256.1	16107335	16108285	-	614	-	- && - && -	-
novel.438	-	NC_039256.1	16131830	16134973	-	1295	-	- && - && -	-
novel.439	-	NC_039256.1	19487985	19508726	-	4541	-	- && - && PF15360:APJ endogenous ligand	-
novel.1858	-	NW_020527279.1	29688	32305	+	481	-	- && Q6NY52.1 RecName: Full=THO complex subunit 5 homolog && -	-
novel.1859	-	NW_020527306.1	8748	9610	+	322	-	- && - && -	-
novel.1852	-	NW_020527173.1	21522	24806	+	201	-	- && - && -	-
novel.1853	-	NW_020527173.1	32219	32428	+	210	-	- && - && -	-
novel.1850	-	NW_020527146.1	36572	37592	-	363	-	- && - && -	-
novel.1851	-	NW_020527156.1	31079	32699	+	1031	-	- && Q98989.3 RecName: Full=Stonustoxin subunit alpha; Short=SNTX subunit alpha && PF00622:SPRY domain	SPRY
novel.1856	-	NW_020527230.1	757	27415	+	210	-	- && - && -	-
novel.1857	-	NW_020527253.1	120	1189	-	286	-	- && - && -	-
novel.1854	-	NW_020527185.1	10318	13549	-	1332	-	- && - && PF00536:SAM domain (Sterile alpha motif)	SAM_1
novel.1855	-	NW_020527205.1	23458	23799	-	342	-	- && - && -	-
novel.238	-	NC_039249.1	9827421	9830739	-	607	-	- && - && -	-
novel.239	-	NC_039249.1	10186200	10186540	-	237	-	- && - && -	-
novel.548	-	NC_039261.1	17620070	17620546	-	343	-	- && - && -	-
novel.549	-	NC_039261.1	18939955	18946301	-	570	-	- && - && -	-
novel.544	-	NC_039261.1	8189375	8202380	-	4460	-	- && Q8BZH4.2 RecName: Full=Pogo transposable element with ZNF domain && PF03184:DDE superfamily endonuclease	DDE
novel.545	-	NC_039261.1	14661970	14664278	-	781	-	- && - && -	-
novel.230	-	NC_039249.1	17338573	17339607	+	730	-	- && Q16627.1 RecName: Full=C-C motif chemokine 14; AltName: Full=Chemokine CC-1/CC-3; Short=HCC-1/HCC-3; AltName: Full=HCC-1(1-74); AltName: Full=NCC-2; AltName: Full=Small-inducible cytokine A14; Contains: RecName: Full=HCC-1(3-74); Contains: RecName: F	-
novel.547	-	NC_039261.1	17195840	17197953	-	1160	-	- && - && -	-
novel.540	-	NC_039261.1	27051494	27053608	+	1456	-	- && - && -	-
novel.541	-	NC_039261.1	27334964	27335565	+	602	-	- && - && -	-
novel.234	-	NC_039249.1	1742636	1743564	-	929	-	- && - && -	-
novel.235	-	NC_039249.1	3293233	3295139	-	1608	-	- && - && -	-
novel.391	-	NC_039255.1	25560583	25751661	+	2585	-	- && - && PF02902:Ulp1 protease family, C-terminal catalytic domain	Peptidase_C48
novel.390	-	NC_039255.1	24145948	24147526	+	259	-	- && - && -	-
novel.69	-	NC_039244.1	4957927	4962745	-	1815	-	- && - && -	-
novel.1109	-	NC_039282.1	17590484	17591136	-	535	-	- && - && -	-
novel.898	-	NC_039272.1	26185080	26186267	+	994	-	- && - && -	-
novel.899	-	NC_039272.1	26251354	26254382	+	607	-	- && - && -	-
novel.896	-	NC_039272.1	23916973	23918497	+	1012	-	- && P35072.1 RecName: Full=Transposable element Tcb1 transposase; AltName: Full=Transposable element Barney transposase && -	-
novel.897	-	NC_039272.1	26100469	26100973	+	384	-	- && - && PF04505:Interferon-induced transmembrane protein	-
novel.894	-	NC_039272.1	20495809	20496282	+	275	-	- && - && -	-
novel.895	-	NC_039272.1	23704574	23705913	+	995	-	- && - && -	-
novel.892	-	NC_039272.1	14567119	14569239	+	920	-	- && - && -	-
novel.893	-	NC_039272.1	14574857	14575526	+	484	-	- && - && -	-
novel.890	-	NC_039272.1	12992520	12995149	+	1157	-	- && Q9D7P6.1 RecName: Full=Iron-sulfur cluster assembly enzyme ISCU, mitochondrial; AltName: Full=NifU-like N-terminal domain-containing protein; AltName: Full=NifU-like protein; Flags: Precursor && PF01592:NifU-like N terminal domain	-
novel.891	-	NC_039272.1	13245308	13246391	+	933	-	- && - && -	-
novel.940	-	NC_039274.1	5799668	5802214	+	1643	-	- && - && -	-
novel.941	-	NC_039274.1	6746551	6746914	+	267	-	- && - && -	-
novel.942	-	NC_039274.1	12027669	12057039	+	828	-	- && - && -	-
novel.943	-	NC_039274.1	12182662	12209082	+	2051	-	- && Q7TN75.2 RecName: Full=Retrotransposon-derived protein PEG10; AltName: Full=Embryonal carcinoma differentiation regulated protein; AltName: Full=Mammalian retrotransposon-derived protein 2; AltName: Full=Myelin expression factor 3; Short=MyEF-3; AltN	-
novel.944	-	NC_039274.1	15253747	15255396	+	1650	-	- && O54814.1 RecName: Full=C-C chemokine receptor type 3; Short=C-C CKR-3; Short=CC-CKR-3; Short=CCR-3; Short=CCR3; Short=CKR3; AltName: CD_antigen=CD193 && PF00001:7 transmembrane receptor (rhodopsin family)	7tm_1
novel.945	-	NC_039274.1	15261252	15262034	+	296	-	- && - && -	-
novel.946	-	NC_039274.1	19090349	19093026	+	2678	-	- && - && -	-
novel.947	-	NC_039274.1	19612623	19613685	+	309	-	- && - && -	-
novel.948	-	NC_039274.1	21111741	21113180	+	717	-	- && - && -	-
novel.949	-	NC_039274.1	23377960	23384347	+	6388	-	- && - && -	-
novel.1539	-	NW_020524940.1	157411	158587	-	664	-	- && - && -	-
novel.1538	-	NW_020524922.1	2383	6175	-	298	-	- && - && -	-
novel.1535	-	NW_020524850.1	160422	161909	+	368	-	- && - && -	-
novel.1534	-	NW_020524845.1	5630	7617	-	1961	-	- && - && -	-
novel.1537	-	NW_020524893.1	64220	67032	+	695	-	- && P62866.1 RecName: Full=40S ribosomal protein S30 >P62867.1 RecName: Full=40S ribosomal protein S30 >P62863.1 RecName: Full=40S ribosomal protein S30 >P62864.1 RecName: Full=40S ribosomal protein S30 >P62860.1 RecName: Full=40S ribosomal protein S30 >	Ribosomal_S30
novel.1536	-	NW_020524860.1	34290	34955	-	221	-	- && - && -	-
novel.1531	-	NW_020524837.1	5581	6816	-	525	-	- && - && -	-
novel.1530	-	NW_020524828.1	29233	29792	+	281	-	- && - && -	-
novel.1533	-	NW_020524842.1	928	1135	-	208	-	- && - && -	-
novel.1532	-	NW_020524842.1	36534	38545	+	1980	-	- && - && -	-
novel.17	-	NC_039243.1	26434134	26434363	+	230	-	- && - && -	-
novel.16	-	NC_039243.1	25911618	25919543	+	944	-	- && - && -	-
novel.15	-	NC_039243.1	24917946	24918801	+	856	-	- && - && -	-
novel.14	-	NC_039243.1	24916244	24924803	+	5857	-	- && Q9W678.1 RecName: Full=Cellular tumor antigen p53; AltName: Full=Tumor suppressor p53 && PF00075:RNase H|PF07710:P53 tetramerisation motif	RnaseH
novel.13	-	NC_039243.1	19434135	19436007	+	261	-	- && - && -	-
novel.12	-	NC_039243.1	15808205	15808936	+	560	-	- && - && -	-
novel.11	-	NC_039243.1	14642852	14646818	+	2490	-	- && - && -	-
novel.10	-	NC_039243.1	13939662	13945877	+	291	-	- && - && -	-
novel.19	-	NC_039243.1	28228829	28232891	+	4063	-	- && - && -	-
novel.18	-	NC_039243.1	26597328	26597592	+	265	-	- && - && -	-
novel.1573	-	NW_020525139.1	52548	69258	+	6154	-	- && - && -	-
novel.1572	-	NW_020525124.1	22399	22906	+	333	-	- && - && -	-
novel.1621	-	NW_020525463.1	4683	7078	+	924	-	- && - && -	-
novel.53	-	NC_039244.1	6261120	6262761	+	1426	-	- && - && -	-
novel.1191	-	NC_039287.1	270875	273385	+	1691	-	- && - && -	-
novel.1190	-	NC_039287.1	124768	126175	+	241	-	- && - && -	-
novel.1625	-	NW_020525481.1	38114	39009	+	560	-	- && - && -	-
novel.1624	-	NW_020525473.1	20107	41956	-	2154	-	- && - && -	-
novel.1195	-	NC_039287.1	11310059	11311998	+	1225	-	- && - && -	-
novel.52	-	NC_039244.1	4509804	4510519	+	657	-	- && - && -	-
novel.1629	-	NW_020525520.1	3129	9053	-	471	-	- && - && -	-
novel.1628	-	NW_020525501.1	57680	58648	+	803	-	- && Q8BMS4.1 RecName: Full=Ubiquinone biosynthesis O-methyltransferase, mitochondrial; AltName: Full=3-demethylubiquinol 3-O-methyltransferase; AltName: Full=Polyprenyldihydroxybenzoate methyltransferase; Flags: Precursor && -	-
novel.1199	-	NC_039287.1	12519641	12520382	-	742	-	- && - && -	-
novel.1198	-	NC_039287.1	8825627	8827038	-	686	-	- && - && PF02285:Cytochrome oxidase c subunit VIII	-
novel.157	-	NC_039247.1	858825	859051	+	227	-	- && - && -	-
novel.156	-	NC_039246.1	25851154	25851685	-	424	-	- && Q6NVF4.2 RecName: Full=DNA helicase B && -	-
novel.155	-	NC_039246.1	23722948	23726466	-	779	-	- && - && -	-
novel.154	-	NC_039246.1	17631241	17633507	-	1113	-	- && Q5R8B7.1 RecName: Full=DEP domain-containing protein 7 && -	-
novel.153	-	NC_039246.1	17594999	17602099	-	346	-	- && - && -	-
novel.152	-	NC_039246.1	17187994	17203314	-	1222	-	- && - && -	-
novel.151	-	NC_039246.1	9708005	9708458	-	341	-	- && P30205.1 RecName: Full=Antigen WC1.1; Flags: Precursor && PF00530:Scavenger receptor cysteine-rich domain	SRCR
novel.150	-	NC_039246.1	9707035	9707537	-	411	-	- && Q2VL90.1 RecName: Full=Scavenger receptor cysteine-rich type 1 protein M130; AltName: CD_antigen=CD163; Contains: RecName: Full=Soluble CD163; Short=sCD163; Flags: Precursor && PF00530:Scavenger receptor cysteine-rich domain	SRCR
novel.1561	-	NW_020525056.1	77621	79138	+	1025	-	- && Q7RTR2.2 RecName: Full=Protein NLRC3; AltName: Full=CARD15-like protein; AltName: Full=Caterpiller protein 16.2; Short=CLR16.2; AltName: Full=Nucleotide-binding oligomerization domain protein 3 && -	-
novel.159	-	NC_039247.1	7344740	7347812	+	2366	-	- && - && -	-
novel.158	-	NC_039247.1	2603361	2604041	+	534	-	- && A6NF83.1 RecName: Full=Nuclear protein 2; AltName: Full=Nuclear transcriptional regulator 1-like protein; AltName: Full=Nuclear transcriptional regulator protein 2 && -	-
novel.1999	-	NW_020528251.1	139315	141941	+	979	-	- && - && -	-
novel.1998	-	NW_020528246.1	20150	21148	+	527	-	- && P35467.3 RecName: Full=Protein S100-A1; AltName: Full=S-100 protein alpha chain; AltName: Full=S-100 protein subunit alpha; AltName: Full=S100 calcium-binding protein A1 && -	-
novel.1993	-	NW_020528224.1	35403	40753	+	368	-	- && - && -	-
novel.1992	-	NW_020528224.1	21234	27647	+	6390	-	- && P10394.1 RecName: Full=Retrovirus-related Pol polyprotein from transposon 412; Includes: RecName: Full=Protease; Includes: RecName: Full=Reverse transcriptase; Includes: RecName: Full=Endonuclease && PF00665:Integrase core domain	rve
novel.1991	-	NW_020528218.1	16829	19022	+	2194	-	- && - && -	-
novel.1990	-	NW_020528206.1	36917	38137	-	245	-	- && - && -	-
novel.1997	-	NW_020528242.1	113825	115777	-	703	-	- && - && -	-
novel.1996	-	NW_020528237.1	33729	34388	-	319	-	- && - && -	-
novel.1995	-	NW_020528228.1	28897	30541	+	524	-	- && - && -	-
novel.1994	-	NW_020528228.1	27238	28388	+	611	-	- && - && -	-
novel.1445	-	NW_020523934.1	446	922	-	392	-	- && P01763.2 RecName: Full=Immunoglobulin heavy variable 3-48; AltName: Full=Ig heavy chain V-III region WEA; Flags: Precursor && -	-
novel.1444	-	NW_020523926.1	34439	47047	+	2091	-	- && - && -	-
novel.1447	-	NW_020523944.1	7451	8573	+	1123	-	- && - && -	-
novel.1446	-	NW_020523934.1	37052	39365	-	555	-	- && - && -	-
novel.1441	-	NW_020523909.1	440634	442875	+	669	-	- && - && -	-
novel.1440	-	NW_020523909.1	410806	412583	+	983	-	- && - && -	-
novel.1443	-	NW_020523909.1	450506	455544	-	234	-	- && - && -	-
novel.1442	-	NW_020523909.1	443066	443432	+	367	-	- && - && -	-
novel.1449	-	NW_020523958.1	1257	7723	-	1200	-	- && - && -	-
novel.1448	-	NW_020523954.1	12560	17478	+	312	-	- && - && -	-
novel.1134	-	NC_039283.1	23142252	23177827	-	268	-	- && B3DK56.1 RecName: Full=Receptor-type tyrosine-protein phosphatase U; Short=R-PTP-U; AltName: Full=Receptor-type protein-tyrosine phosphatase psi; Short=R-PTP-psi; Flags: Precursor && -	-
novel.1020	-	NC_039277.1	7002014	7002411	-	204	-	- && - && -	-
novel.339	-	NC_039252.1	21149963	21151019	-	242	-	- && - && -	-
novel.338	-	NC_039252.1	21149265	21149746	-	228	-	- && - && -	-
novel.333	-	NC_039252.1	4138547	4144392	-	1616	-	- && P42676.1 RecName: Full=Neurolysin, mitochondrial; AltName: Full=Microsomal endopeptidase; Short=MEP; AltName: Full=Mitochondrial oligopeptidase M; AltName: Full=Neurotensin endopeptidase; Flags: Precursor && PF01432:Peptidase family M3	Peptidase_M3
novel.332	-	NC_039252.1	658792	660187	-	357	-	- && - && -	-
novel.331	-	NC_039252.1	21054766	21056250	+	735	-	- && - && -	-
novel.330	-	NC_039252.1	18272160	18276007	+	823	-	- && - && PF00048:Small cytokines (intecrine/chemokine), interleukin-8 like	-
novel.337	-	NC_039252.1	18406301	18407198	-	461	-	- && - && -	-
novel.336	-	NC_039252.1	15992692	16000690	-	5941	-	- && - && -	-
novel.335	-	NC_039252.1	12322158	12322871	-	690	-	- && - && -	-
novel.334	-	NC_039252.1	4146608	4147672	-	477	-	- && Q91YP2.1 RecName: Full=Neurolysin, mitochondrial; AltName: Full=Microsomal endopeptidase; Short=MEP; AltName: Full=Mitochondrial oligopeptidase M; AltName: Full=Neurotensin endopeptidase; Flags: Precursor && -	-
novel.233	-	NC_039249.1	27592	29706	-	1038	-	- && - && -	-
novel.555	-	NC_039261.1	29117227	29118523	-	906	-	- && Q9R1T1.1 RecName: Full=Barrier-to-autointegration factor; AltName: Full=LAP2-binding protein 1; Contains: RecName: Full=Barrier-to-autointegration factor, N-terminally processed && PF02961:Barrier to autointegration factor	-
novel.554	-	NC_039261.1	27579035	27581748	-	2398	-	- && - && PF09004:Domain of unknown function (DUF1891)	-
novel.445	-	NC_039256.1	32416331	32429020	-	1296	-	- && A0ZSK4.1 RecName: Full=Neoverrucotoxin subunit beta; Short=NeoVTX subunit beta && PF00622:SPRY domain	SPRY
novel.444	-	NC_039256.1	31151998	31159503	-	384	-	- && - && -	-
novel.447	-	NC_039256.1	33486458	33487722	-	1064	-	- && - && -	-
novel.446	-	NC_039256.1	32419240	32422287	-	232	-	- && - && -	-
novel.441	-	NC_039256.1	24425648	24426004	-	247	-	- && - && -	-
novel.440	-	NC_039256.1	23666851	23670020	-	3119	-	- && - && -	-
novel.443	-	NC_039256.1	26689721	26690701	-	871	-	- && - && -	-
novel.442	-	NC_039256.1	26535240	26536558	-	246	-	- && - && -	-
novel.449	-	NC_039257.1	10657060	10666333	+	2460	-	- && - && -	-
novel.448	-	NC_039257.1	2382657	2384848	+	1246	-	- && - && -	-
novel.834	-	NC_039270.1	4576755	4577711	+	847	-	- && - && -	-
novel.835	-	NC_039270.1	5702416	5705862	+	2140	-	- && - && -	-
novel.836	-	NC_039270.1	6471465	6473888	+	590	-	- && - && -	-
novel.1849	-	NW_020527141.1	51337	59127	+	701	-	- && Q9UF56.3 RecName: Full=F-box/LRR-repeat protein 17; AltName: Full=F-box and leucine-rich repeat protein 17; AltName: Full=F-box only protein 13 && -	-
novel.1848	-	NW_020527110.1	28695	51033	+	457	-	- && - && -	-
novel.837	-	NC_039270.1	6532770	6532986	+	217	-	- && - && -	-
novel.1841	-	NW_020526984.1	2380	5354	+	479	-	- && Q8AV57.2 RecName: Full=Protein sidekick-2; Flags: Precursor && -	-
novel.1840	-	NW_020526983.1	33380	33634	-	203	-	- && - && -	-
novel.1843	-	NW_020527008.1	26092	38283	-	1459	-	- && - && PF00758:Erythropoietin/thrombopoietin	-
novel.1842	-	NW_020526997.1	32724	34298	-	215	-	- && - && -	-
novel.1845	-	NW_020527011.1	83777	85950	+	239	-	- && - && -	-
novel.1844	-	NW_020527009.1	16371	17214	+	705	-	- && - && -	-
novel.1847	-	NW_020527063.1	8175	10059	+	1198	-	- && - && -	-
novel.1846	-	NW_020527043.1	2736	18191	-	248	-	- && Q8CAF4.3 RecName: Full=NHS-like protein 1 && -	-
novel.832	-	NC_039270.1	4110764	4111849	+	225	-	- && - && -	-
novel.209	-	NC_039248.1	15385230	15385608	-	379	-	- && - && -	-
novel.208	-	NC_039248.1	13201361	13201733	-	373	-	- && - && -	-
novel.207	-	NC_039248.1	5152604	5153165	-	317	-	- && - && -	-
novel.206	-	NC_039248.1	25200165	25201811	+	1295	-	- && - && -	-
novel.205	-	NC_039248.1	24384534	24384858	+	325	-	- && - && -	-
novel.204	-	NC_039248.1	22945194	22952185	+	542	-	- && - && -	-
novel.203	-	NC_039248.1	20127318	20128209	+	314	-	- && - && -	-
novel.202	-	NC_039248.1	19985135	19989737	+	676	-	- && - && -	-
novel.201	-	NC_039248.1	19981870	19984603	+	323	-	- && - && PF06729:Kinetochore component, CENP-R	-
novel.200	-	NC_039248.1	19369786	19392815	+	679	-	- && - && -	-
novel.936	-	NC_039273.1	24188393	24189349	-	254	-	- && - && -	-
novel.1258	-	NC_039290.1	8906913	8911909	-	1081	-	- && Q071E0.1 RecName: Full=N-lysine methyltransferase KMT5A-A; AltName: Full=Histone-lysine N-methyltransferase KMT5A-A; AltName: Full=Lysine-specific methylase 5A-A; AltName: Full=SET domain-containing protein 8-A && PF00856:SET domain	SET
novel.1707	-	NW_020526050.1	7011	8234	-	1019	-	- && - && -	-
novel.1255	-	NC_039290.1	5198223	5200189	-	876	-	- && Q91VW3.1 RecName: Full=SH3 domain-binding glutamic acid-rich-like protein 3 && -	-
novel.1256	-	NC_039290.1	6330832	6332496	-	206	-	- && - && -	-
novel.935	-	NC_039273.1	23707210	23708292	-	929	-	- && - && -	-
novel.934	-	NC_039273.1	23176794	23180026	-	2263	-	- && - && -	-
novel.937	-	NC_039274.1	705221	706650	+	244	-	- && - && -	-
novel.1257	-	NC_039290.1	8771502	8777372	-	2220	-	- && - && -	-
novel.931	-	NC_039273.1	15176372	15338344	-	1455	-	- && - && -	-
novel.930	-	NC_039273.1	13924243	13926275	-	400	-	- && Q8I7P9.1 RecName: Full=Retrovirus-related Pol polyprotein from transposon opus; Includes: RecName: Full=Protease; Includes: RecName: Full=Reverse transcriptase; Includes: RecName: Full=Endonuclease && -	-
novel.933	-	NC_039273.1	18083971	18089233	-	453	-	- && - && -	-
novel.932	-	NC_039273.1	16758208	16758910	-	298	-	- && - && -	-
novel.939	-	NC_039274.1	4677992	4686136	+	897	-	- && - && -	-
novel.938	-	NC_039274.1	946893	947361	+	245	-	- && - && -	-
novel.2147	-	NW_020528940.1	31994	53296	+	247	-	- && - && -	-
novel.849	-	NC_039270.1	5306851	5307172	-	222	-	- && - && -	-
novel.848	-	NC_039270.1	3885695	3886293	-	356	-	- && - && -	-
novel.841	-	NC_039270.1	18686516	18687500	+	962	-	- && - && -	-
novel.840	-	NC_039270.1	18685897	18694547	+	265	-	- && - && -	-
novel.843	-	NC_039270.1	25975929	26007752	+	1109	-	- && - && -	-
novel.842	-	NC_039270.1	21567259	21567902	+	405	-	- && - && PF00658:Poly-adenylate binding protein, unique domain	-
novel.845	-	NC_039270.1	2014782	2015311	-	281	-	- && A0ZSK3.1 RecName: Full=Neoverrucotoxin subunit alpha; Short=NeoVTX subunit alpha && -	-
novel.844	-	NC_039270.1	26705630	26706253	+	203	-	- && - && -	-
novel.847	-	NC_039270.1	3574802	3576787	-	690	-	- && - && -	-
novel.846	-	NC_039270.1	2428750	2429031	-	209	-	- && - && -	-
novel.1052	-	NC_039279.1	7832649	7833092	+	421	-	- && - && -	-
novel.1053	-	NC_039279.1	10662170	10668059	+	324	-	- && - && -	-
novel.28	-	NC_039243.1	7866639	7867083	-	265	-	- && Q86SQ3.1 PUTATIVE PSEUDOGENE: RecName: Full=Putative adhesion G protein-coupled receptor E4P; AltName: Full=EGF-like module receptor 4; AltName: Full=EGF-like module-containing mucin-like hormone receptor-like 4; AltName: Full=G-protein coupled recep	7tm_2
novel.29	-	NC_039243.1	8304086	8304419	-	334	-	- && - && -	-
novel.1056	-	NC_039279.1	14134526	14136814	+	866	-	- && - && -	-
novel.1057	-	NC_039279.1	16696749	16699648	+	930	-	- && - && PF00214:Calcitonin / CGRP / IAPP family	-
novel.1054	-	NC_039279.1	12446088	12455750	+	2733	-	- && - && -	-
novel.1507	-	NW_020524601.1	20736	21781	+	239	-	- && - && -	-
novel.22	-	NC_039243.1	853974	854966	-	489	-	- && - && -	-
novel.1509	-	NW_020524633.1	84915	90491	+	307	-	- && - && -	-
novel.20	-	NC_039243.1	30763722	30766638	+	2917	-	- && - && -	-
novel.21	-	NC_039243.1	32601127	32602678	+	1342	-	- && - && -	-
novel.26	-	NC_039243.1	6661905	6663826	-	1038	-	- && - && -	-
novel.27	-	NC_039243.1	7862259	7862748	-	490	-	- && - && -	-
novel.24	-	NC_039243.1	5654609	5656926	-	1485	-	- && - && PF00048:Small cytokines (intecrine/chemokine), interleukin-8 like	-
novel.25	-	NC_039243.1	6420385	6424550	-	859	-	- && - && -	-
novel.1614	-	NW_020525385.1	1169	3949	-	639	-	- && Q6ZS81.3 RecName: Full=WD repeat- and FYVE domain-containing protein 4 && -	-
novel.1615	-	NW_020525385.1	5653	9911	-	320	-	- && - && -	-
novel.1616	-	NW_020525441.1	238420	243204	+	911	-	- && - && PF00758:Erythropoietin/thrombopoietin	-
novel.1617	-	NW_020525457.1	476825	480510	-	3524	-	- && - && -	-
novel.1610	-	NW_020525344.1	19019	20056	-	501	-	- && - && -	-
novel.1611	-	NW_020525351.1	6182	9065	-	598	-	- && - && -	-
novel.1612	-	NW_020525365.1	17840	22603	+	920	-	- && P10775.1 RecName: Full=Ribonuclease inhibitor; AltName: Full=Ribonuclease/angiogenin inhibitor 1 && -	-
novel.1613	-	NW_020525375.1	74133	75068	+	936	-	- && - && -	-
novel.1618	-	NW_020525457.1	494151	520803	-	15819	-	- && - && -	-
novel.1619	-	NW_020525458.1	27715	31654	-	1437	-	- && Q5DU56.2 RecName: Full=Protein NLRC3 && -	-
novel.148	-	NC_039246.1	9517808	9518144	-	229	-	- && - && -	-
novel.149	-	NC_039246.1	9704792	9706862	-	695	-	- && - && -	-
novel.140	-	NC_039246.1	4635280	4635703	-	318	-	- && - && -	-
novel.141	-	NC_039246.1	4696693	4700663	-	205	-	- && - && -	-
novel.142	-	NC_039246.1	4885220	4887608	-	417	-	- && - && -	-
novel.143	-	NC_039246.1	6535680	6539712	-	3554	-	- && - && -	-
novel.144	-	NC_039246.1	6539850	6541315	-	451	-	- && - && -	-
novel.145	-	NC_039246.1	9353313	9353739	-	334	-	- && Q9UGM3.2 RecName: Full=Deleted in malignant brain tumors 1 protein; AltName: Full=Glycoprotein 340; Short=Gp-340; AltName: Full=Hensin; AltName: Full=Salivary agglutinin; Short=SAG; AltName: Full=Surfactant pulmonary-associated D-binding protein; Fla	SRCR
novel.146	-	NC_039246.1	9454430	9456290	-	852	-	- && - && -	-
novel.147	-	NC_039246.1	9460774	9461194	-	328	-	- && Q2VLG6.1 RecName: Full=Scavenger receptor cysteine-rich type 1 protein M130; AltName: CD_antigen=CD163; Contains: RecName: Full=Soluble CD163; Short=sCD163; Flags: Precursor && PF00530:Scavenger receptor cysteine-rich domain	SRCR
novel.1290	-	NC_039292.1	15316183	15316775	-	297	-	- && - && -	-
novel.1291	-	NC_039292.1	15755941	15757280	-	442	-	- && - && -	-
novel.1292	-	NC_039292.1	20386118	20386479	-	241	-	- && P01619.2 RecName: Full=Immunoglobulin kappa variable 3-20; AltName: Full=Ig kappa chain V-III region B6; AltName: Full=Ig kappa chain V-III region GOL; AltName: Full=Ig kappa chain V-III region HAH; AltName: Full=Ig kappa chain V-III region HIC; AltN	-
novel.1293	-	NC_039292.1	20670110	20670436	-	236	-	- && - && -	-
novel.1294	-	NC_039293.1	337812	344346	+	3171	-	- && - && -	-
novel.1295	-	NC_039293.1	500482	502180	+	383	-	- && - && -	-
novel.1296	-	NC_039293.1	3586475	3594843	+	641	-	- && - && -	-
novel.1297	-	NC_039293.1	4789815	4792142	+	301	-	- && - && -	-
novel.1298	-	NC_039293.1	5521174	5522633	+	236	-	- && - && -	-
novel.1299	-	NC_039293.1	7116367	7120675	+	875	-	- && - && PF00619:Caspase recruitment domain	CARD
novel.1478	-	NW_020524219.1	1873	10206	-	209	-	- && - && -	-
novel.1479	-	NW_020524241.1	57167	84066	+	746	-	- && - && -	-
novel.1470	-	NW_020524158.1	74756	75262	-	364	-	- && - && -	-
novel.1471	-	NW_020524171.1	15441	15842	+	402	-	- && - && -	-
novel.1472	-	NW_020524184.1	120273	593054	-	796	-	- && - && -	-
novel.1473	-	NW_020524184.1	268625	269064	-	351	-	- && Q86VB7.2 RecName: Full=Scavenger receptor cysteine-rich type 1 protein M130; AltName: Full=Hemoglobin scavenger receptor; AltName: CD_antigen=CD163; Contains: RecName: Full=Soluble CD163; Short=sCD163; Flags: Precursor && PF00530:Scavenger receptor c	SRCR
novel.1474	-	NW_020524184.1	269497	270523	-	611	-	- && P30205.1 RecName: Full=Antigen WC1.1; Flags: Precursor && PF00530:Scavenger receptor cysteine-rich domain	SRCR
novel.1475	-	NW_020524189.1	428504	433540	+	231	-	- && - && -	-
novel.1476	-	NW_020524195.1	1163	3004	-	703	-	- && - && -	-
novel.1477	-	NW_020524210.1	219	758	-	268	-	- && - && -	-
novel.1278	-	NC_039292.1	18240430	18240878	+	356	-	- && P01624.2 RecName: Full=Immunoglobulin kappa variable 3-15; AltName: Full=Ig kappa chain V-III region CLL; AltName: Full=Ig kappa chain V-III region POM; Flags: Precursor && -	-
novel.1279	-	NC_039292.1	18267548	18267855	+	220	-	- && - && -	-
novel.1272	-	NC_039292.1	351232	351958	+	328	-	- && - && -	-
novel.1273	-	NC_039292.1	352337	353712	+	289	-	- && - && -	-
novel.1270	-	NC_039291.1	12132644	12136119	-	2317	-	- && - && -	-
novel.1271	-	NC_039291.1	15945916	15946596	-	569	-	- && - && -	-
novel.1276	-	NC_039292.1	15905529	15908106	+	705	-	- && - && -	-
novel.1277	-	NC_039292.1	18228832	18229502	+	569	-	- && P01619.2 RecName: Full=Immunoglobulin kappa variable 3-20; AltName: Full=Ig kappa chain V-III region B6; AltName: Full=Ig kappa chain V-III region GOL; AltName: Full=Ig kappa chain V-III region HAH; AltName: Full=Ig kappa chain V-III region HIC; AltN	-
novel.1274	-	NC_039292.1	940302	946157	+	615	-	- && - && -	-
novel.1275	-	NC_039292.1	15092785	15093285	+	413	-	- && P06312.1 RecName: Full=Immunoglobulin kappa variable 4-1; AltName: Full=Ig kappa chain V-IV region B17; AltName: Full=Ig kappa chain V-IV region JI; AltName: Full=Ig kappa chain V-IV region Len; AltName: Full=Ig kappa chain V-IV region STH; Flags: Pr	-
novel.328	-	NC_039252.1	15905039	15906486	+	1096	-	- && - && -	-
novel.329	-	NC_039252.1	17958843	17959226	+	300	-	- && - && -	-
novel.324	-	NC_039252.1	12946054	13133974	+	345	-	- && - && -	-
novel.325	-	NC_039252.1	13962308	13963519	+	1212	-	- && - && -	-
novel.326	-	NC_039252.1	15704007	15706206	+	1123	-	- && - && -	-
novel.327	-	NC_039252.1	15900045	15904884	+	900	-	- && Q5ZPR3.1 RecName: Full=CD276 antigen; AltName: Full=4Ig-B7-H3; AltName: Full=B7 homolog 3; Short=B7-H3; AltName: Full=Costimulatory molecule; AltName: CD_antigen=CD276; Flags: Precursor && -	-
novel.320	-	NC_039252.1	2710267	2718472	+	739	-	- && - && -	-
novel.321	-	NC_039252.1	6130643	6132722	+	2080	-	- && - && -	-
novel.322	-	NC_039252.1	7347490	7348867	+	1279	-	- && - && PF15150:Phorbol-12-myristate-13-acetate-induced	-
novel.323	-	NC_039252.1	9990335	9991226	+	508	-	- && - && -	-
novel.456	-	NC_039257.1	15291748	15301251	+	9504	-	- && P04323.1 RecName: Full=Retrovirus-related Pol polyprotein from transposon 17.6; Includes: RecName: Full=Protease; Includes: RecName: Full=Reverse transcriptase; Includes: RecName: Full=Endonuclease && PF00665:Integrase core domain	rve
novel.457	-	NC_039257.1	16773772	16779673	+	446	-	- && - && -	-
novel.454	-	NC_039257.1	15138513	15173722	+	372	-	- && - && -	-
novel.455	-	NC_039257.1	15199513	15200620	+	657	-	- && - && -	-
novel.452	-	NC_039257.1	15131499	15135695	+	2317	-	- && - && -	-
novel.453	-	NC_039257.1	15137635	15186700	+	8835	-	- && - && -	-
novel.450	-	NC_039257.1	14996392	14998033	+	1148	-	- && Q71R50.1 RecName: Full=Dehydrogenase/reductase SDR family member 11; AltName: Full=Short-chain dehydrogenase/reductase family 24C member 1; Flags: Precursor && -	-
novel.451	-	NC_039257.1	15049548	15049838	+	291	-	- && - && -	-
novel.458	-	NC_039257.1	19106784	19107527	+	723	-	- && - && -	-
novel.459	-	NC_039257.1	20884696	20892521	+	350	-	- && - && -	-
novel.286	-	NC_039251.1	6761532	6764468	+	576	-	- && - && -	-
novel.1878	-	NW_020527548.1	85530	115981	-	290	-	- && - && -	-
novel.1879	-	NW_020527558.1	1019047	1020555	+	304	-	- && - && -	-
novel.1874	-	NW_020527547.1	1506958	1509326	+	221	-	- && - && -	-
novel.1875	-	NW_020527547.1	1515109	1519310	+	3496	-	- && - && -	-
novel.1876	-	NW_020527547.1	1148848	1150413	-	1101	-	- && - && -	-
novel.1877	-	NW_020527548.1	10408	17465	-	299	-	- && Q8N4L2.1 RecName: Full=Type 2 phosphatidylinositol 4,5-bisphosphate 4-phosphatase; Short=Type 2 PtdIns-4,5-P2 4-Ptase; AltName: Full=PtdIns-4,5-P2 4-Ptase II; AltName: Full=Transmembrane protein 55A && PF09788:Transmembrane protein 55A	-
novel.1870	-	NW_020527498.1	79561	80213	-	470	-	- && - && -	-
novel.1871	-	NW_020527534.1	41416	42531	-	1116	-	- && - && -	-
novel.1872	-	NW_020527534.1	48472	49432	-	961	-	- && - && -	-
novel.1873	-	NW_020527547.1	447533	449756	+	1361	-	- && - && -	-
novel.210	-	NC_039248.1	15986834	15989887	-	1627	-	- && - && -	-
novel.211	-	NC_039248.1	21369858	21371009	-	657	-	- && - && -	-
novel.212	-	NC_039249.1	628793	636085	+	2059	-	- && - && -	-
novel.213	-	NC_039249.1	1501098	1502311	+	1214	-	- && - && -	-
novel.214	-	NC_039249.1	1515164	1515439	+	276	-	- && - && -	-
novel.215	-	NC_039249.1	1741829	1743383	+	767	-	- && - && -	-
novel.216	-	NC_039249.1	2221086	2221519	+	355	-	- && - && -	-
novel.217	-	NC_039249.1	5145969	5148248	+	1106	-	- && - && -	-
novel.218	-	NC_039249.1	5151117	5152186	+	658	-	- && - && -	-
novel.219	-	NC_039249.1	7588756	7589557	+	235	-	- && - && -	-
novel.1500	-	NW_020524526.1	155504	155993	+	354	-	- && - && -	-
novel.1501	-	NW_020524526.1	313833	314061	+	229	-	- && - && -	-
novel.1039	-	NC_039278.1	10418957	10422772	-	241	-	- && - && -	-
novel.1050	-	NC_039279.1	418719	419215	+	497	-	- && - && -	-
novel.1957	-	NW_020527982.1	923611	926261	-	1254	-	- && - && -	-
novel.1051	-	NC_039279.1	5266330	5268954	+	529	-	- && Q9P281.3 RecName: Full=BAH and coiled-coil domain-containing protein 1; AltName: Full=Bromo adjacent homology domain-containing protein 2; Short=BAH domain-containing protein 2 && -	-
novel.1400	-	NW_020523625.1	12729	16401	+	785	-	- && - && -	-
novel.1504	-	NW_020524586.1	64443	69979	+	608	-	- && P59046.2 RecName: Full=NACHT, LRR and PYD domains-containing protein 12; AltName: Full=Monarch-1; AltName: Full=PYRIN-containing APAF1-like protein 7; AltName: Full=Regulated by nitric oxide && -	-
novel.1955	-	NW_020527978.1	171778	177341	+	361	-	- && - && -	-
novel.1505	-	NW_020524592.1	6201	7156	+	259	-	- && - && -	-
novel.1954	-	NW_020527974.1	15128	32164	+	316	-	- && - && -	-
novel.1506	-	NW_020524598.1	3	1148	-	949	-	- && Q13542.1 RecName: Full=Eukaryotic translation initiation factor 4E-binding protein 2; Short=4E-BP2; Short=eIF4E-binding protein 2 && PF05456:Eukaryotic translation initiation factor 4E binding protein (EIF4EBP)	-
novel.1953	-	NW_020527970.1	14487	16072	-	667	-	- && - && -	-
novel.1055	-	NC_039279.1	13556040	13579528	+	520	-	- && - && -	-
novel.1952	-	NW_020527959.1	151065	152178	-	949	-	- && - && -	-
novel.1508	-	NW_020524609.1	5306	6919	+	794	-	- && - && -	-
novel.1951	-	NW_020527948.1	208707	210366	+	285	-	- && - && -	-
novel.23	-	NC_039243.1	2833005	2833826	-	822	-	- && Q7RTR2.2 RecName: Full=Protein NLRC3; AltName: Full=CARD15-like protein; AltName: Full=Caterpiller protein 16.2; Short=CLR16.2; AltName: Full=Nucleotide-binding oligomerization domain protein 3 && -	-
novel.1950	-	NW_020527948.1	120843	123943	+	2244	-	- && Q9W678.1 RecName: Full=Cellular tumor antigen p53; AltName: Full=Tumor suppressor p53 && PF07710:P53 tetramerisation motif	P53_tetramer
novel.1058	-	NC_039279.1	18231281	18235231	+	820	-	- && - && -	-
novel.1203	-	NC_039288.1	3744912	3747967	+	528	-	- && - && -	-
novel.588	-	NC_039263.1	23312082	23312457	+	214	-	- && - && -	-
novel.1059	-	NC_039279.1	4789421	4790429	-	385	-	- && Q7SZE3.1 RecName: Full=Lethal(2) giant larvae protein homolog 2; AltName: Full=Protein penner && -	-
novel.1798	-	NW_020526696.1	6735	15086	-	238	-	- && - && -	-
novel.2080	-	NW_020528572.1	954738	960962	-	1297	-	- && - && -	-
novel.2081	-	NW_020528592.1	54775	55660	+	387	-	- && - && -	-
novel.2082	-	NW_020528592.1	55796	56283	+	374	-	- && - && -	-
novel.2083	-	NW_020528598.1	50534	54471	+	500	-	- && Q9C000.1 RecName: Full=NACHT, LRR and PYD domains-containing protein 1; AltName: Full=Caspase recruitment domain-containing protein 7; AltName: Full=Death effector filament-forming ced-4-like apoptosis protein; AltName: Full=Nucleotide-binding domain	-
novel.2084	-	NW_020528598.1	41842	43291	+	445	-	- && P59046.2 RecName: Full=NACHT, LRR and PYD domains-containing protein 12; AltName: Full=Monarch-1; AltName: Full=PYRIN-containing APAF1-like protein 7; AltName: Full=Regulated by nitric oxide && -	-
novel.2085	-	NW_020528598.1	54291	58540	-	206	-	- && - && -	-
novel.2086	-	NW_020528603.1	58843	151750	-	367	-	- && - && -	-
novel.2087	-	NW_020528610.1	74626	74986	+	229	-	- && - && -	-
novel.2088	-	NW_020528614.1	51617	52491	+	296	-	- && - && -	-
novel.2089	-	NW_020528624.1	1162041	1165885	+	267	-	- && - && -	-
novel.1794	-	NW_020526658.1	22648	24022	-	1375	-	- && - && -	-
novel.586	-	NC_039263.1	22132752	22133651	+	900	-	- && - && -	-
novel.1819	-	NW_020526815.1	1395	2696	+	343	-	- && Q9C000.1 RecName: Full=NACHT, LRR and PYD domains-containing protein 1; AltName: Full=Caspase recruitment domain-containing protein 7; AltName: Full=Death effector filament-forming ced-4-like apoptosis protein; AltName: Full=Nucleotide-binding domain	-
novel.926	-	NC_039273.1	28028928	28030607	+	1624	-	- && - && -	-
novel.927	-	NC_039273.1	6357075	6357980	-	549	-	- && - && -	-
novel.924	-	NC_039273.1	24173679	24176183	+	207	-	- && - && -	-
novel.925	-	NC_039273.1	27018778	27024832	+	529	-	- && - && -	-
novel.922	-	NC_039273.1	17080324	17080807	+	371	-	- && - && -	-
novel.923	-	NC_039273.1	17895089	17895373	+	285	-	- && - && -	-
novel.920	-	NC_039273.1	16303612	16305785	+	2073	-	- && - && -	-
novel.921	-	NC_039273.1	16966828	16970251	+	2486	-	- && Q0P4B9.1 RecName: Full=Mapk-regulated corepressor-interacting protein 1; AltName: Full=Protein FAM195B && -	-
novel.928	-	NC_039273.1	9535553	9537788	-	2236	-	- && - && -	-
novel.929	-	NC_039273.1	11151418	11152245	-	419	-	- && - && -	-
novel.41	-	NC_039243.1	21430781	21438686	-	695	-	- && - && -	-
novel.858	-	NC_039270.1	22586810	22587745	-	214	-	- && Q7ZY47.1 RecName: Full=ATP-dependent RNA helicase DDX42; AltName: Full=DEAD box protein 42 && -	-
novel.859	-	NC_039270.1	26719286	26720680	-	1007	-	- && - && -	-
novel.852	-	NC_039270.1	11016696	11019702	-	2920	-	- && - && PF05699:hAT family C-terminal dimerisation region	hATC
novel.853	-	NC_039270.1	14512621	14523564	-	10944	-	- && P10394.1 RecName: Full=Retrovirus-related Pol polyprotein from transposon 412; Includes: RecName: Full=Protease; Includes: RecName: Full=Reverse transcriptase; Includes: RecName: Full=Endonuclease && PF00665:Integrase core domain|PF00076:RNA recognit	rve
novel.850	-	NC_039270.1	5700224	5700525	-	204	-	- && - && -	-
novel.851	-	NC_039270.1	7591189	7594397	-	2447	-	- && P01624.2 RecName: Full=Immunoglobulin kappa variable 3-15; AltName: Full=Ig kappa chain V-III region CLL; AltName: Full=Ig kappa chain V-III region POM; Flags: Precursor && -	-
novel.856	-	NC_039270.1	18310348	18311623	-	863	-	- && - && -	-
novel.857	-	NC_039270.1	18665732	18666333	-	346	-	- && - && -	-
novel.854	-	NC_039270.1	16381897	16384095	-	1288	-	- && - && -	-
novel.855	-	NC_039270.1	18113004	18113289	-	286	-	- && - && -	-
novel.1041	-	NC_039278.1	13894858	13901834	-	209	-	- && - && -	-
novel.1040	-	NC_039278.1	13887912	13895069	-	265	-	- && - && -	-
novel.1043	-	NC_039278.1	14503267	14508336	-	301	-	- && - && -	-
novel.1042	-	NC_039278.1	14166510	14167995	-	507	-	- && - && -	-
novel.1045	-	NC_039278.1	17376164	17385544	-	9381	-	- && P10394.1 RecName: Full=Retrovirus-related Pol polyprotein from transposon 412; Includes: RecName: Full=Protease; Includes: RecName: Full=Reverse transcriptase; Includes: RecName: Full=Endonuclease && PF00665:Integrase core domain	rve
novel.1044	-	NC_039278.1	17354183	17354630	-	448	-	- && - && -	-
novel.1047	-	NC_039278.1	19570932	19571928	-	306	-	- && - && -	-
novel.1046	-	NC_039278.1	17376788	17385548	-	1159	-	- && - && -	-
novel.1049	-	NC_039278.1	19779487	19782627	-	645	-	- && Q86TG7.2 RecName: Full=Retrotransposon-derived protein PEG10; AltName: Full=Embryonal carcinoma differentiation-regulated protein; AltName: Full=Mammalian retrotransposon-derived protein 2; AltName: Full=Myelin expression factor 3-like protein 1; Sho	-
novel.1048	-	NC_039278.1	19667665	19669182	-	1401	-	- && - && -	-
novel.37	-	NC_039243.1	14549635	14550031	-	244	-	- && - && -	-
novel.36	-	NC_039243.1	13520506	13522976	-	812	-	- && - && -	-
novel.31	-	NC_039243.1	9535258	9537125	-	1123	-	- && - && -	-
novel.30	-	NC_039243.1	9450715	9451294	-	460	-	- && - && -	-
novel.33	-	NC_039243.1	9710465	9717620	-	5157	-	- && - && -	-
novel.32	-	NC_039243.1	9543926	9546663	-	1130	-	- && - && -	-
novel.1207	-	NC_039288.1	12196839	12197744	+	797	-	- && - && -	-
novel.91	-	NC_039244.1	25874338	25878146	-	1207	-	- && - && -	-
novel.90	-	NC_039244.1	25607446	25607993	-	548	-	- && - && -	-
novel.1206	-	NC_039288.1	9358617	9359812	+	231	-	- && - && -	-
novel.1609	-	NW_020525342.1	86123	87504	-	902	-	- && - && -	-
novel.1608	-	NW_020525342.1	234722	238507	+	654	-	- && - && -	-
novel.1603	-	NW_020525298.1	57581	72789	-	10312	-	- && Q8I7P9.1 RecName: Full=Retrovirus-related Pol polyprotein from transposon opus; Includes: RecName: Full=Protease; Includes: RecName: Full=Reverse transcriptase; Includes: RecName: Full=Endonuclease && PF00665:Integrase core domain	rve
novel.1602	-	NW_020525296.1	83781	103226	+	728	-	- && - && -	-
novel.1601	-	NW_020525285.1	430117	431004	-	679	-	- && - && -	-
novel.1600	-	NW_020525285.1	148931	151722	-	2070	-	- && - && -	-
novel.1607	-	NW_020525338.1	217	8239	+	422	-	- && - && -	-
novel.1606	-	NW_020525323.1	586268	589876	-	1647	-	- && - && -	-
novel.1605	-	NW_020525319.1	225311	225889	-	579	-	- && - && -	-
novel.1604	-	NW_020525315.1	1518	12034	+	287	-	- && P52873.2 RecName: Full=Pyruvate carboxylase, mitochondrial; AltName: Full=Pyruvic carboxylase; Short=PCB; Flags: Precursor && PF02786:Carbamoyl-phosphate synthase L chain, ATP binding domain	CPSase_L_D2
novel.139	-	NC_039246.1	3699586	3702478	-	467	-	- && - && -	-
novel.138	-	NC_039246.1	27271811	27272339	+	289	-	- && - && -	-
novel.135	-	NC_039246.1	15408554	15410821	+	1066	-	- && - && -	-
novel.134	-	NC_039246.1	15403649	15404535	+	206	-	- && - && -	-
novel.137	-	NC_039246.1	23403362	23406304	+	1008	-	- && - && -	-
novel.136	-	NC_039246.1	20300663	20336756	+	2582	-	- && Q8JZS0.2 RecName: Full=Protein lin-7 homolog A; Short=Lin-7A; Short=mLin-7; AltName: Full=Mammalian lin-seven protein 1; Short=MALS-1; AltName: Full=Vertebrate lin-7 homolog 1; Short=Veli-1 && PF00595:PDZ domain (Also known as DHR or GLGF)	PDZ
novel.131	-	NC_039246.1	11955841	11957323	+	580	-	- && - && -	-
novel.130	-	NC_039246.1	11751405	11756965	+	1017	-	- && A4D0T7.2 RecName: Full=Putative transmembrane protein LINC00998; Flags: Precursor && -	-
novel.133	-	NC_039246.1	15372447	15373447	+	272	-	- && - && -	-
novel.132	-	NC_039246.1	15344150	15348928	+	1548	-	- && - && -	-
novel.1287	-	NC_039292.1	9430722	9431706	-	783	-	- && - && -	-
novel.1286	-	NC_039292.1	9190357	9192923	-	209	-	- && - && -	-
novel.1285	-	NC_039292.1	7419855	7420711	-	309	-	- && - && -	-
novel.1284	-	NC_039292.1	5898830	5900696	-	250	-	- && - && -	-
novel.1283	-	NC_039292.1	20382652	20386264	+	217	-	- && P01597.2 RecName: Full=Immunoglobulin kappa variable 1-39; AltName: Full=Ig kappa chain V-I region DEE; AltName: Full=Ig kappa chain V-I region Hau; AltName: Full=Ig kappa chain V-I region Mev; AltName: Full=Ig kappa chain V-I region OU; AltName: Ful	-
novel.1282	-	NC_039292.1	18640949	18660329	+	2231	-	- && - && -	-
novel.1281	-	NC_039292.1	18418656	18419156	+	368	-	- && A0A0C4DH73.1 RecName: Full=Immunoglobulin kappa variable 1-12; Flags: Precursor && -	-
novel.1280	-	NC_039292.1	18324218	18324859	+	432	-	- && P06312.1 RecName: Full=Immunoglobulin kappa variable 4-1; AltName: Full=Ig kappa chain V-IV region B17; AltName: Full=Ig kappa chain V-IV region JI; AltName: Full=Ig kappa chain V-IV region Len; AltName: Full=Ig kappa chain V-IV region STH; Flags: Pr	-
novel.1205	-	NC_039288.1	8332584	8339884	+	894	-	- && - && PF05485:THAP domain	THAP
novel.1289	-	NC_039292.1	14685270	14690538	-	265	-	- && - && -	-
novel.1288	-	NC_039292.1	10213636	10222952	-	2139	-	- && - && -	-
novel.1204	-	NC_039288.1	6418052	6421160	+	208	-	- && - && -	-
novel.1469	-	NW_020524158.1	39	54962	+	6570	-	- && - && -	-
novel.1468	-	NW_020524131.1	4285	5559	-	1062	-	- && - && -	-
novel.1467	-	NW_020524121.1	12034	12919	+	743	-	- && - && -	-
novel.1466	-	NW_020524121.1	1129	11308	+	945	-	- && Q13136.1 RecName: Full=Liprin-alpha-1; AltName: Full=LAR-interacting protein 1; Short=LIP-1; AltName: Full=Protein tyrosine phosphatase receptor type f polypeptide-interacting protein alpha-1; Short=PTPRF-interacting protein alpha-1 && -	-
novel.1465	-	NW_020524115.1	32085	34294	-	2184	-	- && - && -	-
novel.1464	-	NW_020524089.1	25440	27958	-	312	-	- && - && -	-
novel.1463	-	NW_020524083.1	224964	225662	+	699	-	- && - && -	-
novel.1462	-	NW_020524083.1	217429	218053	+	625	-	- && - && -	-
novel.1461	-	NW_020524075.1	3189	4047	+	271	-	- && - && -	-
novel.1460	-	NW_020524050.1	192406	193822	-	1417	-	- && - && -	-
novel.1269	-	NC_039291.1	11047360	11049215	-	1807	-	- && - && -	-
novel.1268	-	NC_039291.1	10010077	10010719	-	302	-	- && - && -	-
novel.1201	-	NC_039287.1	17872361	17873734	-	260	-	- && - && -	-
novel.1261	-	NC_039291.1	5006038	5007163	+	1095	-	- && - && -	-
novel.1260	-	NC_039291.1	2953590	2953923	+	245	-	- && - && -	-
novel.1263	-	NC_039291.1	1752866	1755018	-	743	-	- && - && PF01498:Transposase	Transposase_5
novel.1262	-	NC_039291.1	12107407	12107858	+	365	-	- && - && -	-
novel.1265	-	NC_039291.1	4322631	4324404	-	1774	-	- && - && -	-
novel.1264	-	NC_039291.1	3029043	3029367	-	325	-	- && - && -	-
novel.1267	-	NC_039291.1	7896180	7899728	-	222	-	- && - && -	-
novel.1266	-	NC_039291.1	7434119	7442952	-	308	-	- && - && -	-
novel.683	-	NC_039264.1	30442672	30444708	-	1156	-	- && - && -	-
novel.682	-	NC_039264.1	29820735	29830057	-	941	-	- && - && -	-
novel.681	-	NC_039264.1	29466636	29480590	-	3253	-	- && - && -	-
novel.680	-	NC_039264.1	28948173	28948760	-	428	-	- && - && -	-
novel.687	-	NC_039264.1	32127374	32133152	-	234	-	- && - && -	-
novel.686	-	NC_039264.1	32114582	32118986	-	1427	-	- && - && -	-
novel.685	-	NC_039264.1	31708688	31711516	-	1070	-	- && - && -	-
novel.684	-	NC_039264.1	31704966	31705798	-	275	-	- && - && -	-
novel.689	-	NC_039264.1	33010075	33011908	-	434	-	- && P10775.1 RecName: Full=Ribonuclease inhibitor; AltName: Full=Ribonuclease/angiogenin inhibitor 1 && -	-
novel.688	-	NC_039264.1	32886540	32887836	-	278	-	- && A6QLE5.1 RecName: Full=NACHT, LRR and PYD domains-containing protein 3 && -	-
novel.1202	-	NC_039288.1	3488919	3489299	+	269	-	- && - && -	-
novel.669	-	NC_039264.1	8152979	8155365	-	397	-	- && - && -	-
novel.668	-	NC_039264.1	8144592	8148228	-	1079	-	- && - && -	-
novel.1200	-	NC_039287.1	12520635	12521481	-	847	-	- && O94915.2 RecName: Full=Protein furry homolog-like; AltName: Full=ALL1-fused gene from chromosome 4p12 protein && -	-
novel.661	-	NC_039264.1	5910273	5910998	-	585	-	- && - && -	-
novel.660	-	NC_039264.1	5768020	5769417	-	217	-	- && - && -	-
novel.663	-	NC_039264.1	7012533	7013338	-	292	-	- && - && -	-
novel.662	-	NC_039264.1	7009842	7039333	-	1258	-	- && - && -	-
novel.665	-	NC_039264.1	7494261	7494639	-	358	-	- && - && -	-
novel.664	-	NC_039264.1	7028149	7031301	-	2392	-	- && - && -	-
novel.667	-	NC_039264.1	8083609	8093937	-	445	-	- && - && -	-
novel.666	-	NC_039264.1	7815010	7847928	-	3263	-	- && - && -	-
novel.1863	-	NW_020527407.1	412	3800	+	308	-	- && - && -	-
novel.1862	-	NW_020527406.1	24931	26801	-	1719	-	- && - && -	-
novel.1861	-	NW_020527393.1	18360	21814	+	674	-	- && P35831.3 RecName: Full=Tyrosine-protein phosphatase non-receptor type 12; AltName: Full=MPTP-PEST; AltName: Full=Protein-tyrosine phosphatase P19; Short=P19-PTP && PF00102:Protein-tyrosine phosphatase	Y_phosphatase
novel.1860	-	NW_020527335.1	1275	3195	-	869	-	- && - && -	-
novel.1867	-	NW_020527496.1	435463	438903	+	230	-	- && - && -	-
novel.1866	-	NW_020527496.1	227668	227928	+	261	-	- && - && -	-
novel.1865	-	NW_020527461.1	15235	17437	+	252	-	- && - && -	-
novel.1864	-	NW_020527455.1	3065	6577	+	300	-	- && - && -	-
novel.1869	-	NW_020527497.1	4850	9935	+	390	-	- && - && -	-
novel.1868	-	NW_020527496.1	5075	5442	-	266	-	- && - && -	-
novel.597	-	NC_039263.1	6813411	6815996	-	515	-	- && - && -	-
novel.596	-	NC_039263.1	6326930	6327661	-	375	-	- && - && -	-
novel.595	-	NC_039263.1	6239364	6240871	-	1036	-	- && - && -	-
novel.594	-	NC_039263.1	4203513	4206438	-	1119	-	- && - && -	-
novel.593	-	NC_039263.1	2797600	2798071	-	472	-	- && - && -	-
novel.592	-	NC_039263.1	174333	174730	-	305	-	- && - && -	-
novel.591	-	NC_039263.1	26091043	26096981	+	3359	-	- && - && -	-
novel.590	-	NC_039263.1	25919227	25919806	+	332	-	- && - && -	-
novel.269	-	NC_039250.1	4570917	4572065	-	708	-	- && - && -	-
novel.268	-	NC_039250.1	4298188	4298918	-	731	-	- && - && -	-
novel.599	-	NC_039263.1	9493166	9495830	-	1068	-	- && P04441.3 RecName: Full=H-2 class II histocompatibility antigen gamma chain; AltName: Full=Ia antigen-associated invariant chain; Short=Ii; AltName: Full=MHC class II-associated invariant chain; AltName: CD_antigen=CD74 && PF09307:CLIP, MHC2 interacti	-
novel.598	-	NC_039263.1	8613443	8613838	-	396	-	- && - && -	-
novel.469	-	NC_039258.1	5240634	5245891	+	1679	-	- && - && PF04103:CD20-like family	-
novel.468	-	NC_039258.1	2576898	2590347	+	2535	-	- && - && PF04505:Interferon-induced transmembrane protein	-
novel.463	-	NC_039257.1	12638815	12646845	-	1742	-	- && - && PF02372:Interleukin 15	-
novel.462	-	NC_039257.1	11856172	11857112	-	498	-	- && - && -	-
novel.461	-	NC_039257.1	8458545	8487875	-	5064	-	- && - && -	-
novel.460	-	NC_039257.1	131122	137918	-	1812	-	- && B4F7A7.2 RecName: Full=Centrosomal protein of 57 kDa; Short=Cep57; AltName: Full=Translokin && PF06657:Centrosome microtubule-binding domain of Cep57|PF14073:Centrosome localisation domain of Cep57	-
novel.467	-	NC_039258.1	2556579	2558650	+	934	-	- && - && PF04505:Interferon-induced transmembrane protein	-
novel.466	-	NC_039258.1	1076965	1077193	+	229	-	- && - && -	-
novel.465	-	NC_039257.1	15772773	15791485	-	259	-	- && - && -	-
novel.464	-	NC_039257.1	13737882	13741408	-	491	-	- && - && -	-
novel.2097	-	NW_020528660.1	55937	60619	-	215	-	- && - && -	-
novel.816	-	NC_039269.1	5241547	5241855	-	288	-	- && - && -	-
novel.2095	-	NW_020528651.1	78272	82568	-	552	-	- && - && -	-
novel.2094	-	NW_020528644.1	6670	8468	-	1166	-	- && Q9UKK3.3 RecName: Full=Poly [ADP-ribose] polymerase 4; Short=PARP-4; AltName: Full=193 kDa vault protein; AltName: Full=ADP-ribosyltransferase diphtheria toxin-like 4; Short=ARTD4; AltName: Full=PARP-related/IalphaI-related H5/proline-rich; Short=PH5	-
novel.2093	-	NW_020528631.1	1094675	1096204	-	1273	-	- && - && -	-
novel.2092	-	NW_020528631.1	436811	439890	+	3080	-	- && - && PF00075:RNase H|PF00098:Zinc knuckle	RnaseH
novel.2091	-	NW_020528624.1	1114653	1114970	-	260	-	- && - && -	-
novel.2090	-	NW_020528624.1	324601	327304	-	557	-	- && - && -	-
novel.814	-	NC_039269.1	1596020	1597035	-	1016	-	- && - && -	-
novel.2099	-	NW_020528664.1	27047	28526	+	221	-	- && - && -	-
novel.2098	-	NW_020528663.1	10816	21958	+	3131	-	- && - && -	-
novel.815	-	NC_039269.1	4744253	4747748	-	1319	-	- && Q9BYV6.2 RecName: Full=Tripartite motif-containing protein 55; AltName: Full=Muscle-specific RING finger protein 2; Short=MuRF-2; Short=MuRF2; AltName: Full=RING finger protein 29 && -	-
novel.812	-	NC_039269.1	30179887	30180457	+	530	-	- && - && -	-
novel.813	-	NC_039269.1	31130485	31138469	+	930	-	- && - && -	-
novel.810	-	NC_039269.1	25265428	25268220	+	1842	-	- && - && -	-
novel.811	-	NC_039269.1	25922640	25924443	+	284	-	- && - && -	-
novel.2181	-	NW_020529192.1	42331	42535	-	205	-	- && - && -	-
novel.2180	-	NW_020529192.1	40825	58400	-	521	-	- && - && -	-
novel.2183	-	NW_020529212.1	9493	10519	+	351	-	- && P10775.1 RecName: Full=Ribonuclease inhibitor; AltName: Full=Ribonuclease/angiogenin inhibitor 1 && -	-
novel.2182	-	NW_020529192.1	94945	95560	-	616	-	- && - && -	-
novel.2185	-	NW_020529238.1	17511	17719	+	209	-	- && - && -	-
novel.952	-	NC_039274.1	24168821	24169242	+	310	-	- && - && -	-
novel.919	-	NC_039273.1	16167067	16169744	+	1922	-	- && - && -	-
novel.918	-	NC_039273.1	12218213	12218991	+	253	-	- && - && -	-
novel.2187	-	NW_020529256.1	40352	41820	+	1469	-	- && - && -	-
novel.913	-	NC_039273.1	4028069	4028309	+	241	-	- && - && -	-
novel.912	-	NC_039273.1	2622160	2622428	+	269	-	- && - && -	-
novel.911	-	NC_039272.1	27317723	27345893	-	2802	-	- && P42703.1 RecName: Full=Leukemia inhibitory factor receptor; Short=LIF receptor; Short=LIF-R; AltName: Full=D-factor/LIF receptor; AltName: CD_antigen=CD118; Flags: Precursor && PF00041:Fibronectin type III domain	fn3
novel.910	-	NC_039272.1	26292880	26295903	-	1786	-	- && - && -	-
novel.917	-	NC_039273.1	10028916	10034490	+	736	-	- && - && -	-
novel.916	-	NC_039273.1	8266194	8266599	+	311	-	- && - && -	-
novel.915	-	NC_039273.1	5878131	5878518	+	215	-	- && - && -	-
novel.914	-	NC_039273.1	4139454	4142966	+	287	-	- && - && -	-
novel.830	-	NC_039270.1	2542048	2543034	+	263	-	- && - && -	-
novel.950	-	NC_039274.1	23384841	23385270	+	312	-	- && - && -	-
novel.831	-	NC_039270.1	2810978	2830264	+	1175	-	- && - && PF00096:Zinc finger, C2H2 type	zf-C2H2
novel.2079	-	NW_020528572.1	662471	664940	-	2470	-	- && - && -	-
novel.2078	-	NW_020528560.1	178184	181601	-	2833	-	- && - && -	-
novel.869	-	NC_039271.1	10465337	10465712	+	376	-	- && Q2VL90.1 RecName: Full=Scavenger receptor cysteine-rich type 1 protein M130; AltName: CD_antigen=CD163; Contains: RecName: Full=Soluble CD163; Short=sCD163; Flags: Precursor && PF00530:Scavenger receptor cysteine-rich domain	SRCR
novel.868	-	NC_039271.1	10447418	10447879	+	223	-	- && Q86VB7.2 RecName: Full=Scavenger receptor cysteine-rich type 1 protein M130; AltName: Full=Hemoglobin scavenger receptor; AltName: CD_antigen=CD163; Contains: RecName: Full=Soluble CD163; Short=sCD163; Flags: Precursor && PF00530:Scavenger receptor c	SRCR
novel.2071	-	NW_020528528.1	28206	28803	+	473	-	- && - && -	-
novel.2070	-	NW_020528523.1	74129	79141	-	532	-	- && P29315.2 RecName: Full=Ribonuclease inhibitor; AltName: Full=Ribonuclease/angiogenin inhibitor 1 && -	-
novel.2073	-	NW_020528544.1	239986	242680	-	2695	-	- && - && -	-
novel.2072	-	NW_020528528.1	48377	54400	+	425	-	- && E9Q5R7.1 RecName: Full=NACHT, LRR and PYD domains-containing protein 12; AltName: Full=Monarch-1; AltName: Full=PYRIN-containing APAF1-like protein 7; Short=PYPAF7 && -	-
novel.2075	-	NW_020528557.1	51955	54364	-	1092	-	- && - && PF06393:BH3 interacting domain (BID)	-
novel.2074	-	NW_020528545.1	489	893	+	405	-	- && Q90339.2 RecName: Full=Myosin heavy chain, fast skeletal muscle && PF00063:Myosin head (motor domain)	Myosin_head
novel.2077	-	NW_020528560.1	174892	180914	+	2871	-	- && - && -	-
novel.2076	-	NW_020528560.1	170250	171014	+	459	-	- && - && -	-
novel.1074	-	NC_039280.1	3179844	3182883	-	634	-	- && - && -	-
novel.1075	-	NC_039280.1	3370619	3419048	-	5036	-	- && - && -	-
novel.1076	-	NC_039280.1	3513565	3514095	-	297	-	- && - && -	-
novel.1077	-	NC_039280.1	15060625	15064101	-	3477	-	- && - && -	-
novel.1070	-	NC_039280.1	10684667	10685062	+	342	-	- && - && -	-
novel.1071	-	NC_039280.1	16553930	16556732	+	663	-	- && - && -	-
novel.1072	-	NC_039280.1	19727636	19729394	+	859	-	- && - && -	-
novel.1073	-	NC_039280.1	939347	940711	-	683	-	- && - && -	-
novel.1078	-	NC_039280.1	15061223	15063814	-	2459	-	- && - && -	-
novel.1079	-	NC_039280.1	16841451	16841776	-	207	-	- && - && -	-
novel.287	-	NC_039251.1	11432571	11436958	+	3198	-	- && P0C8S0.1 RecName: Full=Small membrane A-kinase anchor protein; Short=Small membrane AKAP; Short=smAKAP && PF15127:Small membrane A-kinase anchor protein	-
novel.1678	-	NW_020525821.1	1735	2313	-	213	-	- && - && -	-
novel.1679	-	NW_020525824.1	374	2060	+	1025	-	- && - && -	-
novel.1676	-	NW_020525798.1	51563	54291	+	371	-	- && - && -	-
novel.1677	-	NW_020525820.1	15887	16643	-	648	-	- && - && -	-
novel.1674	-	NW_020525779.1	22627	31716	-	1239	-	- && - && -	-
novel.1675	-	NW_020525780.1	13373	16187	-	1268	-	- && - && -	-
novel.1672	-	NW_020525750.1	258544	259984	+	613	-	- && - && -	-
novel.1673	-	NW_020525768.1	9498	9951	-	323	-	- && - && -	-
novel.1670	-	NW_020525715.1	68961	70653	-	232	-	- && - && -	-
novel.1671	-	NW_020525727.1	164499	168424	+	264	-	- && - && -	-
novel.284	-	NC_039251.1	3770070	3781439	+	493	-	- && Q91VI7.1 RecName: Full=Ribonuclease inhibitor; AltName: Full=Ribonuclease/angiogenin inhibitor 1 && -	-
novel.283	-	NC_039251.1	3490906	3491497	+	592	-	- && - && -	-
novel.282	-	NC_039251.1	3489043	3489781	+	420	-	- && - && -	-
novel.281	-	NC_039251.1	3291678	3619678	+	1135	-	- && P59046.2 RecName: Full=NACHT, LRR and PYD domains-containing protein 12; AltName: Full=Monarch-1; AltName: Full=PYRIN-containing APAF1-like protein 7; AltName: Full=Regulated by nitric oxide && -	-
novel.128	-	NC_039246.1	9322061	9322939	+	509	-	- && Q5RGP9.1 RecName: Full=Thyroid transcription factor 1-associated protein 26 homolog && -	-
novel.129	-	NC_039246.1	10274586	10275504	+	919	-	- && Q32Q86.1 RecName: Full=Cryptochrome-1 && -	-
novel.126	-	NC_039246.1	3614013	3615018	+	345	-	- && - && -	-
novel.127	-	NC_039246.1	9213809	9216779	+	2594	-	- && Q5RGP9.1 RecName: Full=Thyroid transcription factor 1-associated protein 26 homolog && -	-
novel.124	-	NC_039246.1	3485667	3488019	+	978	-	- && - && -	-
novel.125	-	NC_039246.1	3613299	3613789	+	406	-	- && - && -	-
novel.122	-	NC_039246.1	987508	988069	+	299	-	- && - && -	-
novel.123	-	NC_039246.1	3107395	3138396	+	1492	-	- && - && -	-
novel.120	-	NC_039246.1	409517	411426	+	1821	-	- && - && -	-
novel.121	-	NC_039246.1	461442	462182	+	291	-	- && - && -	-
novel.1492	-	NW_020524482.1	22149	51367	-	855	-	- && - && -	-
novel.1493	-	NW_020524488.1	343464	343870	+	344	-	- && - && -	-
novel.1490	-	NW_020524480.1	394	3863	+	1593	-	- && O08747.1 RecName: Full=Netrin receptor UNC5C; AltName: Full=Protein unc-5 homolog 3; AltName: Full=Protein unc-5 homolog C; AltName: Full=Rostral cerebellar malformation protein; Flags: Precursor && PF00531:Death domain	Death
novel.1491	-	NW_020524482.1	18781	22068	-	3288	-	- && - && -	-
novel.1496	-	NW_020524508.1	26667	33741	-	629	-	- && A6QLE5.1 RecName: Full=NACHT, LRR and PYD domains-containing protein 3 && -	-
novel.1497	-	NW_020524516.1	2020	2431	-	293	-	- && - && -	-
novel.1494	-	NW_020524488.1	696430	697934	+	1085	-	- && - && -	-
novel.1495	-	NW_020524502.1	49186	49685	+	380	-	- && - && -	-
novel.1498	-	NW_020524516.1	13310	26819	-	1055	-	- && P29315.2 RecName: Full=Ribonuclease inhibitor; AltName: Full=Ribonuclease/angiogenin inhibitor 1 && -	-
novel.1499	-	NW_020524526.1	180245	184273	+	1432	-	- && - && -	-
novel.1702	-	NW_020526001.1	21005	24926	-	278	-	- && - && -	-
novel.1703	-	NW_020526031.1	6224	7771	+	283	-	- && - && -	-
novel.1700	-	NW_020525978.1	77858	80395	+	2239	-	- && - && -	-
novel.1701	-	NW_020525978.1	54591	55497	-	485	-	- && - && PF05485:THAP domain	THAP
novel.1706	-	NW_020526050.1	5341	6749	-	1409	-	- && - && -	-
novel.1259	-	NC_039291.1	1263415	1276231	+	3166	-	- && - && -	-
novel.1704	-	NW_020526031.1	252413	253480	+	432	-	- && - && -	-
novel.1705	-	NW_020526038.1	66956	67274	-	205	-	- && - && -	-
novel.1254	-	NC_039290.1	4293979	4306257	-	8028	-	- && Q99315.3 RecName: Full=Transposon Ty3-G Gag-Pol polyprotein; AltName: Full=Gag3-Pol3; AltName: Full=Transposon Ty3-1 TYA-TYB polyprotein; Contains: RecName: Full=Capsid protein; Short=CA; AltName: Full=p24; Contains: RecName: Full=Spacer peptide p3;	rve
novel.997	-	NC_039276.1	13222578	13223664	-	1087	-	- && - && -	-
novel.1708	-	NW_020526051.1	188469	193465	-	1989	-	- && - && -	-
novel.1709	-	NW_020526060.1	1633	6906	+	914	-	- && Q96ST2.2 RecName: Full=Protein IWS1 homolog; AltName: Full=IWS1-like protein && -	-
novel.1250	-	NC_039290.1	571296	581657	-	10174	-	- && Q14258.2 RecName: Full=E3 ubiquitin/ISG15 ligase TRIM25; AltName: Full=Estrogen-responsive finger protein; AltName: Full=RING finger protein 147; AltName: Full=RING-type E3 ubiquitin transferase; AltName: Full=Tripartite motif-containing protein 25;	zf-B_box
novel.1251	-	NC_039290.1	780793	788198	-	1858	-	- && Q9W678.1 RecName: Full=Cellular tumor antigen p53; AltName: Full=Tumor suppressor p53 && PF07710:P53 tetramerisation motif	P53_tetramer
novel.1252	-	NC_039290.1	897742	903042	-	1072	-	- && - && -	-
novel.996	-	NC_039276.1	12228805	12297845	-	718	-	- && - && -	-
novel.694	-	NC_039264.1	34440296	34442640	-	511	-	- && P13489.2 RecName: Full=Ribonuclease inhibitor; AltName: Full=Placental ribonuclease inhibitor; Short=Placental RNase inhibitor; AltName: Full=Ribonuclease/angiogenin inhibitor 1; Short=RAI && -	-
novel.695	-	NC_039264.1	34454616	34464555	-	507	-	- && Q9C000.1 RecName: Full=NACHT, LRR and PYD domains-containing protein 1; AltName: Full=Caspase recruitment domain-containing protein 7; AltName: Full=Death effector filament-forming ced-4-like apoptosis protein; AltName: Full=Nucleotide-binding domain	-
novel.696	-	NC_039264.1	34508504	34509185	-	577	-	- && - && -	-
novel.697	-	NC_039265.1	900290	910453	+	1209	-	- && - && -	-
novel.690	-	NC_039264.1	33674423	33679618	-	949	-	- && P13489.2 RecName: Full=Ribonuclease inhibitor; AltName: Full=Placental ribonuclease inhibitor; Short=Placental RNase inhibitor; AltName: Full=Ribonuclease/angiogenin inhibitor 1; Short=RAI && -	-
novel.691	-	NC_039264.1	33712380	33713265	-	357	-	- && Q9C000.1 RecName: Full=NACHT, LRR and PYD domains-containing protein 1; AltName: Full=Caspase recruitment domain-containing protein 7; AltName: Full=Death effector filament-forming ced-4-like apoptosis protein; AltName: Full=Nucleotide-binding domain	-
novel.692	-	NC_039264.1	33870011	33875938	-	698	-	- && Q9C000.1 RecName: Full=NACHT, LRR and PYD domains-containing protein 1; AltName: Full=Caspase recruitment domain-containing protein 7; AltName: Full=Death effector filament-forming ced-4-like apoptosis protein; AltName: Full=Nucleotide-binding domain	-
novel.693	-	NC_039264.1	34230198	34249995	-	2497	-	- && Q5DU56.2 RecName: Full=Protein NLRC3 && -	-
novel.698	-	NC_039265.1	3326598	3334581	+	3287	-	- && P10244.1 RecName: Full=Myb-related protein B; Short=B-Myb; AltName: Full=Myb-like protein 2 && PF05699:hAT family C-terminal dimerisation region	hATC
novel.699	-	NC_039265.1	3369061	3376363	+	419	-	- && - && -	-
novel.1388	-	NW_020523510.1	32692	33455	-	456	-	- && - && -	-
novel.1389	-	NW_020523528.1	15181	19226	+	663	-	- && - && -	-
novel.1386	-	NW_020523502.1	557706	558508	-	657	-	- && O60356.1 RecName: Full=Nuclear protein 1; AltName: Full=Candidate of metastasis 1; AltName: Full=Nuclear transcriptional regulator protein 1; AltName: Full=Protein p8 && -	-
novel.1387	-	NW_020523510.1	89431	90150	+	496	-	- && - && -	-
novel.1384	-	NW_020523499.1	6030	6915	+	204	-	- && - && -	-
novel.1385	-	NW_020523502.1	267800	268643	+	815	-	- && - && -	-
novel.1382	-	NW_020523497.1	423225	425475	+	1026	-	- && - && -	-
novel.1383	-	NW_020523497.1	264288	266674	-	1043	-	- && - && -	-
novel.1380	-	NW_020523469.1	88013	89739	+	1009	-	- && - && -	-
novel.1381	-	NW_020523478.1	41439	42018	+	474	-	- && - && -	-
novel.678	-	NC_039264.1	28450977	28452321	-	1345	-	- && - && -	-
novel.679	-	NC_039264.1	28466626	28468926	-	954	-	- && - && -	-
novel.672	-	NC_039264.1	18947147	18949419	-	1374	-	- && - && -	-
novel.673	-	NC_039264.1	21118382	21118907	-	448	-	- && - && -	-
novel.670	-	NC_039264.1	12891086	12891302	-	217	-	- && - && -	-
novel.671	-	NC_039264.1	18923231	18923872	-	294	-	- && - && -	-
novel.676	-	NC_039264.1	27724428	27724990	-	217	-	- && - && -	-
novel.677	-	NC_039264.1	28181592	28188591	-	823	-	- && - && -	-
novel.674	-	NC_039264.1	21971819	21973158	-	1135	-	- && - && -	-
novel.675	-	NC_039264.1	26245995	26246305	-	215	-	- && - && -	-
novel.1816	-	NW_020526786.1	14445	23339	+	410	-	- && - && -	-
novel.1817	-	NW_020526800.1	95748	96772	-	839	-	- && - && -	-
novel.1814	-	NW_020526784.1	57050	57494	-	243	-	- && - && -	-
novel.1815	-	NW_020526785.1	8790	10028	-	250	-	- && - && -	-
novel.1812	-	NW_020526778.1	25267	29527	-	777	-	- && - && -	-
novel.1813	-	NW_020526778.1	39148	39889	-	551	-	- && - && -	-
novel.1810	-	NW_020526774.1	4315	46206	+	1038	-	- && - && -	-
novel.1811	-	NW_020526774.1	48294	48505	+	212	-	- && - && -	-
novel.580	-	NC_039263.1	8383940	8388833	+	376	-	- && - && -	-
novel.581	-	NC_039263.1	9051908	9111556	+	252	-	- && - && -	-
novel.582	-	NC_039263.1	12705425	12706002	+	288	-	- && - && -	-
novel.583	-	NC_039263.1	14565990	14567230	+	1241	-	- && - && -	-
novel.584	-	NC_039263.1	19463166	19463843	+	420	-	- && - && -	-
novel.585	-	NC_039263.1	20789241	20789488	+	248	-	- && - && -	-
novel.1818	-	NW_020526801.1	1950	2249	+	300	-	- && - && -	-
novel.587	-	NC_039263.1	23307991	23309086	+	409	-	- && - && -	-
novel.276	-	NC_039250.1	19887437	19888723	-	705	-	- && - && -	-
novel.277	-	NC_039250.1	22371915	22374200	-	776	-	- && - && -	-
novel.274	-	NC_039250.1	18191820	18194548	-	2133	-	- && - && -	-
novel.275	-	NC_039250.1	18674360	18683446	-	700	-	- && Q11005.1 RecName: Full=Stromelysin-3; Short=ST3; AltName: Full=Matrix metalloproteinase-11; Short=MMP-11; Flags: Precursor && PF00413:Matrixin	-
novel.272	-	NC_039250.1	12739649	12740476	-	275	-	- && - && -	-
novel.273	-	NC_039250.1	13689105	13692234	-	2224	-	- && - && -	-
novel.270	-	NC_039250.1	4687389	4687922	-	267	-	- && - && -	-
novel.271	-	NC_039250.1	10030942	10032566	-	344	-	- && - && -	-
novel.278	-	NC_039250.1	22634569	22638379	-	2896	-	- && - && -	-
novel.279	-	NC_039250.1	23932865	23933240	-	286	-	- && - && -	-
novel.1217	-	NC_039288.1	18697317	18706838	-	2584	-	- && - && -	-
novel.1928	-	NW_020527788.1	281586	282495	+	424	-	- && - && -	-
novel.1929	-	NW_020527788.1	187087	187387	-	301	-	- && - && -	-
novel.519	-	NC_039260.1	7911716	7914022	-	1627	-	- && - && PF00214:Calcitonin / CGRP / IAPP family	-
novel.1922	-	NW_020527778.1	174703	177288	-	1357	-	- && P20764.3 RecName: Full=Immunoglobulin lambda-like polypeptide 1; AltName: Full=CD179 antigen-like family member B; AltName: Full=Ig lambda-5; AltName: CD_antigen=CD179b; Flags: Precursor && -	-
novel.1923	-	NW_020527778.1	177595	178829	-	1006	-	- && - && -	-
novel.1920	-	NW_020527778.1	30758	31078	-	321	-	- && - && -	-
novel.1921	-	NW_020527778.1	41476	186299	-	2362	-	- && P20764.3 RecName: Full=Immunoglobulin lambda-like polypeptide 1; AltName: Full=CD179 antigen-like family member B; AltName: Full=Ig lambda-5; AltName: CD_antigen=CD179b; Flags: Precursor && -	-
novel.1926	-	NW_020527778.1	2319841	2342370	-	1893	-	- && - && -	-
novel.1927	-	NW_020527778.1	2332018	2345012	-	1722	-	- && - && -	-
novel.1924	-	NW_020527778.1	738332	741022	-	570	-	- && - && -	-
novel.1925	-	NW_020527778.1	780885	785498	-	675	-	- && - && -	-
novel.478	-	NC_039258.1	27524433	27535616	+	3928	-	- && Q3MHZ5.1 RecName: Full=FXYD domain-containing ion transport regulator 6; AltName: Full=Phosphohippolin; Flags: Precursor && PF02038:ATP1G1/PLM/MAT8 family	-
novel.479	-	NC_039258.1	27537490	27542087	+	3719	-	- && - && PF02038:ATP1G1/PLM/MAT8 family	-
novel.474	-	NC_039258.1	9845011	9847283	+	1822	-	- && - && -	-
novel.475	-	NC_039258.1	15272669	15273536	+	728	-	- && - && -	-
novel.476	-	NC_039258.1	20586416	20587338	+	503	-	- && - && -	-
novel.477	-	NC_039258.1	26645131	26650620	+	3168	-	- && P03934.1 RecName: Full=Transposable element Tc1 transposase && -	-
novel.470	-	NC_039258.1	7322533	7325193	+	1513	-	- && - && -	-
novel.471	-	NC_039258.1	7749655	7751754	+	1178	-	- && - && -	-
novel.472	-	NC_039258.1	7967580	7969120	+	503	-	- && - && -	-
novel.473	-	NC_039258.1	9634657	9636105	+	685	-	- && - && -	-
novel.1017	-	NC_039277.1	16487892	16488652	+	569	-	- && - && -	-
novel.1131	-	NC_039283.1	19971756	19974236	-	1376	-	- && - && -	-
novel.1130	-	NC_039283.1	18983988	18984552	-	538	-	- && - && -	-
novel.1133	-	NC_039283.1	21900575	21901667	-	474	-	- && - && -	-
novel.1132	-	NC_039283.1	21657648	21659257	-	397	-	- && - && -	-
novel.1135	-	NC_039283.1	25369806	25373184	-	1259	-	- && - && PF04103:CD20-like family	-
novel.1642	-	NW_020525550.1	15423	136555	-	935	-	- && P29315.2 RecName: Full=Ribonuclease inhibitor; AltName: Full=Ribonuclease/angiogenin inhibitor 1 && -	-
novel.1137	-	NC_039284.1	8398806	8399342	+	454	-	- && - && -	-
novel.1136	-	NC_039283.1	26310795	26312381	-	1587	-	- && - && -	-
novel.908	-	NC_039272.1	20525053	20527114	-	466	-	- && - && -	-
novel.909	-	NC_039272.1	20623214	20626225	-	1058	-	- && - && -	-
novel.904	-	NC_039272.1	2818780	2822698	-	1191	-	- && Q3ZBB1.1 RecName: Full=SH2 domain-containing protein 1A && -	-
novel.905	-	NC_039272.1	6838392	6840307	-	1012	-	- && Q9D7P6.1 RecName: Full=Iron-sulfur cluster assembly enzyme ISCU, mitochondrial; AltName: Full=NifU-like N-terminal domain-containing protein; AltName: Full=NifU-like protein; Flags: Precursor && PF01592:NifU-like N terminal domain	-
novel.906	-	NC_039272.1	8536199	8537593	-	614	-	- && - && -	-
novel.907	-	NC_039272.1	8565410	8569847	-	977	-	- && - && -	-
novel.900	-	NC_039272.1	26740130	26745876	+	248	-	- && - && -	-
novel.901	-	NC_039272.1	28406693	28417490	+	10530	-	- && - && PF03175:DNA polymerase type B, organellar and viral	DNA_pol_B_2
novel.902	-	NC_039272.1	28401344	28406545	+	960	-	- && - && -	-
novel.903	-	NC_039272.1	28725524	28728453	+	1743	-	- && - && -	-
novel.2015	-	NW_020528333.1	40716	49520	+	1256	-	- && - && -	-
novel.870	-	NC_039271.1	17617403	17618906	+	1183	-	- && - && -	-
novel.871	-	NC_039271.1	20468618	20473712	+	571	-	- && - && -	-
novel.872	-	NC_039271.1	20962123	20964343	+	574	-	- && - && -	-
novel.873	-	NC_039271.1	23057345	23073110	+	5804	-	- && P46058.1 RecName: Full=Epidermal differentiation-specific protein && -	-
novel.874	-	NC_039271.1	761380	778864	-	391	-	- && - && -	-
novel.875	-	NC_039271.1	2947490	2948505	-	376	-	- && - && -	-
novel.876	-	NC_039271.1	6542290	6543835	-	469	-	- && - && -	-
novel.877	-	NC_039271.1	9219933	9220732	-	264	-	- && - && -	-
novel.878	-	NC_039271.1	9236095	9237257	-	212	-	- && - && -	-
novel.879	-	NC_039271.1	12653765	12654846	-	516	-	- && - && -	-
novel.2046	-	NW_020528444.1	282667	284151	-	215	-	- && - && -	-
novel.2047	-	NW_020528446.1	5253	7120	-	644	-	- && Q28D01.2 RecName: Full=WD repeat-containing protein 26 && -	-
novel.2040	-	NW_020528425.1	129814	131079	+	1168	-	- && - && -	-
novel.2041	-	NW_020528425.1	129683	130307	-	577	-	- && - && -	-
novel.2042	-	NW_020528428.1	25168	25802	-	229	-	- && - && -	-
novel.2043	-	NW_020528437.1	340457	341356	-	521	-	- && - && -	-
novel.351	-	NC_039253.1	1647858	1653638	-	5781	-	- && P14381.1 RecName: Full=Transposon TX1 uncharacterized 149 kDa protein; AltName: Full=ORF 2 && -	-
novel.350	-	NC_039253.1	853154	853751	-	522	-	- && - && PF00031:Cystatin domain	-
novel.601	-	NC_039263.1	22091299	22093543	-	1959	-	- && - && -	-
novel.600	-	NC_039263.1	12981008	12984327	-	1220	-	- && - && -	-
novel.355	-	NC_039253.1	16492119	16496447	-	4263	-	- && - && -	-
novel.606	-	NC_039264.1	2833637	2835084	+	1014	-	- && - && -	-
novel.605	-	NC_039264.1	2675569	2676041	+	287	-	- && - && -	-
novel.604	-	NC_039264.1	198991	199883	+	384	-	- && - && -	-
novel.1669	-	NW_020525698.1	145856	146800	+	303	-	- && - && -	-
novel.1668	-	NW_020525687.1	24399	25801	-	1189	-	- && - && -	-
novel.1665	-	NW_020525665.1	200762	204083	+	323	-	- && P10775.1 RecName: Full=Ribonuclease inhibitor; AltName: Full=Ribonuclease/angiogenin inhibitor 1 && -	-
novel.1664	-	NW_020525665.1	194790	196711	+	1396	-	- && - && -	-
novel.1667	-	NW_020525677.1	7023	8035	+	870	-	- && - && -	-
novel.1666	-	NW_020525665.1	200755	204133	-	203	-	- && P29315.2 RecName: Full=Ribonuclease inhibitor; AltName: Full=Ribonuclease/angiogenin inhibitor 1 && -	-
novel.1661	-	NW_020525656.1	237226	237822	+	267	-	- && Q2LK54.1 RecName: Full=Collectin-12; AltName: Full=Collectin-3; Short=CL-3; Short=cCL-3 && -	-
novel.1660	-	NW_020525652.1	186627	187660	+	438	-	- && - && -	-
novel.1663	-	NW_020525665.1	91679	93186	+	734	-	- && - && -	-
novel.1662	-	NW_020525661.1	1145	1402	+	258	-	- && - && -	-
novel.113	-	NC_039245.1	21738615	21740115	-	1208	-	- && - && -	-
novel.112	-	NC_039245.1	19766142	19778020	-	1364	-	- && - && -	-
novel.111	-	NC_039245.1	18975116	18975864	-	292	-	- && - && -	-
novel.110	-	NC_039245.1	17922832	17924831	-	813	-	- && - && -	-
novel.117	-	NC_039245.1	25308153	25310201	-	1917	-	- && - && -	-
novel.116	-	NC_039245.1	25082136	25088922	-	672	-	- && B9A064.2 RecName: Full=Immunoglobulin lambda-like polypeptide 5; AltName: Full=G lambda-1; AltName: Full=Germline immunoglobulin lambda 1; Flags: Precursor && -	-
novel.115	-	NC_039245.1	22460528	22463964	-	485	-	- && - && -	-
novel.114	-	NC_039245.1	22372439	22376118	-	1775	-	- && - && -	-
novel.119	-	NC_039246.1	295176	297195	+	535	-	- && - && -	-
novel.118	-	NC_039245.1	29438686	29439631	-	237	-	- && - && -	-
novel.1069	-	NC_039280.1	6102384	6104841	+	2366	-	- && - && -	-
novel.1068	-	NC_039280.1	1170430	1171993	+	1421	-	- && - && -	-
novel.1063	-	NC_039279.1	10628456	10629775	-	1037	-	- && - && -	-
novel.1062	-	NC_039279.1	8818061	8818273	-	213	-	- && - && -	-
novel.1061	-	NC_039279.1	6341504	6341897	-	258	-	- && - && -	-
novel.1060	-	NC_039279.1	5290715	5291410	-	696	-	- && Q6P104.1 RecName: Full=Protein quaking-B; AltName: Full=Quaking-related protein && -	-
novel.1067	-	NC_039279.1	18302982	18351644	-	747	-	- && - && -	-
novel.1066	-	NC_039279.1	18201315	18201988	-	253	-	- && - && -	-
novel.1065	-	NC_039279.1	17975205	17979256	-	725	-	- && - && -	-
novel.1064	-	NC_039279.1	15070753	15071210	-	226	-	- && - && -	-
novel.1481	-	NW_020524245.1	257948	259345	-	736	-	- && - && -	-
novel.1480	-	NW_020524242.1	185759	186385	-	627	-	- && - && -	-
novel.1483	-	NW_020524325.1	15094	16102	-	1009	-	- && - && -	-
novel.1482	-	NW_020524264.1	101958	102634	-	290	-	- && - && -	-
novel.1485	-	NW_020524396.1	14668	23296	-	4427	-	- && Q9W678.1 RecName: Full=Cellular tumor antigen p53; AltName: Full=Tumor suppressor p53 && PF07710:P53 tetramerisation motif|PF00098:Zinc knuckle	P53_tetramer
novel.1484	-	NW_020524396.1	14668	23296	+	1018	-	- && - && -	-
novel.1487	-	NW_020524433.1	41258	41862	+	335	-	- && - && -	-
novel.1486	-	NW_020524424.1	237	1664	-	417	-	- && - && -	-
novel.1489	-	NW_020524475.1	47386	48182	+	691	-	- && - && -	-
novel.1488	-	NW_020524450.1	24203	25484	+	265	-	- && A6QLE5.1 RecName: Full=NACHT, LRR and PYD domains-containing protein 3 && -	-
novel.1243	-	NC_039290.1	906141	914744	+	1696	-	- && - && -	-
novel.1242	-	NC_039290.1	868604	881563	+	2516	-	- && - && -	-
novel.1241	-	NC_039289.1	15254735	15270942	-	233	-	- && - && -	-
novel.1240	-	NC_039289.1	14790589	14791013	-	258	-	- && - && -	-
novel.1247	-	NC_039290.1	5424411	5427754	+	1451	-	- && - && -	-
novel.1246	-	NC_039290.1	4635200	4636417	+	619	-	- && - && -	-
novel.1245	-	NC_039290.1	4430505	4433843	+	1538	-	- && - && -	-
novel.1244	-	NC_039290.1	1532831	1533840	+	280	-	- && - && -	-
novel.1719	-	NW_020526099.1	31188	32199	+	225	-	- && - && -	-
novel.1718	-	NW_020526080.1	2020	6958	-	313	-	- && Q8HZP9.3 RecName: Full=Ribonuclease inhibitor; AltName: Full=Ribonuclease/angiogenin inhibitor 1 && -	-
novel.1249	-	NC_039290.1	89352	92767	-	256	-	- && - && -	-
novel.1248	-	NC_039290.1	8411890	8417813	+	321	-	- && - && -	-
novel.1006	-	NC_039276.1	21780851	21781827	-	640	-	- && - && -	-
novel.1399	-	NW_020523609.1	594603	595136	-	475	-	- && - && -	-
novel.1398	-	NW_020523596.1	18400	19483	-	276	-	- && Q8N5J4.1 RecName: Full=Transcription factor Spi-C && PF00178:Ets-domain	Ets
novel.1395	-	NW_020523543.1	1070304	1070645	-	244	-	- && - && -	-
novel.1394	-	NW_020523538.1	20965	22906	+	1039	-	- && - && -	-
novel.1397	-	NW_020523583.1	2775	68926	-	1079	-	- && Q8WXD9.1 RecName: Full=Caskin-1; AltName: Full=CASK-interacting protein 1 && -	-
novel.1396	-	NW_020523582.1	39019	40922	-	1272	-	- && C9JI98.1 RecName: Full=Transmembrane protein 238 && -	-
novel.1391	-	NW_020523532.1	27668	29813	+	1129	-	- && - && -	-
novel.1390	-	NW_020523529.1	53618	60499	+	1482	-	- && - && -	-
novel.1393	-	NW_020523535.1	808770	813165	-	1369	-	- && - && -	-
novel.1392	-	NW_020523535.1	58549	60041	+	708	-	- && - && -	-
novel.649	-	NC_039264.1	34558081	34559136	+	667	-	- && - && -	-
novel.648	-	NC_039264.1	34556889	34557230	+	219	-	- && - && -	-
novel.647	-	NC_039264.1	34556555	34556825	+	271	-	- && - && -	-
novel.646	-	NC_039264.1	34534447	34538914	+	976	-	- && P13489.2 RecName: Full=Ribonuclease inhibitor; AltName: Full=Placental ribonuclease inhibitor; Short=Placental RNase inhibitor; AltName: Full=Ribonuclease/angiogenin inhibitor 1; Short=RAI && -	-
novel.645	-	NC_039264.1	33631199	33634125	+	375	-	- && P10775.1 RecName: Full=Ribonuclease inhibitor; AltName: Full=Ribonuclease/angiogenin inhibitor 1 && -	-
novel.644	-	NC_039264.1	33498770	33499870	+	1101	-	- && Q5DU56.2 RecName: Full=Protein NLRC3 && -	-
novel.643	-	NC_039264.1	33497377	33497926	+	274	-	- && - && -	-
novel.642	-	NC_039264.1	33202261	33231048	+	967	-	- && - && -	-
novel.641	-	NC_039264.1	32848248	32858280	+	352	-	- && - && -	-
novel.640	-	NC_039264.1	32032053	32032627	+	457	-	- && - && -	-
novel.1805	-	NW_020526745.1	37751	39064	+	488	-	- && - && -	-
novel.1804	-	NW_020526742.1	18323	24815	+	453	-	- && - && -	-
novel.249	-	NC_039249.1	31480240	31480803	-	564	-	- && - && -	-
novel.248	-	NC_039249.1	26811073	26812115	-	623	-	- && - && -	-
novel.1801	-	NW_020526726.1	65545	67755	-	1619	-	- && - && PF00619:Caspase recruitment domain	CARD
novel.1800	-	NW_020526716.1	4715	6842	-	359	-	- && - && -	-
novel.1803	-	NW_020526731.1	9041	13037	+	230	-	- && - && -	-
novel.1802	-	NW_020526727.1	29632	32001	-	734	-	- && - && -	-
novel.243	-	NC_039249.1	11850245	11851278	-	939	-	- && - && -	-
novel.242	-	NC_039249.1	11849671	11850184	-	514	-	- && - && -	-
novel.241	-	NC_039249.1	11708361	11717129	-	1053	-	- && - && -	-
novel.240	-	NC_039249.1	10704810	10706000	-	1098	-	- && - && -	-
novel.247	-	NC_039249.1	19625261	19625570	-	215	-	- && - && -	-
novel.246	-	NC_039249.1	18380917	18382011	-	488	-	- && - && -	-
novel.245	-	NC_039249.1	15129190	15129522	-	253	-	- && - && -	-
novel.244	-	NC_039249.1	12549419	12551916	-	2498	-	- && - && -	-
novel.553	-	NC_039261.1	25011887	25012307	-	264	-	- && - && -	-
novel.1939	-	NW_020527830.1	99018	104578	+	1090	-	- && - && -	-
novel.1938	-	NW_020527824.1	800	6984	-	303	-	- && - && -	-
novel.1931	-	NW_020527807.1	23798	28740	+	2470	-	- && - && -	-
novel.1930	-	NW_020527788.1	187680	188323	-	450	-	- && - && -	-
novel.1933	-	NW_020527822.1	250432	260174	+	1203	-	- && Q98989.3 RecName: Full=Stonustoxin subunit alpha; Short=SNTX subunit alpha && PF00622:SPRY domain	SPRY
novel.1932	-	NW_020527807.1	20418	28596	-	378	-	- && - && -	-
novel.1935	-	NW_020527822.1	276826	283904	+	241	-	- && - && -	-
novel.552	-	NC_039261.1	20961646	20965726	-	1711	-	- && - && -	-
novel.1937	-	NW_020527823.1	45783	49624	-	338	-	- && - && -	-
novel.1936	-	NW_020527822.1	260226	262395	-	777	-	- && - && -	-
novel.481	-	NC_039258.1	3258755	3263440	-	1031	-	- && - && PF04103:CD20-like family	-
novel.480	-	NC_039258.1	163395	168775	-	3099	-	- && - && -	-
novel.483	-	NC_039258.1	14400990	14405019	-	1659	-	- && - && -	-
novel.482	-	NC_039258.1	7780666	7786822	-	1314	-	- && - && -	-
novel.485	-	NC_039258.1	18450483	18455933	-	2380	-	- && Q91575.1 RecName: Full=Tubulin beta chain; AltName: Full=Tubulin beta-5 chain >Q6GLE7.1 RecName: Full=Tubulin beta chain; AltName: Full=Tubulin beta-5 chain && PF00091:Tubulin/FtsZ family, GTPase domain	Tubulin
novel.484	-	NC_039258.1	17343789	17344912	-	794	-	- && - && -	-
novel.487	-	NC_039258.1	27194345	27196738	-	1242	-	- && - && PF07213:DAP10 membrane protein	-
novel.486	-	NC_039258.1	21840276	21844965	-	4690	-	- && - && -	-
novel.489	-	NC_039259.1	576394	583456	+	307	-	- && - && -	-
novel.1636	-	NW_020525530.1	69232	71330	-	1050	-	- && - && -	-
novel.1637	-	NW_020525536.1	503497	520763	+	794	-	- && - && -	-
novel.1638	-	NW_020525550.1	2200	88693	+	412	-	- && Q7RTR2.2 RecName: Full=Protein NLRC3; AltName: Full=CARD15-like protein; AltName: Full=Caterpiller protein 16.2; Short=CLR16.2; AltName: Full=Nucleotide-binding oligomerization domain protein 3 && -	-
novel.1639	-	NW_020525550.1	20660	21376	+	470	-	- && - && -	-
novel.550	-	NC_039261.1	19497599	19499665	-	331	-	- && - && -	-
novel.1228	-	NC_039289.1	15800309	15802299	+	831	-	- && - && -	-
novel.285	-	NC_039251.1	3873191	3873725	+	409	-	- && - && -	-
novel.556	-	NC_039261.1	29238107	29239593	-	1082	-	- && C9JI98.1 RecName: Full=Transmembrane protein 238 && -	-
novel.2048	-	NW_020528474.1	6224	7172	+	383	-	- && - && -	-
novel.2049	-	NW_020528482.1	65084	66499	-	1416	-	- && - && -	-
novel.2053	-	NW_020528487.1	395968	396182	-	215	-	- && P85521.2 RecName: Full=Scavenger receptor cysteine-rich type 1 protein M130; AltName: CD_antigen=CD163; Contains: RecName: Full=Soluble CD163; Short=sCD163; Flags: Precursor && PF00530:Scavenger receptor cysteine-rich domain	SRCR
novel.2052	-	NW_020528487.1	363473	363889	-	279	-	- && - && -	-
novel.2051	-	NW_020528487.1	317779	332500	-	904	-	- && Q9UGM3.2 RecName: Full=Deleted in malignant brain tumors 1 protein; AltName: Full=Glycoprotein 340; Short=Gp-340; AltName: Full=Hensin; AltName: Full=Salivary agglutinin; Short=SAG; AltName: Full=Surfactant pulmonary-associated D-binding protein; Fla	SRCR
novel.2050	-	NW_020528482.1	66760	68005	-	1035	-	- && - && -	-
novel.2057	-	NW_020528515.1	554273	562898	+	1416	-	- && - && -	-
novel.2056	-	NW_020528515.1	48788	50588	+	969	-	- && - && -	-
novel.2055	-	NW_020528509.1	105053	107455	+	1090	-	- && - && PF04103:CD20-like family	-
novel.2054	-	NW_020528506.1	151186	151748	+	477	-	- && Q6INX1.1 RecName: Full=Transmembrane protein 98 [Xenopus laevis] && -	-
novel.2059	-	NW_020528515.1	554277	562898	-	8622	-	- && P20825.1 RecName: Full=Retrovirus-related Pol polyprotein from transposon 297; Includes: RecName: Full=Protease; Includes: RecName: Full=Reverse transcriptase; Includes: RecName: Full=Endonuclease && PF00665:Integrase core domain	rve
novel.2058	-	NW_020528515.1	13666	14251	-	364	-	- && P61799.1 RecName: Full=Aprataxin; AltName: Full=Forkhead-associated domain histidine triad-like protein; Short=FHA-HIT && -	-
novel.809	-	NC_039269.1	24135193	24135439	+	247	-	- && - && -	-
novel.808	-	NC_039269.1	21906331	21908172	+	955	-	- && - && -	-
novel.2044	-	NW_020528438.1	36240	38190	+	728	-	- && - && -	-
novel.2045	-	NW_020528444.1	254317	263087	+	2456	-	- && - && -	-
novel.1650	-	NW_020525553.1	226726	227023	-	278	-	- && - && -	-
novel.1651	-	NW_020525563.1	54227	57598	+	374	-	- && Q5R1W1.2 RecName: Full=Septin-7; AltName: Full=CDC10 protein homolog && -	-
novel.1652	-	NW_020525569.1	26600	29437	-	206	-	- && - && -	-
novel.1653	-	NW_020525574.1	357733	358154	+	240	-	- && - && -	-
novel.1654	-	NW_020525574.1	419668	419951	+	284	-	- && - && -	-
novel.1655	-	NW_020525621.1	138409	143399	+	568	-	- && P10775.1 RecName: Full=Ribonuclease inhibitor; AltName: Full=Ribonuclease/angiogenin inhibitor 1 && -	-
novel.1656	-	NW_020525632.1	441091	441755	+	245	-	- && - && -	-
novel.1657	-	NW_020525632.1	420087	420520	-	434	-	- && - && -	-
novel.1658	-	NW_020525640.1	2091	5052	+	382	-	- && Q9ULK2.3 RecName: Full=Ataxin-7-like protein 1; AltName: Full=Ataxin-7-like protein 4 && -	-
novel.1659	-	NW_020525640.1	6233	8188	+	934	-	- && Q9ULK2.3 RecName: Full=Ataxin-7-like protein 1; AltName: Full=Ataxin-7-like protein 4 && -	-
novel.1128	-	NC_039283.1	14431476	14431853	-	269	-	- && - && -	-
novel.1129	-	NC_039283.1	16933772	16936942	-	895	-	- && - && -	-
novel.104	-	NC_039245.1	4481697	4482959	-	781	-	- && - && -	-
novel.1456	-	NW_020524006.1	176235	179573	-	1728	-	- && Q99315.3 RecName: Full=Transposon Ty3-G Gag-Pol polyprotein; AltName: Full=Gag3-Pol3; AltName: Full=Transposon Ty3-1 TYA-TYB polyprotein; Contains: RecName: Full=Capsid protein; Short=CA; AltName: Full=p24; Contains: RecName: Full=Spacer peptide p3;	-
novel.106	-	NC_039245.1	14883816	14884055	-	240	-	- && - && -	-
novel.107	-	NC_039245.1	14884223	14886428	-	437	-	- && - && -	-
novel.100	-	NC_039245.1	24065232	24066100	+	341	-	- && - && -	-
novel.101	-	NC_039245.1	28097533	28100261	+	1021	-	- && P0DMW4.1 RecName: Full=Small integral membrane protein 10-like protein 2A >P0DMW5.1 RecName: Full=Small integral membrane protein 10-like protein 2B && -	-
novel.102	-	NC_039245.1	29370812	29378968	+	497	-	- && - && -	-
novel.1457	-	NW_020524018.1	17881	22429	-	4549	-	- && P04323.1 RecName: Full=Retrovirus-related Pol polyprotein from transposon 17.6; Includes: RecName: Full=Protease; Includes: RecName: Full=Reverse transcriptase; Includes: RecName: Full=Endonuclease && PF00665:Integrase core domain	rve
novel.108	-	NC_039245.1	14886570	14890853	-	786	-	- && - && -	-
novel.1454	-	NW_020523981.1	205198	207111	+	461	-	- && - && -	-
novel.1987	-	NW_020528171.1	492989	494434	-	1416	-	- && - && -	-
novel.1018	-	NC_039277.1	18504164	18506759	+	998	-	- && - && -	-
novel.1019	-	NC_039277.1	4956119	4956966	-	740	-	- && - && PF15150:Phorbol-12-myristate-13-acetate-induced	-
novel.1016	-	NC_039277.1	9700485	9700813	+	254	-	- && Q86SQ4.3 RecName: Full=G-protein coupled receptor 126; AltName: Full=Developmentally regulated G-protein-coupled receptor; AltName: Full=Vascular inducible G protein-coupled receptor; Flags: Precursor && -	-
novel.1452	-	NW_020523958.1	86812	119678	-	786	-	- && - && -	-
novel.1014	-	NC_039277.1	6990344	6990672	+	254	-	- && Q29RY8.1 RecName: Full=AP-4 complex subunit mu-1; AltName: Full=AP-4 adaptor complex mu subunit; AltName: Full=Adaptor-related protein complex 4 subunit mu-1; AltName: Full=Mu subunit of AP-4; AltName: Full=Mu-adaptin-related protein 2; Short=mu-ARP2	-
novel.1015	-	NC_039277.1	7000988	7001654	+	278	-	- && - && -	-
novel.1012	-	NC_039277.1	1992939	1995428	+	1281	-	- && - && -	-
novel.1013	-	NC_039277.1	6945337	6946150	+	696	-	- && - && -	-
novel.1010	-	NC_039276.1	24127747	24128864	-	319	-	- && - && -	-
novel.1011	-	NC_039277.1	1992317	1992916	+	278	-	- && - && -	-
novel.1982	-	NW_020528145.1	208834	214628	+	370	-	- && - && -	-
novel.1983	-	NW_020528145.1	41469	42410	-	615	-	- && - && -	-
novel.1724	-	NW_020526115.1	32124	34767	-	1649	-	- && - && -	-
novel.1725	-	NW_020526130.1	263620	264158	+	271	-	- && - && -	-
novel.1726	-	NW_020526202.1	66037	66474	+	329	-	- && - && -	-
novel.1727	-	NW_020526202.1	201399	218271	-	2102	-	- && - && -	-
novel.1720	-	NW_020526103.1	167	4382	+	4216	-	- && Q9W678.1 RecName: Full=Cellular tumor antigen p53; AltName: Full=Tumor suppressor p53 && PF07710:P53 tetramerisation motif|PF00075:RNase H	P53_tetramer
novel.1721	-	NW_020526104.1	34943	37120	-	1180	-	- && Q9QZ39.2 RecName: Full=Alpha-N-acetylgalactosaminide alpha-2,6-sialyltransferase 1; AltName: Full=GalNAc alpha-2,6-sialyltransferase I; AltName: Full=ST6GalNAc I; Short=ST6GalNAcI; AltName: Full=Sialyltransferase 7A; Short=SIAT7-A && PF00777:Glycosyl	Glyco_transf_29
novel.1722	-	NW_020526112.1	8127	16459	+	419	-	- && Q8R4B8.1 RecName: Full=NACHT, LRR and PYD domains-containing protein 3; AltName: Full=Cold autoinflammatory syndrome 1 protein homolog; AltName: Full=Cryopyrin; AltName: Full=Mast cell maturation-associated-inducible protein 1; AltName: Full=PYRIN-co	-
novel.1723	-	NW_020526112.1	13194	14649	-	221	-	- && - && -	-
novel.1728	-	NW_020526229.1	39058	40043	-	471	-	- && - && -	-
novel.1729	-	NW_020526233.1	19912	20910	-	612	-	- && - && -	-
novel.1238	-	NC_039289.1	11023323	11027695	-	3062	-	- && - && PF05485:THAP domain	THAP
novel.1239	-	NC_039289.1	12212943	12217075	-	253	-	- && - && -	-
novel.1352	-	NW_020523308.1	3705	12293	-	736	-	- && - && -	-
novel.817	-	NC_039269.1	10656435	10657274	-	405	-	- && - && -	-
novel.1355	-	NW_020523328.1	650580	652413	-	1015	-	- && P0C927.1 RecName: Full=Ankyrin repeat and SOCS box protein 14 && PF07525:SOCS box	SOCS_box
novel.1354	-	NW_020523313.1	59306	61489	+	2184	-	- && Q64449.3 RecName: Full=C-type mannose receptor 2; AltName: Full=Lectin lambda; AltName: Full=Macrophage mannose receptor 2; AltName: CD_antigen=CD280; Flags: Precursor && -	-
novel.1357	-	NW_020523330.1	5747	8816	+	1394	-	- && - && -	-
novel.223	-	NC_039249.1	10197969	10198523	+	357	-	- && - && -	-
novel.1356	-	NW_020523328.1	653115	653785	-	241	-	- && - && -	-
novel.650	-	NC_039264.1	704570	705069	-	282	-	- && - && -	-
novel.651	-	NC_039264.1	1707912	1714367	-	419	-	- && P59046.2 RecName: Full=NACHT, LRR and PYD domains-containing protein 12; AltName: Full=Monarch-1; AltName: Full=PYRIN-containing APAF1-like protein 7; AltName: Full=Regulated by nitric oxide && -	-
novel.652	-	NC_039264.1	1744442	1744732	-	211	-	- && - && -	-
novel.653	-	NC_039264.1	1968706	1970028	-	227	-	- && - && -	-
novel.654	-	NC_039264.1	1971037	1973802	-	258	-	- && - && -	-
novel.655	-	NC_039264.1	1971631	1972959	-	343	-	- && - && -	-
novel.656	-	NC_039264.1	2715528	2722673	-	1059	-	- && - && -	-
novel.657	-	NC_039264.1	4040269	4040921	-	280	-	- && - && -	-
novel.658	-	NC_039264.1	5700228	5701422	-	1195	-	- && - && -	-
novel.659	-	NC_039264.1	5755021	5755871	-	598	-	- && - && -	-
novel.1838	-	NW_020526974.1	9907	12084	-	225	-	- && - && -	-
novel.1839	-	NW_020526976.1	7116	8599	+	850	-	- && - && -	-
novel.1348	-	NW_020523292.1	90765	97727	+	216	-	- && - && -	-
novel.1349	-	NW_020523300.1	282002	328011	+	689	-	- && - && -	-
novel.1830	-	NW_020526860.1	10318	10613	-	296	-	- && - && -	-
novel.1831	-	NW_020526888.1	34418	34968	-	488	-	- && - && -	-
novel.1832	-	NW_020526931.1	24254	37474	+	504	-	- && - && -	-
novel.1833	-	NW_020526936.1	409	3002	+	2304	-	- && Q9NZS9.1 RecName: Full=Bifunctional apoptosis regulator; AltName: Full=RING finger protein 47 && -	-
novel.1834	-	NW_020526962.1	12368	48505	-	1049	-	- && - && -	-
novel.1835	-	NW_020526963.1	19414	28925	+	225	-	- && - && -	-
novel.1836	-	NW_020526972.1	6	2014	+	1131	-	- && Q80UM3.1 RecName: Full=N-alpha-acetyltransferase 15, NatA auxiliary subunit; AltName: Full=N-terminal acetyltransferase 1; AltName: Full=NMDA receptor-regulated protein 1; AltName: Full=Protein tubedown-1 && -	-
novel.1837	-	NW_020526973.1	13534	14472	-	260	-	- && - && -	-
novel.258	-	NC_039250.1	21774032	21774286	+	255	-	- && - && -	-
novel.259	-	NC_039250.1	22634569	22638731	+	3249	-	- && - && -	-
novel.254	-	NC_039250.1	18663529	18666042	+	297	-	- && - && -	-
novel.255	-	NC_039250.1	18666250	18667684	+	1150	-	- && Q96L91.4 RecName: Full=E1A-binding protein p400; AltName: Full=CAG repeat protein 32; AltName: Full=Domino homolog; Short=hDomino; AltName: Full=Trinucleotide repeat-containing gene 12 protein; AltName: Full=p400 kDa SWI2/SNF2-related protein && -	-
novel.256	-	NC_039250.1	20628045	20629237	+	1077	-	- && Q9BYN0.2 RecName: Full=Sulfiredoxin-1 && -	-
novel.257	-	NC_039250.1	20650003	20658235	+	6317	-	- && - && -	-
novel.250	-	NC_039250.1	205393	207704	+	1864	-	- && - && -	-
novel.251	-	NC_039250.1	5563142	5563522	+	381	-	- && - && -	-
novel.252	-	NC_039250.1	10748312	10751325	+	1573	-	- && - && -	-
novel.253	-	NC_039250.1	16099093	16100759	+	1613	-	- && - && -	-
novel.536	-	NC_039261.1	18877076	18880357	+	1794	-	- && - && -	-
novel.1908	-	NW_020527734.1	32252	32983	-	520	-	- && Q8IY18.2 RecName: Full=Structural maintenance of chromosomes protein 5; Short=SMC protein 5; Short=SMC-5; Short=hSMC5 && -	-
novel.1909	-	NW_020527736.1	1	1587	-	1587	-	- && - && -	-
novel.710	-	NC_039265.1	16150959	16155970	-	1592	-	- && - && -	-
novel.1904	-	NW_020527705.1	59161	61625	+	565	-	- && - && -	-
novel.1905	-	NW_020527707.1	37175	37787	-	258	-	- && - && -	-
novel.1906	-	NW_020527717.1	320549	322825	-	1380	-	- && - && -	-
novel.1907	-	NW_020527727.1	22785	23784	-	273	-	- && - && -	-
novel.1900	-	NW_020527681.1	277617	278158	-	289	-	- && - && -	-
novel.1901	-	NW_020527681.1	291794	293333	-	528	-	- && - && -	-
novel.1902	-	NW_020527693.1	5318	50769	+	653	-	- && Q8WXD9.1 RecName: Full=Caskin-1; AltName: Full=CASK-interacting protein 1 && -	-
novel.1903	-	NW_020527704.1	9734	11816	-	1046	-	- && - && -	-
novel.492	-	NC_039259.1	7887050	7894130	+	640	-	- && - && -	-
novel.493	-	NC_039259.1	9583665	9587066	+	2756	-	- && - && -	-
novel.490	-	NC_039259.1	4890818	4891265	+	317	-	- && - && -	-
novel.491	-	NC_039259.1	6491728	6494523	+	270	-	- && - && -	-
novel.496	-	NC_039259.1	20539208	20540388	+	1155	-	- && - && -	-
novel.497	-	NC_039259.1	21616577	21625041	+	1434	-	- && - && -	-
novel.494	-	NC_039259.1	9587774	9591422	+	517	-	- && - && -	-
novel.495	-	NC_039259.1	19042617	19049352	+	1390	-	- && - && -	-
novel.498	-	NC_039259.1	21765967	21779272	+	514	-	- && - && -	-
novel.499	-	NC_039259.1	24484071	24485693	+	1053	-	- && - && PF05184:Saposin-like type B, region 1	-
novel.109	-	NC_039245.1	17228893	17229408	-	299	-	- && - && -	-
novel.2112	-	NW_020528759.1	291608	292926	+	556	-	- && - && -	-
novel.2113	-	NW_020528759.1	285156	286137	-	293	-	- && - && -	-
novel.2110	-	NW_020528749.1	5368	5847	-	388	-	- && - && -	-
novel.2111	-	NW_020528754.1	480041	480545	+	403	-	- && - && -	-
novel.2116	-	NW_020528766.1	511063	513976	+	1251	-	- && - && -	-
novel.2117	-	NW_020528766.1	529227	529443	+	217	-	- && - && -	-
novel.2114	-	NW_020528763.1	6958	15744	-	1863	-	- && - && -	-
novel.2115	-	NW_020528763.1	18779	20055	-	852	-	- && - && -	-
novel.2118	-	NW_020528773.1	3766	18976	-	373	-	- && - && -	-
novel.2119	-	NW_020528776.1	485664	486661	+	751	-	- && - && -	-
novel.3	-	NC_039243.1	3021960	3027365	+	1450	-	- && - && -	-
novel.2	-	NC_039243.1	2831346	2833896	+	1556	-	- && Q5DU56.2 RecName: Full=Protein NLRC3 && -	-
novel.1	-	NC_002079.1	15	850	+	836	-	- && - && -	-
novel.7	-	NC_039243.1	9711977	9716240	+	4018	-	- && - && -	-
novel.6	-	NC_039243.1	9664936	9666802	+	1119	-	- && - && -	-
novel.5	-	NC_039243.1	9662168	9663645	+	1313	-	- && - && PF00240:Ubiquitin family	ubiquitin
novel.4	-	NC_039243.1	9284868	9288261	+	1242	-	- && - && -	-
novel.9	-	NC_039243.1	13213791	13215289	+	489	-	- && - && -	-
novel.8	-	NC_039243.1	12031134	12036809	+	1528	-	- && - && -	-
novel.1087	-	NC_039281.1	2005960	2010852	-	1741	-	- && - && -	-
novel.1511	-	NW_020524640.1	109127	116476	-	248	-	- && - && -	-
novel.2026	-	NW_020528388.1	460263	460609	-	347	-	- && - && -	-
novel.2027	-	NW_020528388.1	465092	465438	-	347	-	- && - && -	-
novel.2024	-	NW_020528388.1	356491	356793	+	303	-	- && - && -	-
novel.2025	-	NW_020528388.1	131889	132580	-	692	-	- && - && -	-
novel.2022	-	NW_020528372.1	1242	7127	+	5595	-	- && Q6CQE5.2 RecName: Full=Protein TAR1 && -	-
novel.2023	-	NW_020528372.1	2694	7251	-	4558	-	- && Q6CQE5.2 RecName: Full=Protein TAR1 && -	-
novel.2020	-	NW_020528371.1	175	20923	+	9143	-	- && Q6CQE5.2 RecName: Full=Protein TAR1 && -	-
novel.2021	-	NW_020528371.1	9	20841	-	8895	-	- && Q6CQE5.2 RecName: Full=Protein TAR1 && -	-
novel.818	-	NC_039269.1	12896998	12903953	-	3409	-	- && Q9HDC5.2 RecName: Full=Junctophilin-1; Short=JP-1; AltName: Full=Junctophilin type 1 && -	-
novel.2028	-	NW_020528391.1	323297	326071	+	407	-	- && - && -	-
novel.2029	-	NW_020528394.1	127174	130070	+	929	-	- && - && -	-
novel.280	-	NC_039250.1	28966374	28966768	-	276	-	- && - && -	-
novel.819	-	NC_039269.1	16447382	16447769	-	302	-	- && - && -	-
novel.1230	-	NC_039289.1	457716	461487	-	298	-	- && - && -	-
novel.1344	-	NW_020523286.1	1785006	1787968	+	2963	-	- && - && -	-
novel.1544	-	NW_020524956.1	123839	124190	-	211	-	- && - && -	-
novel.1545	-	NW_020524958.1	10305	14709	+	828	-	- && - && -	-
novel.1546	-	NW_020524965.1	259974	269377	-	763	-	- && - && -	-
novel.1547	-	NW_020524976.1	107251	107623	+	293	-	- && - && -	-
novel.1540	-	NW_020524946.1	10477	22845	+	1646	-	- && - && -	-
novel.1541	-	NW_020524947.1	102933	104124	-	940	-	- && - && -	-
novel.1647	-	NW_020525550.1	118637	119391	-	755	-	- && Q5DU56.2 RecName: Full=Protein NLRC3 && -	-
novel.1646	-	NW_020525550.1	114054	123952	-	275	-	- && - && -	-
novel.1645	-	NW_020525550.1	112732	113407	-	570	-	- && P59046.2 RecName: Full=NACHT, LRR and PYD domains-containing protein 12; AltName: Full=Monarch-1; AltName: Full=PYRIN-containing APAF1-like protein 7; AltName: Full=Regulated by nitric oxide && -	-
novel.1644	-	NW_020525550.1	82040	87259	-	302	-	- && Q9C000.1 RecName: Full=NACHT, LRR and PYD domains-containing protein 1; AltName: Full=Caspase recruitment domain-containing protein 7; AltName: Full=Death effector filament-forming ced-4-like apoptosis protein; AltName: Full=Nucleotide-binding domain	-
novel.1643	-	NW_020525550.1	106902	153909	-	1147	-	- && Q8HZP9.3 RecName: Full=Ribonuclease inhibitor; AltName: Full=Ribonuclease/angiogenin inhibitor 1 && -	-
novel.68	-	NC_039244.1	3191519	3192833	-	667	-	- && - && -	-
novel.1641	-	NW_020525550.1	2646	3129	-	392	-	- && - && -	-
novel.1640	-	NW_020525550.1	31966	88105	+	989	-	- && Q5DU56.2 RecName: Full=Protein NLRC3 && -	-
novel.1139	-	NC_039284.1	13461889	13470870	+	1365	-	- && - && -	-
novel.1138	-	NC_039284.1	10625941	10628594	+	1607	-	- && - && -	-
novel.1091	-	NC_039282.1	4560945	4569643	+	326	-	- && - && -	-
novel.1649	-	NW_020525553.1	225985	226608	-	624	-	- && - && -	-
novel.1648	-	NW_020525550.1	169554	171260	-	250	-	- && - && -	-
novel.1548	-	NW_020524982.1	11828	17233	+	511	-	- && - && -	-
novel.1549	-	NW_020525023.1	21479	22971	+	619	-	- && - && -	-
novel.1009	-	NC_039276.1	24124982	24151579	-	376	-	- && Q803J8.1 RecName: Full=Zinc finger CCCH domain-containing protein 15 && -	-
novel.1008	-	NC_039276.1	24077829	24078427	-	599	-	- && - && -	-
novel.1005	-	NC_039276.1	18921163	18921623	-	346	-	- && - && -	-
novel.1004	-	NC_039276.1	18919603	18923757	-	387	-	- && - && -	-
novel.1007	-	NC_039276.1	24067069	24069206	-	563	-	- && O95567.1 RecName: Full=Uncharacterized protein C22orf31 && -	-
novel.61	-	NC_039244.1	22722202	22729755	+	1614	-	- && - && -	-
novel.1001	-	NC_039276.1	17773780	17775728	-	863	-	- && - && -	-
novel.1000	-	NC_039276.1	17718700	17802446	-	1834	-	- && - && -	-
novel.1003	-	NC_039276.1	18919129	18919508	-	380	-	- && - && -	-
novel.1002	-	NC_039276.1	17776930	17779763	-	2511	-	- && - && -	-
novel.1739	-	NW_020526282.1	88563	90153	-	971	-	- && - && -	-
novel.1738	-	NW_020526282.1	29231	32640	-	1140	-	- && - && -	-
novel.1733	-	NW_020526277.1	31374	31916	-	543	-	- && - && -	-
novel.1732	-	NW_020526256.1	4950	6399	-	322	-	- && - && -	-
novel.1731	-	NW_020526251.1	142217	150033	-	384	-	- && - && -	-
novel.1730	-	NW_020526247.1	45706	47429	+	648	-	- && P07552.2 RecName: Full=Cytochrome b-c1 complex subunit 10; AltName: Full=Complex III subunit 10; AltName: Full=Complex III subunit XI; AltName: Full=Ubiquinol-cytochrome c reductase complex 6.4 kDa protein && PF08997:Ubiquinol-cytochrome C reductase	-
novel.1737	-	NW_020526278.1	45961	47378	-	1328	-	- && - && -	-
novel.1736	-	NW_020526277.1	111427	122704	-	618	-	- && P10775.1 RecName: Full=Ribonuclease inhibitor; AltName: Full=Ribonuclease/angiogenin inhibitor 1 && -	-
novel.1735	-	NW_020526277.1	78165	81012	-	606	-	- && - && -	-
novel.1734	-	NW_020526277.1	39654	54802	-	1085	-	- && P29315.2 RecName: Full=Ribonuclease inhibitor; AltName: Full=Ribonuclease/angiogenin inhibitor 1 && -	-
novel.1225	-	NC_039289.1	9716153	9721296	+	267	-	- && - && -	-
novel.1224	-	NC_039289.1	8972949	8974759	+	298	-	- && - && -	-
novel.1227	-	NC_039289.1	15254245	15254475	+	231	-	- && - && -	-
novel.1226	-	NC_039289.1	10390782	10391783	+	833	-	- && Q1L8Y6.1 RecName: Full=BBSome-interacting protein 1; AltName: Full=BBSome-interacting protein of 10 kDa && PF14777:Cilia BBSome complex subunit 10	-
novel.1221	-	NC_039289.1	217123	221321	+	267	-	- && - && -	-
novel.1220	-	NC_039289.1	105251	105458	+	208	-	- && - && -	-
novel.1223	-	NC_039289.1	7156081	7156406	+	238	-	- && - && -	-
novel.1222	-	NC_039289.1	344877	345202	+	207	-	- && - && -	-
novel.395	-	NC_039255.1	4257955	4259654	-	420	-	- && - && -	-
novel.394	-	NC_039255.1	4247126	4257935	-	1148	-	- && Q91VW5.2 RecName: Full=Golgin subfamily A member 4; AltName: Full=tGolgin-1 && PF01465:GRIP domain	-
novel.397	-	NC_039255.1	5957527	5959052	-	914	-	- && - && -	-
novel.396	-	NC_039255.1	4263619	4263957	-	224	-	- && - && -	-
novel.1229	-	NC_039289.1	105045	105463	-	291	-	- && - && -	-
novel.546	-	NC_039261.1	17144072	17147223	-	2423	-	- && - && -	-
novel.393	-	NC_039255.1	1350451	1351508	-	358	-	- && - && -	-
novel.392	-	NC_039255.1	25978730	25979234	+	250	-	- && - && -	-
novel.231	-	NC_039249.1	20701291	20702289	+	227	-	- && - && -	-
novel.236	-	NC_039249.1	8003197	8004041	-	292	-	- && - && -	-
novel.237	-	NC_039249.1	8004135	8006001	-	270	-	- && - && -	-
novel.542	-	NC_039261.1	4000620	4008736	-	507	-	- && - && -	-
novel.543	-	NC_039261.1	5086453	5094527	-	1111	-	- && - && -	-
novel.625	-	NC_039264.1	21025108	21026018	+	801	-	- && - && -	-
novel.624	-	NC_039264.1	20533393	20533954	+	562	-	- && - && -	-
novel.627	-	NC_039264.1	26676399	26682157	+	318	-	- && - && -	-
novel.626	-	NC_039264.1	21205407	21207775	+	413	-	- && - && -	-
novel.621	-	NC_039264.1	16445186	16459168	+	11734	-	- && - && -	-
novel.620	-	NC_039264.1	14742955	14745703	+	620	-	- && Q9C000.1 RecName: Full=NACHT, LRR and PYD domains-containing protein 1; AltName: Full=Caspase recruitment domain-containing protein 7; AltName: Full=Death effector filament-forming ced-4-like apoptosis protein; AltName: Full=Nucleotide-binding domain	-
novel.623	-	NC_039264.1	20856708	20861126	+	761	-	- && O75144.2 RecName: Full=ICOS ligand; AltName: Full=B7 homolog 2; Short=B7-H2; AltName: Full=B7-like protein Gl50; AltName: Full=B7-related protein 1; Short=B7RP-1; AltName: CD_antigen=CD275; Flags: Precursor && -	-
novel.622	-	NC_039264.1	19004493	19005030	+	538	-	- && - && -	-
novel.629	-	NC_039264.1	28087443	28089125	+	1052	-	- && - && -	-
novel.628	-	NC_039264.1	28085840	28093966	+	562	-	- && - && -	-
novel.1359	-	NW_020523334.1	132010	132498	-	406	-	- && - && -	-
novel.1358	-	NW_020523334.1	116040	119439	+	3248	-	- && - && -	-
novel.1829	-	NW_020526860.1	1672	1967	-	296	-	- && - && -	-
novel.1828	-	NW_020526849.1	16760	17357	-	370	-	- && O35601.2 RecName: Full=FYN-binding protein; AltName: Full=Adhesion and degranulation promoting adaptor protein; Short=ADAP; AltName: Full=FYB-120/130; Short=p120/p130; AltName: Full=FYN-T-binding protein; AltName: Full=SLAP-130; AltName: Full=SLP-76-	-
novel.1827	-	NW_020526836.1	58855	63870	-	334	-	- && - && -	-
novel.1826	-	NW_020526827.1	10065	22797	-	1026	-	- && - && -	-
novel.1825	-	NW_020526821.1	48968	59717	+	231	-	- && - && -	-
novel.1824	-	NW_020526820.1	9137	19890	-	243	-	- && - && -	-
novel.1823	-	NW_020526819.1	29378	37391	-	964	-	- && - && -	-
novel.1822	-	NW_020526819.1	29707	29952	+	246	-	- && - && -	-
novel.1821	-	NW_020526815.1	50578	69904	+	516	-	- && P59046.2 RecName: Full=NACHT, LRR and PYD domains-containing protein 12; AltName: Full=Monarch-1; AltName: Full=PYRIN-containing APAF1-like protein 7; AltName: Full=Regulated by nitric oxide && -	-
novel.1820	-	NW_020526815.1	8127	12059	+	202	-	- && - && -	-
novel.711	-	NC_039265.1	16943833	16944400	-	541	-	- && - && -	-
novel.807	-	NC_039269.1	19672546	19673661	+	1023	-	- && - && -	-
novel.713	-	NC_039266.1	1546866	1548297	+	718	-	- && - && -	-
novel.712	-	NC_039265.1	19580666	19581465	-	377	-	- && - && -	-
novel.715	-	NC_039266.1	1758115	1762127	+	377	-	- && - && -	-
novel.714	-	NC_039266.1	1729633	1730096	+	345	-	- && A0A0C4DH73.1 RecName: Full=Immunoglobulin kappa variable 1-12; Flags: Precursor && -	-
novel.717	-	NC_039266.1	1895380	1895581	+	202	-	- && P06312.1 RecName: Full=Immunoglobulin kappa variable 4-1; AltName: Full=Ig kappa chain V-IV region B17; AltName: Full=Ig kappa chain V-IV region JI; AltName: Full=Ig kappa chain V-IV region Len; AltName: Full=Ig kappa chain V-IV region STH; Flags: Pr	-
novel.716	-	NC_039266.1	1812128	1812516	+	270	-	- && P01624.2 RecName: Full=Immunoglobulin kappa variable 3-15; AltName: Full=Ig kappa chain V-III region CLL; AltName: Full=Ig kappa chain V-III region POM; Flags: Precursor && -	-
novel.719	-	NC_039266.1	2632980	2634661	+	712	-	- && P20764.3 RecName: Full=Immunoglobulin lambda-like polypeptide 1; AltName: Full=CD179 antigen-like family member B; AltName: Full=Ig lambda-5; AltName: CD_antigen=CD179b; Flags: Precursor && -	-
novel.718	-	NC_039266.1	2580183	2621117	+	1581	-	- && P20764.3 RecName: Full=Immunoglobulin lambda-like polypeptide 1; AltName: Full=CD179 antigen-like family member B; AltName: Full=Ig lambda-5; AltName: CD_antigen=CD179b; Flags: Precursor && -	-
novel.539	-	NC_039261.1	26133140	26138158	+	368	-	- && - && -	-
novel.538	-	NC_039261.1	23489675	23490007	+	266	-	- && - && -	-
novel.531	-	NC_039261.1	12305212	12308171	+	2908	-	- && - && -	-
novel.530	-	NC_039261.1	8255732	8265071	+	1464	-	- && - && -	-
novel.533	-	NC_039261.1	15020045	15021544	+	762	-	- && Q1LWG3.1 RecName: Full=39S ribosomal protein L36, mitochondrial; Short=L36mt; Short=MRP-L36; Flags: Precursor && PF00444:Ribosomal protein L36	-
novel.532	-	NC_039261.1	14592821	14593366	+	524	-	- && - && -	-
novel.535	-	NC_039261.1	18828022	18828839	+	326	-	- && - && -	-
novel.534	-	NC_039261.1	17134690	17134966	+	277	-	- && - && -	-
novel.537	-	NC_039261.1	18975553	18975942	+	209	-	- && Q99996.3 RecName: Full=A-kinase anchor protein 9; Short=AKAP-9; AltName: Full=A-kinase anchor protein 350 kDa; Short=AKAP 350; Short=hgAKAP 350; AltName: Full=A-kinase anchor protein 450 kDa; Short=AKAP 450; AltName: Full=AKAP 120-like protein; AltNa	-
novel.806	-	NC_039269.1	18199682	18202596	+	1401	-	- && B0UZC8.1 RecName: Full=von Willebrand factor C domain-containing protein 2-like; Flags: Precursor && -	-
novel.1913	-	NW_020527778.1	4980	5459	+	391	-	- && P06312.1 RecName: Full=Immunoglobulin kappa variable 4-1; AltName: Full=Ig kappa chain V-IV region B17; AltName: Full=Ig kappa chain V-IV region JI; AltName: Full=Ig kappa chain V-IV region Len; AltName: Full=Ig kappa chain V-IV region STH; Flags: Pr	-
novel.1912	-	NW_020527776.1	66255	70107	-	245	-	- && - && -	-
novel.1911	-	NW_020527764.1	287487	299082	-	2988	-	- && - && -	-
novel.1910	-	NW_020527743.1	26821	27392	+	469	-	- && - && -	-
novel.1917	-	NW_020527778.1	2318292	2330033	+	2229	-	- && - && -	-
novel.1916	-	NW_020527778.1	2316363	2326364	+	459	-	- && - && -	-
novel.1915	-	NW_020527778.1	1411084	1415390	+	1596	-	- && Q6P3Z3.1 RecName: Full=THAP domain-containing protein 4 && PF05485:THAP domain	THAP
novel.1914	-	NW_020527778.1	758308	758532	+	225	-	- && - && -	-
novel.1919	-	NW_020527778.1	2338025	2341242	+	2135	-	- && - && -	-
novel.1918	-	NW_020527778.1	2321071	2345382	+	6823	-	- && - && -	-
novel.1896	-	NW_020527649.1	25018	40687	+	283	-	- && Q9CUN6.2 RecName: Full=E3 ubiquitin-protein ligase SMURF1; AltName: Full=HECT-type E3 ubiquitin transferase SMURF1; AltName: Full=SMAD ubiquitination regulatory factor 1; AltName: Full=SMAD-specific E3 ubiquitin-protein ligase 1 && -	-
novel.1897	-	NW_020527655.1	28753	35353	-	896	-	- && - && -	-
novel.1894	-	NW_020527631.1	23340	24338	+	285	-	- && - && -	-
novel.1895	-	NW_020527631.1	278219	308040	+	750	-	- && - && -	-
novel.1892	-	NW_020527621.1	81854	82468	-	284	-	- && - && -	-
novel.1893	-	NW_020527624.1	15809	18424	-	694	-	- && - && -	-
novel.1890	-	NW_020527597.1	10200	10429	-	230	-	- && - && -	-
novel.1891	-	NW_020527615.1	85031	85857	+	662	-	- && - && -	-
novel.1711	-	NW_020526062.1	222591	224521	-	308	-	- && - && -	-
novel.1710	-	NW_020526061.1	172227	173917	+	914	-	- && - && -	-
novel.1713	-	NW_020526067.1	28987	39018	+	300	-	- && A6QLE5.1 RecName: Full=NACHT, LRR and PYD domains-containing protein 3 && -	-
novel.1712	-	NW_020526067.1	6470	9291	+	959	-	- && Q9C000.1 RecName: Full=NACHT, LRR and PYD domains-containing protein 1; AltName: Full=Caspase recruitment domain-containing protein 7; AltName: Full=Death effector filament-forming ced-4-like apoptosis protein; AltName: Full=Nucleotide-binding domain	-
novel.1715	-	NW_020526068.1	9665	13789	+	448	-	- && - && -	-
novel.1714	-	NW_020526067.1	109784	112149	+	387	-	- && E9Q5R7.1 RecName: Full=NACHT, LRR and PYD domains-containing protein 12; AltName: Full=Monarch-1; AltName: Full=PYRIN-containing APAF1-like protein 7; Short=PYPAF7 && -	-
novel.1717	-	NW_020526075.1	28094	35744	-	992	-	- && - && -	-
novel.1716	-	NW_020526075.1	13581	14078	-	217	-	- && - && -	-
novel.2101	-	NW_020528664.1	467039	468535	+	418	-	- && - && -	-
novel.2100	-	NW_020528664.1	411070	411974	+	202	-	- && - && -	-
novel.2103	-	NW_020528667.1	18973	27116	+	1033	-	- && - && -	-
novel.2102	-	NW_020528664.1	27767	28554	-	259	-	- && - && -	-
novel.2105	-	NW_020528711.1	135701	136972	+	222	-	- && - && -	-
novel.2104	-	NW_020528708.1	48614	49420	-	689	-	- && - && -	-
novel.2107	-	NW_020528713.1	30074	31919	-	536	-	- && - && -	-
novel.2106	-	NW_020528713.1	25887	31416	+	668	-	- && - && -	-
novel.2109	-	NW_020528717.1	105891	110035	-	396	-	- && - && -	-
novel.2108	-	NW_020528717.1	44466	45652	-	446	-	- && - && -	-
novel.1885	-	NW_020527560.1	128984	147701	-	3383	-	- && - && -	-
novel.2146	-	NW_020528938.1	349906	357776	-	427	-	- && - && -	-
novel.829	-	NC_039270.1	619786	620494	+	709	-	- && - && -	-
novel.828	-	NC_039270.1	548832	552789	+	3871	-	- && Q95SX7.1 RecName: Full=Probable RNA-directed DNA polymerase from transposon BS; AltName: Full=Reverse transcriptase && -	-
novel.823	-	NC_039269.1	22901989	22903246	-	217	-	- && - && -	-
novel.822	-	NC_039269.1	17644154	17652235	-	704	-	- && - && -	-
novel.821	-	NC_039269.1	17498756	17500978	-	1071	-	- && - && -	-
novel.820	-	NC_039269.1	16912254	16912879	-	434	-	- && - && -	-
novel.827	-	NC_039269.1	31130632	31138469	-	783	-	- && - && -	-
novel.826	-	NC_039269.1	31121807	31127607	-	273	-	- && - && -	-
novel.825	-	NC_039269.1	27331449	27332688	-	390	-	- && - && -	-
novel.824	-	NC_039269.1	25268584	25270647	-	706	-	- && - && -	-
novel.2035	-	NW_020528412.1	49141	49911	+	576	-	- && Q2VL90.1 RecName: Full=Scavenger receptor cysteine-rich type 1 protein M130; AltName: CD_antigen=CD163; Contains: RecName: Full=Soluble CD163; Short=sCD163; Flags: Precursor && PF00530:Scavenger receptor cysteine-rich domain	SRCR
novel.2034	-	NW_020528409.1	42922	43293	+	372	-	- && - && -	-
novel.2037	-	NW_020528415.1	289531	295576	-	1975	-	- && - && -	-
novel.2036	-	NW_020528412.1	55065	55717	+	516	-	- && - && -	-
novel.2031	-	NW_020528408.1	126395	127417	-	938	-	- && - && -	-
novel.2030	-	NW_020528408.1	125985	126202	-	218	-	- && - && -	-
novel.1887	-	NW_020527582.1	1475291	1475785	+	290	-	- && - && -	-
novel.2032	-	NW_020528408.1	128379	128759	-	233	-	- && - && -	-
novel.2039	-	NW_020528424.1	26031	27090	+	297	-	- && - && -	-
novel.2038	-	NW_020528421.1	351314	353866	-	801	-	- && - && -	-
novel.1502	-	NW_020524546.1	4453	14040	+	237	-	- && Q9QYM9.1 RecName: Full=Tomoregulin-2; Short=TR-2; AltName: Full=Transmembrane protein with EGF-like and two follistatin-like domains; Flags: Precursor && -	-
novel.1090	-	NC_039281.1	9913857	9914874	-	368	-	- && - && -	-
novel.1104	-	NC_039282.1	6396530	6397520	-	898	-	- && - && -	-
novel.1105	-	NC_039282.1	7919555	7928517	-	2585	-	- && - && -	-
novel.1106	-	NC_039282.1	8428661	8431165	-	1465	-	- && Q95MN8.1 RecName: Full=Aryl-hydrocarbon-interacting protein-like 1 && -	-
novel.1107	-	NC_039282.1	8442942	8456719	-	3203	-	- && - && -	-
novel.1100	-	NC_039282.1	19466808	19467116	+	309	-	- && - && -	-
novel.1101	-	NC_039282.1	20742303	20743049	+	478	-	- && - && -	-
novel.1102	-	NC_039282.1	1781752	1782481	-	506	-	- && - && -	-
novel.1103	-	NC_039282.1	5156621	5157346	-	655	-	- && - && -	-
novel.1503	-	NW_020524579.1	6271	17651	-	625	-	- && - && -	-
novel.1108	-	NC_039282.1	17145737	17146262	-	386	-	- && - && -	-
novel.2068	-	NW_020528523.1	13416	17656	-	265	-	- && - && -	-
novel.2069	-	NW_020528523.1	71468	73604	-	873	-	- && - && -	-
novel.1030	-	NC_039278.1	13881065	13888601	+	472	-	- && - && -	-
novel.2062	-	NW_020528521.1	78355	81732	-	255	-	- && - && -	-
novel.1032	-	NC_039278.1	18665970	18667785	+	977	-	- && - && -	-
novel.1033	-	NC_039278.1	19875595	19878727	+	383	-	- && - && -	-
novel.88	-	NC_039244.1	23864948	23866614	-	626	-	- && P22897.1 RecName: Full=Macrophage mannose receptor 1; Short=MMR; AltName: Full=C-type lectin domain family 13 member D; AltName: Full=C-type lectin domain family 13 member D-like; AltName: Full=Human mannose receptor; Short=hMR; AltName: Full=Macroph	-
novel.89	-	NC_039244.1	25043978	25051172	-	596	-	- && - && -	-
novel.1036	-	NC_039278.1	1408293	1408625	-	333	-	- && - && -	-
novel.1037	-	NC_039278.1	3301730	3305436	-	1272	-	- && - && -	-
novel.84	-	NC_039244.1	20949086	20949514	-	220	-	- && - && PF00048:Small cytokines (intecrine/chemokine), interleukin-8 like	-
novel.85	-	NC_039244.1	20954380	20955520	-	816	-	- && - && PF00048:Small cytokines (intecrine/chemokine), interleukin-8 like	-
novel.86	-	NC_039244.1	20955576	20957469	-	458	-	- && - && -	-
novel.87	-	NC_039244.1	23423166	23445407	-	363	-	- && - && -	-
novel.80	-	NC_039244.1	13819089	13820384	-	816	-	- && Q4R319.1 RecName: Full=39S ribosomal protein L34, mitochondrial; Short=L34mt; Short=MRP-L34; Flags: Precursor && PF00468:Ribosomal protein L34	-
novel.2060	-	NW_020528521.1	126129	129326	+	244	-	- && - && -	-
novel.82	-	NC_039244.1	17310388	17311500	-	937	-	- && - && -	-
novel.83	-	NC_039244.1	18741668	18801547	-	959	-	- && - && -	-
novel.1218	-	NC_039288.1	18968019	18970533	-	577	-	- && P0C8Y2.1 RecName: Full=UPF0729 protein C18orf32 homolog [Danio rerio] && -	-
novel.1219	-	NC_039289.1	101835	109004	+	244	-	- && - && -	-
novel.2061	-	NW_020528521.1	20403	362847	-	1734	-	- && P13489.2 RecName: Full=Ribonuclease inhibitor; AltName: Full=Placental ribonuclease inhibitor; Short=Placental RNase inhibitor; AltName: Full=Ribonuclease/angiogenin inhibitor 1; Short=RAI && -	-
novel.1748	-	NW_020526346.1	28513	29688	+	1176	-	- && P0CT42.1 RecName: Full=Transposon Tf2-7 polyprotein; AltName: Full=Retrotransposable element Tf2 155 kDa protein >P0CT43.1 RecName: Full=Transposon Tf2-8 polyprotein; AltName: Full=Retrotransposable element Tf2 155 kDa protein && PF00665:Integrase co	rve
novel.1749	-	NW_020526347.1	78986	82357	+	502	-	- && - && -	-
novel.1746	-	NW_020526339.1	11443	18624	+	464	-	- && Q86Y34.1 RecName: Full=Adhesion G protein-coupled receptor G3; AltName: Full=G-protein coupled receptor 97; AltName: Full=G-protein coupled receptor PGR26; Flags: Precursor && PF01825:GPCR proteolysis site, GPS, motif	-
novel.1747	-	NW_020526339.1	19357	19823	+	331	-	- && Q8IZF4.3 RecName: Full=Adhesion G-protein coupled receptor G5; AltName: Full=G-protein coupled receptor 114; AltName: Full=G-protein coupled receptor PGR27; Flags: Precursor && -	-
novel.1212	-	NC_039288.1	8331073	8332309	-	1237	-	- && - && -	-
novel.1213	-	NC_039288.1	11598424	11599000	-	351	-	- && - && -	-
novel.1742	-	NW_020526313.1	27192	47791	+	507	-	- && - && -	-
novel.1743	-	NW_020526314.1	5780	9608	+	1851	-	- && - && -	-
novel.1740	-	NW_020526302.1	28130	30173	+	527	-	- && - && -	-
novel.2067	-	NW_020528523.1	18874	19145	+	205	-	- && - && -	-
novel.1588	-	NW_020525231.1	22182	25314	-	962	-	- && - && -	-
novel.1589	-	NW_020525233.1	97323	99440	-	1954	-	- && Q5VT06.1 RecName: Full=Centrosome-associated protein 350; Short=Cep350; AltName: Full=Centrosome-associated protein of 350 kDa && -	-
novel.2064	-	NW_020528521.1	369572	373171	-	315	-	- && P29315.2 RecName: Full=Ribonuclease inhibitor; AltName: Full=Ribonuclease/angiogenin inhibitor 1 && -	-
novel.388	-	NC_039255.1	22610406	22613100	+	744	-	- && - && -	-
novel.389	-	NC_039255.1	23802016	23802443	+	340	-	- && - && -	-
novel.1580	-	NW_020525186.1	64659	67249	-	2507	-	- && - && -	-
novel.1581	-	NW_020525209.1	22022	56181	+	276	-	- && - && -	-
novel.1582	-	NW_020525209.1	28390	49957	+	342	-	- && - && -	-
novel.1583	-	NW_020525209.1	60894	61203	+	310	-	- && - && -	-
novel.1584	-	NW_020525214.1	3003	4522	+	225	-	- && - && -	-
novel.1585	-	NW_020525214.1	57923	58315	+	292	-	- && - && -	-
novel.1586	-	NW_020525214.1	4151	4975	-	545	-	- && - && -	-
novel.1587	-	NW_020525231.1	12187	13467	-	1020	-	- && - && -	-
novel.636	-	NC_039264.1	29568084	29576638	+	3113	-	- && - && -	-
novel.637	-	NC_039264.1	29666443	29668569	+	1478	-	- && - && -	-
novel.634	-	NC_039264.1	28942082	28943590	+	1046	-	- && - && -	-
novel.635	-	NC_039264.1	29428126	29428389	+	264	-	- && - && -	-
novel.632	-	NC_039264.1	28806717	28808985	+	242	-	- && - && -	-
novel.633	-	NC_039264.1	28850916	28885030	+	1764	-	- && P29315.2 RecName: Full=Ribonuclease inhibitor; AltName: Full=Ribonuclease/angiogenin inhibitor 1 && -	-
novel.630	-	NC_039264.1	28785408	28786385	+	885	-	- && Q7RTR2.2 RecName: Full=Protein NLRC3; AltName: Full=CARD15-like protein; AltName: Full=Caterpiller protein 16.2; Short=CLR16.2; AltName: Full=Nucleotide-binding oligomerization domain protein 3 && -	-
novel.631	-	NC_039264.1	28786575	28790739	+	1135	-	- && Q7RTR2.2 RecName: Full=Protein NLRC3; AltName: Full=CARD15-like protein; AltName: Full=Caterpiller protein 16.2; Short=CLR16.2; AltName: Full=Nucleotide-binding oligomerization domain protein 3 && -	-
novel.638	-	NC_039264.1	29686764	29688043	+	1146	-	- && - && -	-
novel.639	-	NC_039264.1	31916209	31916915	+	372	-	- && - && -	-
novel.1368	-	NW_020523388.1	120809	126881	+	557	-	- && - && -	-
novel.1369	-	NW_020523405.1	31644	39407	+	482	-	- && - && -	-
novel.1364	-	NW_020523355.1	280517	287289	+	1481	-	- && - && -	-
novel.1365	-	NW_020523366.1	48514	50774	-	1277	-	- && - && -	-
novel.1366	-	NW_020523374.1	20867	21542	+	676	-	- && - && -	-
novel.1367	-	NW_020523385.1	267681	268260	+	221	-	- && - && -	-
novel.1192	-	NC_039287.1	793803	794690	+	225	-	- && - && -	-
novel.1361	-	NW_020523344.1	463501	482238	+	205	-	- && - && -	-
novel.1362	-	NW_020523344.1	514911	539541	-	2778	-	- && P04323.1 RecName: Full=Retrovirus-related Pol polyprotein from transposon 17.6; Includes: RecName: Full=Protease; Includes: RecName: Full=Reverse transcriptase; Includes: RecName: Full=Endonuclease && PF00665:Integrase core domain	rve
novel.1363	-	NW_020523345.1	14653	15781	+	391	-	- && - && -	-
novel.1698	-	NW_020525958.1	116773	118419	+	1235	-	- && - && -	-
novel.1699	-	NW_020525978.1	3375	10188	+	3449	-	- && - && -	-
novel.1694	-	NW_020525933.1	33234	34201	-	535	-	- && - && -	-
novel.1695	-	NW_020525933.1	34319	35390	-	634	-	- && - && -	-
novel.1696	-	NW_020525943.1	18441	21985	+	986	-	- && - && -	-
novel.1697	-	NW_020525944.1	116087	121675	+	623	-	- && - && -	-
novel.1690	-	NW_020525919.1	37951	38215	+	265	-	- && - && -	-
novel.1691	-	NW_020525919.1	2383	27133	-	1472	-	- && - && -	-
novel.1692	-	NW_020525932.1	113472	114191	-	455	-	- && - && -	-
novel.1693	-	NW_020525933.1	175	2496	+	312	-	- && - && -	-
novel.702	-	NC_039265.1	10820661	10822383	+	877	-	- && - && -	-
novel.703	-	NC_039265.1	10964426	10965474	+	748	-	- && - && -	-
novel.700	-	NC_039265.1	9944216	9944539	+	243	-	- && - && -	-
novel.701	-	NC_039265.1	9941533	9943437	+	775	-	- && - && PF09004:Domain of unknown function (DUF1891)	-
novel.706	-	NC_039265.1	4676978	4681328	-	1738	-	- && - && -	-
novel.707	-	NC_039265.1	13250899	13255396	-	838	-	- && Q07598.1 RecName: Full=Non-specific lipid-transfer protein; Short=NSL-TP; AltName: Full=Propanoyl-CoA C-acyltransferase; AltName: Full=SCP-chi; AltName: Full=SCPX; AltName: Full=Sterol carrier protein 2; Short=SCP-2; AltName: Full=Sterol carrier prot	-
novel.704	-	NC_039265.1	11075008	11075310	+	222	-	- && P22758.2 RecName: Full=Protein-glutamine gamma-glutamyltransferase K; AltName: Full=Epidermal TGase; AltName: Full=Transglutaminase K; Short=TG(K); Short=TGK; Short=TGase K; AltName: Full=Transglutaminase-1; Short=TGase-1 && PF00927:Transglutaminase	-
novel.705	-	NC_039265.1	18024560	18028048	+	380	-	- && - && -	-
novel.39	-	NC_039243.1	19078608	19080663	-	1700	-	- && - && -	-
novel.708	-	NC_039265.1	13347123	13351957	-	637	-	- && - && -	-
novel.709	-	NC_039265.1	13758054	13761243	-	1248	-	- && - && -	-
novel.1517	-	NW_020524664.1	38339	39077	+	363	-	- && - && -	-
novel.528	-	NC_039261.1	4973994	4974465	+	472	-	- && - && -	-
novel.529	-	NC_039261.1	5086937	5087486	+	323	-	- && - && -	-
novel.1516	-	NW_020524658.1	51983	53331	+	423	-	- && P27811.2 RecName: Full=Killer cell lectin-like receptor subfamily B member 1A; Short=NKR-P1A; AltName: Full=CD161 antigen-like family member A; AltName: Full=Lymphocyte antigen 55A; Short=Ly-55A; AltName: Full=NKR-P1.7; AltName: Full=Natural killer c	-
novel.522	-	NC_039260.1	14103770	14104452	-	683	-	- && - && -	-
novel.523	-	NC_039261.1	530661	531319	+	435	-	- && Q9D554.2 RecName: Full=Splicing factor 3A subunit 3; AltName: Full=SF3a60; AltName: Full=Spliceosome-associated protein 61; Short=SAP 61 && -	-
novel.520	-	NC_039260.1	12575411	12577656	-	526	-	- && - && -	-
novel.521	-	NC_039260.1	13105567	13105869	-	303	-	- && - && -	-
novel.526	-	NC_039261.1	4000633	4008810	+	568	-	- && - && -	-
novel.1515	-	NW_020524657.1	55560	56804	+	1245	-	- && - && -	-
novel.524	-	NC_039261.1	1752641	1753581	+	434	-	- && - && -	-
novel.525	-	NC_039261.1	1776149	1776871	+	600	-	- && - && -	-
novel.1514	-	NW_020524656.1	3874	10924	+	2557	-	- && Q5ZPR3.1 RecName: Full=CD276 antigen; AltName: Full=4Ig-B7-H3; AltName: Full=B7 homolog 3; Short=B7-H3; AltName: Full=Costimulatory molecule; AltName: CD_antigen=CD276; Flags: Precursor && -	-
novel.38	-	NC_039243.1	16774453	16775273	-	719	-	- && - && -	-
novel.1513	-	NW_020524646.1	13534	16476	-	208	-	- && - && -	-
novel.1512	-	NW_020524646.1	975	2285	-	712	-	- && - && -	-
novel.1966	-	NW_020528035.1	198406	207347	+	7903	-	- && - && -	-
novel.1967	-	NW_020528041.1	383022	384212	-	569	-	- && - && -	-
novel.1964	-	NW_020528021.1	95635	96149	-	300	-	- && - && -	-
novel.1965	-	NW_020528033.1	8916	36306	+	223	-	- && - && -	-
novel.1962	-	NW_020528014.1	44468	45405	-	522	-	- && - && -	-
novel.1963	-	NW_020528021.1	37316	39576	+	2197	-	- && - && -	-
novel.1960	-	NW_020527997.1	115586	119210	-	934	-	- && P62866.1 RecName: Full=40S ribosomal protein S30 >P62867.1 RecName: Full=40S ribosomal protein S30 >P62863.1 RecName: Full=40S ribosomal protein S30 >P62864.1 RecName: Full=40S ribosomal protein S30 >P62860.1 RecName: Full=40S ribosomal protein S30 >	Ribosomal_S30
novel.1961	-	NW_020527997.1	128746	132310	-	358	-	- && - && -	-
novel.1098	-	NC_039282.1	18406296	18407598	+	230	-	- && - && -	-
novel.1510	-	NW_020524637.1	155503	159536	+	238	-	- && - && -	-
novel.1968	-	NW_020528043.1	15411	16694	-	354	-	- && P27811.2 RecName: Full=Killer cell lectin-like receptor subfamily B member 1A; Short=NKR-P1A; AltName: Full=CD161 antigen-like family member A; AltName: Full=Lymphocyte antigen 55A; Short=Ly-55A; AltName: Full=NKR-P1.7; AltName: Full=Natural killer c	-
novel.1969	-	NW_020528072.1	632718	633433	+	218	-	- && - && -	-
novel.35	-	NC_039243.1	13494579	13498134	-	909	-	- && - && -	-
novel.43	-	NC_039243.1	24916253	24924534	-	911	-	- && - && -	-
novel.1197	-	NC_039287.1	18704099	18710518	+	560	-	- && - && -	-
novel.34	-	NC_039243.1	13490674	13492676	-	802	-	- && - && -	-
novel.1807	-	NW_020526746.1	18134	18777	+	644	-	- && - && -	-
novel.1806	-	NW_020526745.1	47032	49246	-	840	-	- && - && -	-
novel.1196	-	NC_039287.1	11645472	11653231	+	4196	-	- && Q8VIM4.3 RecName: Full=Barttin && PF15462:Bartter syndrome, infantile, with sensorineural deafness (Barttin)	-
novel.1519	-	NW_020524664.1	36320	40400	-	3389	-	- && - && -	-
novel.1518	-	NW_020524664.1	40472	45185	+	2844	-	- && - && -	-
novel.1809	-	NW_020526755.1	26169	29956	-	1023	-	- && - && -	-
novel.1808	-	NW_020526749.1	62153	64654	-	2190	-	- && - && -	-
novel.1194	-	NC_039287.1	8845959	8846925	+	967	-	- && - && -	-
novel.2134	-	NW_020528858.1	250906	251197	+	207	-	- && - && -	-
novel.2135	-	NW_020528865.1	93206	97021	+	228	-	- && - && -	-
novel.2136	-	NW_020528867.1	17838	18327	+	370	-	- && - && -	-
novel.2137	-	NW_020528895.1	98686	99105	-	420	-	- && - && -	-
novel.2130	-	NW_020528838.1	152877	153543	+	236	-	- && - && -	-
novel.2131	-	NW_020528838.1	199644	206017	-	2914	-	- && - && -	-
novel.2132	-	NW_020528843.1	21001	27353	-	501	-	- && - && -	-
novel.2133	-	NW_020528849.1	217063	217882	+	751	-	- && - && -	-
novel.2138	-	NW_020528895.1	496893	497980	-	376	-	- && Q5F4A1.1 RecName: Full=G2/M phase-specific E3 ubiquitin-protein ligase; AltName: Full=G2/M phase-specific HECT-type E3 ubiquitin transferase && -	-
novel.2139	-	NW_020528895.1	517646	521042	-	324	-	- && P29315.2 RecName: Full=Ribonuclease inhibitor; AltName: Full=Ribonuclease/angiogenin inhibitor 1 && -	-
novel.2008	-	NW_020528288.1	63414	65435	-	275	-	- && - && -	-
novel.2009	-	NW_020528307.1	80480	113610	+	11446	-	- && Q9I927.1 RecName: Full=Fucolectin-5; Flags: Precursor && PF00270:DEAD/DEAH box helicase	DEAD
novel.838	-	NC_039270.1	10329046	10334162	+	703	-	- && - && -	-
novel.839	-	NC_039270.1	17742206	17750195	+	535	-	- && - && -	-
novel.2000	-	NW_020528260.1	20750	21512	+	368	-	- && - && -	-
novel.2001	-	NW_020528261.1	71796	80758	+	2886	-	- && - && -	-
novel.2002	-	NW_020528269.1	91667	93462	+	749	-	- && - && -	-
novel.2003	-	NW_020528270.1	566495	567016	+	492	-	- && - && -	-
novel.2004	-	NW_020528270.1	744934	747715	+	2782	-	- && - && -	-
novel.2005	-	NW_020528275.1	42595	44917	-	250	-	- && - && -	-
novel.2006	-	NW_020528283.1	28182	30016	+	927	-	- && Q9D7P6.1 RecName: Full=Iron-sulfur cluster assembly enzyme ISCU, mitochondrial; AltName: Full=NifU-like N-terminal domain-containing protein; AltName: Full=NifU-like protein; Flags: Precursor && PF01592:NifU-like N terminal domain	-
novel.2007	-	NW_020528283.1	234569	235020	+	268	-	- && - && -	-
novel.1761	-	NW_020526385.1	9164	9456	-	293	-	- && - && -	-
novel.2096	-	NW_020528654.1	22158	29583	+	366	-	- && - && -	-
novel.1767	-	NW_020526427.1	35605	39716	+	515	-	- && C9JL84.1 RecName: Full=HERV-H LTR-associating protein 1; Flags: Precursor && -	-
novel.1027	-	NC_039278.1	3557293	3558904	+	226	-	- && - && -	-
novel.1026	-	NC_039278.1	3188787	3190692	+	316	-	- && - && -	-
novel.1025	-	NC_039278.1	3175267	3178099	+	1506	-	- && - && PF00020:TNFR/NGFR cysteine-rich region	-
novel.1024	-	NC_039278.1	2617972	2618185	+	214	-	- && - && -	-
novel.1023	-	NC_039278.1	2487453	2495404	+	476	-	- && - && -	-
novel.1022	-	NC_039278.1	563379	565131	+	418	-	- && - && -	-
novel.99	-	NC_039245.1	22757174	22757711	+	202	-	- && - && -	-
novel.98	-	NC_039245.1	21292168	21297165	+	2853	-	- && - && -	-
novel.97	-	NC_039245.1	19690514	19692048	+	877	-	- && - && -	-
novel.96	-	NC_039245.1	14306773	14307991	+	1135	-	- && - && -	-
novel.95	-	NC_039245.1	12786826	12788327	+	810	-	- && - && -	-
novel.94	-	NC_039245.1	5149188	5149410	+	223	-	- && - && -	-
[truncated: 207 more rows]

## Sheet: Sheet2
Table S2-2. Identified novel genes annotate by GO function.
gene_id	go_id	go_ontology	go_term
novel.1019	GO:0001836	BP	release of cytochrome c from mitochondria
novel.1019	GO:0006915	BP	apoptotic process
novel.1019	GO:0006919	BP	activation of cysteine-type endopeptidase activity involved in apoptotic process
novel.1019	GO:0006974	BP	cellular response to DNA damage stimulus
novel.1019	GO:0007165	BP	signal transduction
novel.1019	GO:0006996	BP	organelle organization
novel.1019	GO:0007005	BP	mitochondrion organization
novel.1019	GO:0007154	BP	cell communication
novel.1019	GO:0008219	BP	cell death
novel.1019	GO:0012501	BP	programmed cell death
novel.1019	GO:0008150	BP	biological_process
novel.1019	GO:0008637	BP	apoptotic mitochondrial changes
novel.1019	GO:0009987	BP	cellular process
novel.1019	GO:0016043	BP	cellular component organization
novel.1019	GO:0023052	BP	signaling
novel.1019	GO:0050789	BP	regulation of biological process
novel.1019	GO:0050794	BP	regulation of cellular process
novel.1019	GO:0050896	BP	response to stimulus
novel.1019	GO:0051716	BP	cellular response to stimulus
novel.1019	GO:0065007	BP	biological regulation
novel.1019	GO:0071840	BP	cellular component organization or biogenesis
novel.1019	GO:0097190	BP	apoptotic signaling pathway
novel.1019	GO:0008152	BP	metabolic process
novel.1019	GO:0006508	BP	proteolysis
novel.1019	GO:0006807	BP	nitrogen compound metabolic process
novel.1019	GO:0009893	BP	positive regulation of metabolic process
novel.1019	GO:0010604	BP	positive regulation of macromolecule metabolic process
novel.1019	GO:0010941	BP	regulation of cell death
novel.1019	GO:0010942	BP	positive regulation of cell death
novel.1019	GO:0010950	BP	positive regulation of endopeptidase activity
novel.1019	GO:0010952	BP	positive regulation of peptidase activity
novel.1019	GO:0042981	BP	regulation of apoptotic process
novel.1019	GO:0019222	BP	regulation of metabolic process
novel.1019	GO:0019538	BP	protein metabolic process
novel.1019	GO:0030162	BP	regulation of proteolysis
novel.1019	GO:0031323	BP	regulation of cellular metabolic process
novel.1019	GO:0031325	BP	positive regulation of cellular metabolic process
novel.1019	GO:0032268	BP	regulation of cellular protein metabolic process
novel.1019	GO:0032270	BP	positive regulation of cellular protein metabolic process
novel.1019	GO:0043065	BP	positive regulation of apoptotic process
novel.1019	GO:0043067	BP	regulation of programmed cell death
novel.1019	GO:0043068	BP	positive regulation of programmed cell death
novel.1019	GO:0043085	BP	positive regulation of catalytic activity
novel.1019	GO:0043170	BP	macromolecule metabolic process
novel.1019	GO:0043280	BP	positive regulation of cysteine-type endopeptidase activity involved in apoptotic process
novel.1019	GO:0043281	BP	regulation of cysteine-type endopeptidase activity involved in apoptotic process
novel.1019	GO:0044093	BP	positive regulation of molecular function
novel.1019	GO:0044237	BP	cellular metabolic process
novel.1019	GO:0044238	BP	primary metabolic process
novel.1019	GO:0044260	BP	cellular macromolecule metabolic process
novel.1019	GO:0044267	BP	cellular protein metabolic process
novel.1019	GO:0045862	BP	positive regulation of proteolysis
novel.1019	GO:0048518	BP	positive regulation of biological process
novel.1019	GO:0048522	BP	positive regulation of cellular process
novel.1019	GO:0050790	BP	regulation of catalytic activity
novel.1019	GO:0051171	BP	regulation of nitrogen compound metabolic process
novel.1019	GO:0051173	BP	positive regulation of nitrogen compound metabolic process
novel.1019	GO:0051246	BP	regulation of protein metabolic process
novel.1019	GO:0051247	BP	positive regulation of protein metabolic process
novel.1019	GO:0051336	BP	regulation of hydrolase activity
novel.1019	GO:0051345	BP	positive regulation of hydrolase activity
novel.1019	GO:0052547	BP	regulation of peptidase activity
novel.1019	GO:0052548	BP	regulation of endopeptidase activity
novel.1019	GO:0060255	BP	regulation of macromolecule metabolic process
novel.1019	GO:0065009	BP	regulation of molecular function
novel.1019	GO:0071704	BP	organic substance metabolic process
novel.1019	GO:0080090	BP	regulation of primary metabolic process
novel.1019	GO:1901564	BP	organonitrogen compound metabolic process
novel.1019	GO:2000116	BP	regulation of cysteine-type endopeptidase activity
novel.1019	GO:2001056	BP	positive regulation of cysteine-type endopeptidase activity
novel.1019	GO:0006950	BP	response to stress
novel.1019	GO:0033554	BP	cellular response to stress
novel.1025	GO:0005515	MF	protein binding
novel.1025	GO:0003674	MF	molecular_function
novel.1025	GO:0005488	MF	binding
novel.1031	GO:0009607	BP	response to biotic stimulus
novel.1031	GO:0008150	BP	biological_process
novel.1031	GO:0050896	BP	response to stimulus
novel.1031	GO:0016021	CC	integral component of membrane
novel.1031	GO:0005575	CC	cellular_component
novel.1031	GO:0016020	CC	membrane
novel.1031	GO:0031224	CC	intrinsic component of membrane
novel.1031	GO:0044425	CC	membrane part
novel.1045	GO:0015074	BP	DNA integration
novel.1045	GO:0008152	BP	metabolic process
novel.1045	GO:0006139	BP	nucleobase-containing compound metabolic process
novel.1045	GO:0006259	BP	DNA metabolic process
novel.1045	GO:0006725	BP	cellular aromatic compound metabolic process
novel.1045	GO:0006807	BP	nitrogen compound metabolic process
novel.1045	GO:0008150	BP	biological_process
novel.1045	GO:0009987	BP	cellular process
novel.1045	GO:0034641	BP	cellular nitrogen compound metabolic process
novel.1045	GO:0043170	BP	macromolecule metabolic process
novel.1045	GO:0044237	BP	cellular metabolic process
novel.1045	GO:0044238	BP	primary metabolic process
novel.1045	GO:0044260	BP	cellular macromolecule metabolic process
novel.1045	GO:0046483	BP	heterocycle metabolic process
novel.1045	GO:0071704	BP	organic substance metabolic process
novel.1045	GO:0090304	BP	nucleic acid metabolic process
novel.1045	GO:1901360	BP	organic cyclic compound metabolic process
novel.105	GO:0006355	BP	regulation of transcription, DNA-templated
novel.105	GO:0008152	BP	metabolic process
novel.105	GO:0006139	BP	nucleobase-containing compound metabolic process
novel.105	GO:0006351	BP	transcription, DNA-templated
novel.105	GO:0006725	BP	cellular aromatic compound metabolic process
novel.105	GO:0006807	BP	nitrogen compound metabolic process
novel.105	GO:0008150	BP	biological_process
novel.105	GO:0009058	BP	biosynthetic process
novel.105	GO:0009059	BP	macromolecule biosynthetic process
novel.105	GO:0009889	BP	regulation of biosynthetic process
novel.105	GO:0009987	BP	cellular process
novel.105	GO:0010467	BP	gene expression
novel.105	GO:0010468	BP	regulation of gene expression
novel.105	GO:0010556	BP	regulation of macromolecule biosynthetic process
novel.105	GO:0016070	BP	RNA metabolic process
novel.105	GO:0018130	BP	heterocycle biosynthetic process
novel.105	GO:0019219	BP	regulation of nucleobase-containing compound metabolic process
novel.105	GO:0019222	BP	regulation of metabolic process
novel.105	GO:0019438	BP	aromatic compound biosynthetic process
novel.105	GO:0031323	BP	regulation of cellular metabolic process
novel.105	GO:0031326	BP	regulation of cellular biosynthetic process
novel.105	GO:0032774	BP	RNA biosynthetic process
novel.105	GO:0034641	BP	cellular nitrogen compound metabolic process
novel.105	GO:0034645	BP	cellular macromolecule biosynthetic process
novel.105	GO:0034654	BP	nucleobase-containing compound biosynthetic process
novel.105	GO:0043170	BP	macromolecule metabolic process
novel.105	GO:0044237	BP	cellular metabolic process
novel.105	GO:0044238	BP	primary metabolic process
novel.105	GO:0044249	BP	cellular biosynthetic process
novel.105	GO:0044260	BP	cellular macromolecule metabolic process
novel.105	GO:0044271	BP	cellular nitrogen compound biosynthetic process
novel.105	GO:0046483	BP	heterocycle metabolic process
novel.105	GO:0050789	BP	regulation of biological process
novel.105	GO:0050794	BP	regulation of cellular process
novel.105	GO:0051171	BP	regulation of nitrogen compound metabolic process
novel.105	GO:0051252	BP	regulation of RNA metabolic process
novel.105	GO:0060255	BP	regulation of macromolecule metabolic process
novel.105	GO:0065007	BP	biological regulation
novel.105	GO:0071704	BP	organic substance metabolic process
novel.105	GO:0080090	BP	regulation of primary metabolic process
novel.105	GO:0090304	BP	nucleic acid metabolic process
novel.105	GO:0097659	BP	nucleic acid-templated transcription
novel.105	GO:1901360	BP	organic cyclic compound metabolic process
novel.105	GO:1901362	BP	organic cyclic compound biosynthetic process
novel.105	GO:1901576	BP	organic substance biosynthetic process
novel.105	GO:1903506	BP	regulation of nucleic acid-templated transcription
novel.105	GO:2000112	BP	regulation of cellular macromolecule biosynthetic process
novel.105	GO:2001141	BP	regulation of RNA biosynthetic process
novel.105	GO:0003700	MF	DNA binding transcription factor activity
novel.105	GO:0003674	MF	molecular_function
novel.105	GO:0140110	MF	transcription regulator activity
novel.1057	GO:0005576	CC	extracellular region
novel.1057	GO:0005575	CC	cellular_component
novel.1057	GO:0005179	MF	hormone activity
novel.1057	GO:0005515	MF	protein binding
novel.1057	GO:0003674	MF	molecular_function
novel.1057	GO:0005102	MF	signaling receptor binding
novel.1057	GO:0005488	MF	binding
novel.1057	GO:0048018	MF	receptor ligand activity
novel.1057	GO:0030545	MF	receptor regulator activity
novel.1057	GO:0098772	MF	molecular function regulator
novel.1092	GO:0006955	BP	immune response
novel.1092	GO:0002376	BP	immune system process
novel.1092	GO:0008150	BP	biological_process
novel.1092	GO:0050896	BP	response to stimulus
novel.1092	GO:0005576	CC	extracellular region
novel.1092	GO:0005575	CC	cellular_component
novel.1092	GO:0005126	MF	cytokine receptor binding
novel.1092	GO:0005515	MF	protein binding
novel.1092	GO:0003674	MF	molecular_function
novel.1092	GO:0005102	MF	signaling receptor binding
novel.1092	GO:0005488	MF	binding
novel.1117	GO:0001527	CC	microfibril
novel.1117	GO:0005575	CC	cellular_component
novel.1117	GO:0005576	CC	extracellular region
novel.1117	GO:0031012	CC	extracellular matrix
novel.1117	GO:0044420	CC	extracellular matrix component
novel.1117	GO:0044421	CC	extracellular region part
novel.1117	GO:0099080	CC	supramolecular complex
novel.1117	GO:0099081	CC	supramolecular polymer
novel.1117	GO:0099512	CC	supramolecular fiber
novel.1135	GO:0016021	CC	integral component of membrane
novel.1135	GO:0005575	CC	cellular_component
novel.1135	GO:0016020	CC	membrane
novel.1135	GO:0031224	CC	intrinsic component of membrane
novel.1135	GO:0044425	CC	membrane part
novel.1148	GO:0005576	CC	extracellular region
novel.1148	GO:0005575	CC	cellular_component
novel.1148	GO:0005179	MF	hormone activity
novel.1148	GO:0005515	MF	protein binding
novel.1148	GO:0003674	MF	molecular_function
novel.1148	GO:0005102	MF	signaling receptor binding
novel.1148	GO:0005488	MF	binding
novel.1148	GO:0048018	MF	receptor ligand activity
novel.1148	GO:0030545	MF	receptor regulator activity
novel.1148	GO:0098772	MF	molecular function regulator
novel.1160	GO:0032259	BP	methylation
novel.1160	GO:0008152	BP	metabolic process
novel.1160	GO:0008150	BP	biological_process
novel.1160	GO:0005845	CC	mRNA cap binding complex
novel.1160	GO:0005622	CC	intracellular
novel.1160	GO:0005575	CC	cellular_component
novel.1160	GO:0005623	CC	cell
novel.1160	GO:0032991	CC	protein-containing complex
novel.1160	GO:0034518	CC	RNA cap binding complex
novel.1160	GO:0044424	CC	intracellular part
novel.1160	GO:0044464	CC	cell part
novel.1160	GO:0003723	MF	RNA binding
novel.1160	GO:0003674	MF	molecular_function
novel.1160	GO:0003676	MF	nucleic acid binding
novel.1160	GO:0005488	MF	binding
novel.1160	GO:0097159	MF	organic cyclic compound binding
novel.1160	GO:1901363	MF	heterocyclic compound binding
novel.1189	GO:0006486	BP	protein glycosylation
novel.1189	GO:0008152	BP	metabolic process
novel.1189	GO:0006464	BP	cellular protein modification process
novel.1189	GO:0006807	BP	nitrogen compound metabolic process
novel.1189	GO:0008150	BP	biological_process
novel.1189	GO:0009058	BP	biosynthetic process
novel.1189	GO:0009059	BP	macromolecule biosynthetic process
novel.1189	GO:0009100	BP	glycoprotein metabolic process
novel.1189	GO:0009101	BP	glycoprotein biosynthetic process
novel.1189	GO:0009987	BP	cellular process
novel.1189	GO:0019538	BP	protein metabolic process
novel.1189	GO:0034645	BP	cellular macromolecule biosynthetic process
novel.1189	GO:0036211	BP	protein modification process
novel.1189	GO:0043170	BP	macromolecule metabolic process
novel.1189	GO:0043412	BP	macromolecule modification
novel.1189	GO:0043413	BP	macromolecule glycosylation
novel.1189	GO:0044237	BP	cellular metabolic process
novel.1189	GO:0044238	BP	primary metabolic process
novel.1189	GO:0044249	BP	cellular biosynthetic process
novel.1189	GO:0044260	BP	cellular macromolecule metabolic process
novel.1189	GO:0044267	BP	cellular protein metabolic process
novel.1189	GO:0070085	BP	glycosylation
novel.1189	GO:0071704	BP	organic substance metabolic process
novel.1189	GO:1901135	BP	carbohydrate derivative metabolic process
novel.1189	GO:1901137	BP	carbohydrate derivative biosynthetic process
novel.1189	GO:1901564	BP	organonitrogen compound metabolic process
novel.1189	GO:1901566	BP	organonitrogen compound biosynthetic process
novel.1189	GO:1901576	BP	organic substance biosynthetic process
novel.1189	GO:0008373	MF	sialyltransferase activity
novel.1189	GO:0003674	MF	molecular_function
novel.1189	GO:0003824	MF	catalytic activity
novel.1189	GO:0016740	MF	transferase activity
novel.1189	GO:0016757	MF	transferase activity, transferring glycosyl groups
novel.1196	GO:0006821	BP	chloride transport
novel.1196	GO:0006810	BP	transport
novel.1196	GO:0006811	BP	ion transport
novel.1196	GO:0006820	BP	anion transport
novel.1196	GO:0008150	BP	biological_process
novel.1196	GO:0015698	BP	inorganic anion transport
novel.1196	GO:0051179	BP	localization
novel.1196	GO:0051234	BP	establishment of localization
novel.1198	GO:0004129	MF	cytochrome-c oxidase activity
novel.1198	GO:0009055	MF	electron transfer activity
novel.1198	GO:0003674	MF	molecular_function
novel.1198	GO:0003824	MF	catalytic activity
novel.1198	GO:0005215	MF	transporter activity
novel.1198	GO:0022857	MF	transmembrane transporter activity
novel.1198	GO:0016491	MF	oxidoreductase activity
novel.1198	GO:0008324	MF	cation transmembrane transporter activity
novel.1198	GO:0015002	MF	heme-copper terminal oxidase activity
novel.1198	GO:0015075	MF	ion transmembrane transporter activity
novel.1198	GO:0015077	MF	monovalent inorganic cation transmembrane transporter activity
novel.1198	GO:0015078	MF	proton transmembrane transporter activity
novel.1198	GO:0015318	MF	inorganic molecular entity transmembrane transporter activity
novel.1198	GO:0016675	MF	oxidoreductase activity, acting on a heme group of donors
novel.1198	GO:0016676	MF	oxidoreductase activity, acting on a heme group of donors, oxygen as acceptor
novel.1198	GO:0022890	MF	inorganic cation transmembrane transporter activity
novel.1205	GO:0003676	MF	nucleic acid binding
novel.1205	GO:0003674	MF	molecular_function
novel.1205	GO:0005488	MF	binding
novel.1205	GO:0097159	MF	organic cyclic compound binding
novel.1205	GO:1901363	MF	heterocyclic compound binding
novel.1226	GO:0034464	CC	BBSome
novel.1226	GO:0005575	CC	cellular_component
novel.1226	GO:0005623	CC	cell
novel.1226	GO:0005929	CC	cilium
novel.1226	GO:0032991	CC	protein-containing complex
novel.1226	GO:0042995	CC	cell projection
novel.1226	GO:0043226	CC	organelle
novel.1226	GO:0044422	CC	organelle part
novel.1226	GO:0044441	CC	ciliary part
novel.1226	GO:0044463	CC	cell projection part
novel.1226	GO:0044464	CC	cell part
novel.1226	GO:0120025	CC	plasma membrane bounded cell projection
novel.1226	GO:0120038	CC	plasma membrane bounded cell projection part
novel.1234	GO:0008152	BP	metabolic process
novel.1234	GO:0008150	BP	biological_process
novel.1234	GO:0016746	MF	transferase activity, transferring acyl groups
novel.1234	GO:0003674	MF	molecular_function
novel.1234	GO:0003824	MF	catalytic activity
novel.1234	GO:0016740	MF	transferase activity
novel.1238	GO:0003676	MF	nucleic acid binding
novel.1238	GO:0003674	MF	molecular_function
novel.1238	GO:0005488	MF	binding
novel.1238	GO:0097159	MF	organic cyclic compound binding
novel.1238	GO:1901363	MF	heterocyclic compound binding
novel.1250	GO:0005622	CC	intracellular
novel.1250	GO:0005575	CC	cellular_component
novel.1250	GO:0005623	CC	cell
novel.1250	GO:0044464	CC	cell part
novel.1250	GO:0008270	MF	zinc ion binding
novel.1250	GO:0046872	MF	metal ion binding
novel.1250	GO:0003674	MF	molecular_function
novel.1250	GO:0005488	MF	binding
novel.1250	GO:0043167	MF	ion binding
novel.1250	GO:0043169	MF	cation binding
novel.1250	GO:0046914	MF	transition metal ion binding
novel.1251	GO:0051262	BP	protein tetramerization
novel.1251	GO:0008150	BP	biological_process
novel.1251	GO:0009987	BP	cellular process
novel.1251	GO:0022607	BP	cellular component assembly
novel.1251	GO:0016043	BP	cellular component organization
novel.1251	GO:0043933	BP	protein-containing complex subunit organization
novel.1251	GO:0044085	BP	cellular component biogenesis
novel.1251	GO:0051259	BP	protein complex oligomerization
novel.1251	GO:0065003	BP	protein-containing complex assembly
novel.1251	GO:0071840	BP	cellular component organization or biogenesis
novel.1254	GO:0015074	BP	DNA integration
novel.1254	GO:0008152	BP	metabolic process
novel.1254	GO:0006139	BP	nucleobase-containing compound metabolic process
novel.1254	GO:0006259	BP	DNA metabolic process
novel.1254	GO:0006725	BP	cellular aromatic compound metabolic process
novel.1254	GO:0006807	BP	nitrogen compound metabolic process
novel.1254	GO:0008150	BP	biological_process
novel.1254	GO:0009987	BP	cellular process
novel.1254	GO:0034641	BP	cellular nitrogen compound metabolic process
novel.1254	GO:0043170	BP	macromolecule metabolic process
novel.1254	GO:0044237	BP	cellular metabolic process
novel.1254	GO:0044238	BP	primary metabolic process
novel.1254	GO:0044260	BP	cellular macromolecule metabolic process
novel.1254	GO:0046483	BP	heterocycle metabolic process
novel.1254	GO:0071704	BP	organic substance metabolic process
novel.1254	GO:0090304	BP	nucleic acid metabolic process
novel.1254	GO:1901360	BP	organic cyclic compound metabolic process
novel.1258	GO:0005515	MF	protein binding
novel.1258	GO:0003674	MF	molecular_function
novel.1258	GO:0005488	MF	binding
novel.1263	GO:0006313	BP	transposition, DNA-mediated
novel.1263	GO:0015074	BP	DNA integration
novel.1263	GO:0008152	BP	metabolic process
novel.1263	GO:0006139	BP	nucleobase-containing compound metabolic process
novel.1263	GO:0006259	BP	DNA metabolic process
novel.1263	GO:0006310	BP	DNA recombination
novel.1263	GO:0006725	BP	cellular aromatic compound metabolic process
novel.1263	GO:0006807	BP	nitrogen compound metabolic process
novel.1263	GO:0008150	BP	biological_process
novel.1263	GO:0009987	BP	cellular process
novel.1263	GO:0032196	BP	transposition
novel.1263	GO:0034641	BP	cellular nitrogen compound metabolic process
novel.1263	GO:0043170	BP	macromolecule metabolic process
novel.1263	GO:0044237	BP	cellular metabolic process
novel.1263	GO:0044238	BP	primary metabolic process
novel.1263	GO:0044260	BP	cellular macromolecule metabolic process
novel.1263	GO:0046483	BP	heterocycle metabolic process
novel.1263	GO:0071704	BP	organic substance metabolic process
novel.1263	GO:0090304	BP	nucleic acid metabolic process
novel.1263	GO:1901360	BP	organic cyclic compound metabolic process
novel.1263	GO:0003677	MF	DNA binding
novel.1263	GO:0003674	MF	molecular_function
novel.1263	GO:0003676	MF	nucleic acid binding
novel.1263	GO:0005488	MF	binding
novel.1263	GO:0097159	MF	organic cyclic compound binding
novel.1263	GO:1901363	MF	heterocyclic compound binding
novel.1299	GO:0042981	BP	regulation of apoptotic process
novel.1299	GO:0006915	BP	apoptotic process
novel.1299	GO:0008219	BP	cell death
novel.1299	GO:0012501	BP	programmed cell death
novel.1299	GO:0008150	BP	biological_process
novel.1299	GO:0009987	BP	cellular process
novel.1299	GO:0010941	BP	regulation of cell death
novel.1299	GO:0043067	BP	regulation of programmed cell death
novel.1299	GO:0050789	BP	regulation of biological process
novel.1299	GO:0050794	BP	regulation of cellular process
novel.1299	GO:0065007	BP	biological regulation
novel.1334	GO:0005739	CC	mitochondrion
novel.1334	GO:0005622	CC	intracellular
novel.1334	GO:0005575	CC	cellular_component
novel.1334	GO:0005623	CC	cell
novel.1334	GO:0005737	CC	cytoplasm
novel.1334	GO:0043231	CC	intracellular membrane-bounded organelle
novel.1334	GO:0043226	CC	organelle
novel.1334	GO:0043227	CC	membrane-bounded organelle
novel.1334	GO:0043229	CC	intracellular organelle
novel.1334	GO:0044424	CC	intracellular part
novel.1334	GO:0044444	CC	cytoplasmic part
novel.1334	GO:0044464	CC	cell part
novel.1334	GO:0003954	MF	NADH dehydrogenase activity
novel.1334	GO:0003674	MF	molecular_function
novel.1334	GO:0003824	MF	catalytic activity
novel.1334	GO:0016491	MF	oxidoreductase activity
novel.1334	GO:0016651	MF	oxidoreductase activity, acting on NAD(P)H
novel.1339	GO:0005515	MF	protein binding
novel.1339	GO:0003674	MF	molecular_function
novel.1339	GO:0005488	MF	binding
novel.1346	GO:0006412	BP	translation
novel.1346	GO:0008152	BP	metabolic process
novel.1346	GO:0006518	BP	peptide metabolic process
novel.1346	GO:0006807	BP	nitrogen compound metabolic process
novel.1346	GO:0008150	BP	biological_process
novel.1346	GO:0009058	BP	biosynthetic process
novel.1346	GO:0009059	BP	macromolecule biosynthetic process
novel.1346	GO:0009987	BP	cellular process
novel.1346	GO:0010467	BP	gene expression
novel.1346	GO:0019538	BP	protein metabolic process
novel.1346	GO:0034641	BP	cellular nitrogen compound metabolic process
novel.1346	GO:0034645	BP	cellular macromolecule biosynthetic process
novel.1346	GO:0043043	BP	peptide biosynthetic process
novel.1346	GO:0043170	BP	macromolecule metabolic process
novel.1346	GO:0043603	BP	cellular amide metabolic process
novel.1346	GO:0043604	BP	amide biosynthetic process
novel.1346	GO:0044237	BP	cellular metabolic process
novel.1346	GO:0044238	BP	primary metabolic process
novel.1346	GO:0044249	BP	cellular biosynthetic process
novel.1346	GO:0044260	BP	cellular macromolecule metabolic process
novel.1346	GO:0044267	BP	cellular protein metabolic process
novel.1346	GO:0044271	BP	cellular nitrogen compound biosynthetic process
novel.1346	GO:0071704	BP	organic substance metabolic process
novel.1346	GO:1901564	BP	organonitrogen compound metabolic process
novel.1346	GO:1901566	BP	organonitrogen compound biosynthetic process
novel.1346	GO:1901576	BP	organic substance biosynthetic process
novel.1346	GO:0005840	CC	ribosome
novel.1346	GO:0005622	CC	intracellular
novel.1346	GO:0005575	CC	cellular_component
novel.1346	GO:0005623	CC	cell
novel.1346	GO:0005737	CC	cytoplasm
novel.1346	GO:0032991	CC	protein-containing complex
novel.1346	GO:0043226	CC	organelle
novel.1346	GO:0043228	CC	non-membrane-bounded organelle
novel.1346	GO:0043229	CC	intracellular organelle
novel.1346	GO:0043232	CC	intracellular non-membrane-bounded organelle
novel.1346	GO:0044424	CC	intracellular part
novel.1346	GO:0044444	CC	cytoplasmic part
novel.1346	GO:0044464	CC	cell part
novel.1346	GO:1990904	CC	ribonucleoprotein complex
novel.1346	GO:0003735	MF	structural constituent of ribosome
novel.1346	GO:0003674	MF	molecular_function
novel.1346	GO:0005198	MF	structural molecule activity
novel.1350	GO:0016020	CC	membrane
novel.1350	GO:0005575	CC	cellular_component
novel.1350	GO:0005044	MF	scavenger receptor activity
novel.1350	GO:0003674	MF	molecular_function
novel.1350	GO:0038024	MF	cargo receptor activity
novel.1355	GO:0035556	BP	intracellular signal transduction
novel.1355	GO:0007165	BP	signal transduction
novel.1355	GO:0007154	BP	cell communication
novel.1355	GO:0008150	BP	biological_process
novel.1355	GO:0009987	BP	cellular process
novel.1355	GO:0023052	BP	signaling
novel.1355	GO:0050789	BP	regulation of biological process
novel.1355	GO:0050794	BP	regulation of cellular process
novel.1355	GO:0050896	BP	response to stimulus
novel.1355	GO:0051716	BP	cellular response to stimulus
novel.1355	GO:0065007	BP	biological regulation
novel.136	GO:0005515	MF	protein binding
novel.136	GO:0003674	MF	molecular_function
novel.136	GO:0005488	MF	binding
novel.1362	GO:0015074	BP	DNA integration
novel.1362	GO:0008152	BP	metabolic process
novel.1362	GO:0006139	BP	nucleobase-containing compound metabolic process
novel.1362	GO:0006259	BP	DNA metabolic process
novel.1362	GO:0006725	BP	cellular aromatic compound metabolic process
novel.1362	GO:0006807	BP	nitrogen compound metabolic process
novel.1362	GO:0008150	BP	biological_process
novel.1362	GO:0009987	BP	cellular process
novel.1362	GO:0034641	BP	cellular nitrogen compound metabolic process
novel.1362	GO:0043170	BP	macromolecule metabolic process
novel.1362	GO:0044237	BP	cellular metabolic process
novel.1362	GO:0044238	BP	primary metabolic process
novel.1362	GO:0044260	BP	cellular macromolecule metabolic process
novel.1362	GO:0046483	BP	heterocycle metabolic process
novel.1362	GO:0071704	BP	organic substance metabolic process
novel.1362	GO:0090304	BP	nucleic acid metabolic process
novel.1362	GO:1901360	BP	organic cyclic compound metabolic process
novel.1398	GO:0006355	BP	regulation of transcription, DNA-templated
novel.1398	GO:0008152	BP	metabolic process
novel.1398	GO:0006139	BP	nucleobase-containing compound metabolic process
novel.1398	GO:0006351	BP	transcription, DNA-templated
novel.1398	GO:0006725	BP	cellular aromatic compound metabolic process
novel.1398	GO:0006807	BP	nitrogen compound metabolic process
novel.1398	GO:0008150	BP	biological_process
novel.1398	GO:0009058	BP	biosynthetic process
novel.1398	GO:0009059	BP	macromolecule biosynthetic process
novel.1398	GO:0009889	BP	regulation of biosynthetic process
novel.1398	GO:0009987	BP	cellular process
novel.1398	GO:0010467	BP	gene expression
novel.1398	GO:0010468	BP	regulation of gene expression
novel.1398	GO:0010556	BP	regulation of macromolecule biosynthetic process
novel.1398	GO:0016070	BP	RNA metabolic process
novel.1398	GO:0018130	BP	heterocycle biosynthetic process
novel.1398	GO:0019219	BP	regulation of nucleobase-containing compound metabolic process
novel.1398	GO:0019222	BP	regulation of metabolic process
novel.1398	GO:0019438	BP	aromatic compound biosynthetic process
novel.1398	GO:0031323	BP	regulation of cellular metabolic process
novel.1398	GO:0031326	BP	regulation of cellular biosynthetic process
novel.1398	GO:0032774	BP	RNA biosynthetic process
novel.1398	GO:0034641	BP	cellular nitrogen compound metabolic process
novel.1398	GO:0034645	BP	cellular macromolecule biosynthetic process
novel.1398	GO:0034654	BP	nucleobase-containing compound biosynthetic process
novel.1398	GO:0043170	BP	macromolecule metabolic process
novel.1398	GO:0044237	BP	cellular metabolic process
novel.1398	GO:0044238	BP	primary metabolic process
novel.1398	GO:0044249	BP	cellular biosynthetic process
novel.1398	GO:0044260	BP	cellular macromolecule metabolic process
novel.1398	GO:0044271	BP	cellular nitrogen compound biosynthetic process
novel.1398	GO:0046483	BP	heterocycle metabolic process
novel.1398	GO:0050789	BP	regulation of biological process
novel.1398	GO:0050794	BP	regulation of cellular process
novel.1398	GO:0051171	BP	regulation of nitrogen compound metabolic process
novel.1398	GO:0051252	BP	regulation of RNA metabolic process
novel.1398	GO:0060255	BP	regulation of macromolecule metabolic process
novel.1398	GO:0065007	BP	biological regulation
novel.1398	GO:0071704	BP	organic substance metabolic process
novel.1398	GO:0080090	BP	regulation of primary metabolic process
novel.1398	GO:0090304	BP	nucleic acid metabolic process
novel.1398	GO:0097659	BP	nucleic acid-templated transcription
novel.1398	GO:1901360	BP	organic cyclic compound metabolic process
novel.1398	GO:1901362	BP	organic cyclic compound biosynthetic process
novel.1398	GO:1901576	BP	organic substance biosynthetic process
novel.1398	GO:1903506	BP	regulation of nucleic acid-templated transcription
novel.1398	GO:2000112	BP	regulation of cellular macromolecule biosynthetic process
novel.1398	GO:2001141	BP	regulation of RNA biosynthetic process
novel.1398	GO:0003700	MF	DNA binding transcription factor activity
novel.1398	GO:0043565	MF	sequence-specific DNA binding
novel.1398	GO:0003674	MF	molecular_function
novel.1398	GO:0140110	MF	transcription regulator activity
novel.1398	GO:0003676	MF	nucleic acid binding
novel.1398	GO:0003677	MF	DNA binding
novel.1398	GO:0005488	MF	binding
novel.1398	GO:0097159	MF	organic cyclic compound binding
novel.1398	GO:1901363	MF	heterocyclic compound binding
novel.14	GO:0051262	BP	protein tetramerization
novel.14	GO:0008150	BP	biological_process
novel.14	GO:0009987	BP	cellular process
novel.14	GO:0022607	BP	cellular component assembly
novel.14	GO:0016043	BP	cellular component organization
novel.14	GO:0043933	BP	protein-containing complex subunit organization
novel.14	GO:0044085	BP	cellular component biogenesis
novel.14	GO:0051259	BP	protein complex oligomerization
novel.14	GO:0065003	BP	protein-containing complex assembly
novel.14	GO:0071840	BP	cellular component organization or biogenesis
novel.14	GO:0003676	MF	nucleic acid binding
novel.14	GO:0004523	MF	RNA-DNA hybrid ribonuclease activity
novel.14	GO:0003674	MF	molecular_function
novel.14	GO:0005488	MF	binding
novel.14	GO:0097159	MF	organic cyclic compound binding
novel.14	GO:1901363	MF	heterocyclic compound binding
novel.14	GO:0003824	MF	catalytic activity
novel.14	GO:0004518	MF	nuclease activity
novel.14	GO:0004519	MF	endonuclease activity
novel.14	GO:0004521	MF	endoribonuclease activity
novel.14	GO:0004540	MF	ribonuclease activity
novel.14	GO:0016787	MF	hydrolase activity
novel.14	GO:0016788	MF	hydrolase activity, acting on ester bonds
novel.14	GO:0016891	MF	endoribonuclease activity, producing 5'-phosphomonoesters
novel.14	GO:0016893	MF	endonuclease activity, active with either ribo- or deoxyribonucleic acids and producing 5'-phosphomonoesters
novel.14	GO:0140098	MF	catalytic activity, acting on RNA
novel.1407	GO:0006508	BP	proteolysis
novel.1407	GO:0008152	BP	metabolic process
novel.1407	GO:0006807	BP	nitrogen compound metabolic process
novel.1407	GO:0008150	BP	biological_process
novel.1407	GO:0019538	BP	protein metabolic process
novel.1407	GO:0043170	BP	macromolecule metabolic process
novel.1407	GO:0044238	BP	primary metabolic process
novel.1407	GO:0071704	BP	organic substance metabolic process
novel.1407	GO:1901564	BP	organonitrogen compound metabolic process
novel.1407	GO:0008233	MF	peptidase activity
novel.1407	GO:0003674	MF	molecular_function
novel.1407	GO:0003824	MF	catalytic activity
novel.1407	GO:0016787	MF	hydrolase activity
novel.1407	GO:0140096	MF	catalytic activity, acting on a protein
novel.1421	GO:0006629	BP	lipid metabolic process
novel.1421	GO:0008152	BP	metabolic process
novel.1421	GO:0008150	BP	biological_process
novel.1421	GO:0044238	BP	primary metabolic process
novel.1421	GO:0071704	BP	organic substance metabolic process
novel.1425	GO:0006955	BP	immune response
novel.1425	GO:0002376	BP	immune system process
novel.1425	GO:0008150	BP	biological_process
novel.1425	GO:0050896	BP	response to stimulus
novel.1425	GO:0005576	CC	extracellular region
novel.1425	GO:0005575	CC	cellular_component
novel.1425	GO:0008009	MF	chemokine activity
novel.1425	GO:0005515	MF	protein binding
novel.1425	GO:0001664	MF	G-protein coupled receptor binding
novel.1425	GO:0003674	MF	molecular_function
novel.1425	GO:0005102	MF	signaling receptor binding
novel.1425	GO:0005125	MF	cytokine activity
novel.1425	GO:0005126	MF	cytokine receptor binding
novel.1425	GO:0005488	MF	binding
novel.1425	GO:0048018	MF	receptor ligand activity
novel.1425	GO:0030545	MF	receptor regulator activity
novel.1425	GO:0042379	MF	chemokine receptor binding
novel.1425	GO:0098772	MF	molecular function regulator
novel.145	GO:0016020	CC	membrane
novel.145	GO:0005575	CC	cellular_component
novel.145	GO:0005044	MF	scavenger receptor activity
novel.145	GO:0003674	MF	molecular_function
novel.145	GO:0038024	MF	cargo receptor activity
novel.1457	GO:0015074	BP	DNA integration
novel.1457	GO:0008152	BP	metabolic process
novel.1457	GO:0006139	BP	nucleobase-containing compound metabolic process
novel.1457	GO:0006259	BP	DNA metabolic process
novel.1457	GO:0006725	BP	cellular aromatic compound metabolic process
novel.1457	GO:0006807	BP	nitrogen compound metabolic process
novel.1457	GO:0008150	BP	biological_process
novel.1457	GO:0009987	BP	cellular process
novel.1457	GO:0034641	BP	cellular nitrogen compound metabolic process
novel.1457	GO:0043170	BP	macromolecule metabolic process
novel.1457	GO:0044237	BP	cellular metabolic process
novel.1457	GO:0044238	BP	primary metabolic process
novel.1457	GO:0044260	BP	cellular macromolecule metabolic process
novel.1457	GO:0046483	BP	heterocycle metabolic process
novel.1457	GO:0071704	BP	organic substance metabolic process
novel.1457	GO:0090304	BP	nucleic acid metabolic process
novel.1457	GO:1901360	BP	organic cyclic compound metabolic process
novel.147	GO:0016020	CC	membrane
novel.147	GO:0005575	CC	cellular_component
novel.147	GO:0005044	MF	scavenger receptor activity
novel.147	GO:0003674	MF	molecular_function
novel.147	GO:0038024	MF	cargo receptor activity
novel.1473	GO:0016020	CC	membrane
novel.1473	GO:0005575	CC	cellular_component
novel.1473	GO:0005044	MF	scavenger receptor activity
novel.1473	GO:0003674	MF	molecular_function
novel.1473	GO:0038024	MF	cargo receptor activity
novel.1474	GO:0016020	CC	membrane
novel.1474	GO:0005575	CC	cellular_component
novel.1474	GO:0005044	MF	scavenger receptor activity
novel.1474	GO:0003674	MF	molecular_function
novel.1474	GO:0038024	MF	cargo receptor activity
novel.1485	GO:0051262	BP	protein tetramerization
novel.1485	GO:0008150	BP	biological_process
novel.1485	GO:0009987	BP	cellular process
novel.1485	GO:0022607	BP	cellular component assembly
novel.1485	GO:0016043	BP	cellular component organization
novel.1485	GO:0043933	BP	protein-containing complex subunit organization
novel.1485	GO:0044085	BP	cellular component biogenesis
novel.1485	GO:0051259	BP	protein complex oligomerization
novel.1485	GO:0065003	BP	protein-containing complex assembly
novel.1485	GO:0071840	BP	cellular component organization or biogenesis
novel.1485	GO:0003676	MF	nucleic acid binding
novel.1485	GO:0008270	MF	zinc ion binding
novel.1485	GO:0003674	MF	molecular_function
novel.1485	GO:0005488	MF	binding
novel.1485	GO:0097159	MF	organic cyclic compound binding
novel.1485	GO:1901363	MF	heterocyclic compound binding
novel.1485	GO:0046872	MF	metal ion binding
novel.1485	GO:0043167	MF	ion binding
novel.1485	GO:0043169	MF	cation binding
novel.1485	GO:0046914	MF	transition metal ion binding
novel.1490	GO:0007165	BP	signal transduction
novel.1490	GO:0007154	BP	cell communication
novel.1490	GO:0008150	BP	biological_process
novel.1490	GO:0009987	BP	cellular process
novel.1490	GO:0023052	BP	signaling
novel.1490	GO:0050789	BP	regulation of biological process
novel.1490	GO:0050794	BP	regulation of cellular process
novel.1490	GO:0050896	BP	response to stimulus
novel.1490	GO:0051716	BP	cellular response to stimulus
novel.1490	GO:0065007	BP	biological regulation
novel.1490	GO:0005515	MF	protein binding
novel.1490	GO:0003674	MF	molecular_function
novel.1490	GO:0005488	MF	binding
novel.150	GO:0016020	CC	membrane
novel.150	GO:0005575	CC	cellular_component
novel.150	GO:0005044	MF	scavenger receptor activity
novel.150	GO:0003674	MF	molecular_function
novel.150	GO:0038024	MF	cargo receptor activity
novel.1506	GO:0045947	BP	negative regulation of translational initiation
novel.1506	GO:0008152	BP	metabolic process
novel.1506	GO:0006412	BP	translation
novel.1506	GO:0006413	BP	translational initiation
novel.1506	GO:0006417	BP	regulation of translation
novel.1506	GO:0006446	BP	regulation of translational initiation
novel.1506	GO:0006518	BP	peptide metabolic process
novel.1506	GO:0006807	BP	nitrogen compound metabolic process
novel.1506	GO:0008150	BP	biological_process
novel.1506	GO:0009058	BP	biosynthetic process
novel.1506	GO:0009059	BP	macromolecule biosynthetic process
novel.1506	GO:0009889	BP	regulation of biosynthetic process
novel.1506	GO:0009890	BP	negative regulation of biosynthetic process
novel.1506	GO:0009892	BP	negative regulation of metabolic process
novel.1506	GO:0009987	BP	cellular process
novel.1506	GO:0010467	BP	gene expression
novel.1506	GO:0010468	BP	regulation of gene expression
novel.1506	GO:0010556	BP	regulation of macromolecule biosynthetic process
novel.1506	GO:0010558	BP	negative regulation of macromolecule biosynthetic process
novel.1506	GO:0010605	BP	negative regulation of macromolecule metabolic process
novel.1506	GO:0010608	BP	posttranscriptional regulation of gene expression
novel.1506	GO:0010629	BP	negative regulation of gene expression
novel.1506	GO:0017148	BP	negative regulation of translation
novel.1506	GO:0019222	BP	regulation of metabolic process
novel.1506	GO:0019538	BP	protein metabolic process
novel.1506	GO:0031323	BP	regulation of cellular metabolic process
novel.1506	GO:0031324	BP	negative regulation of cellular metabolic process
novel.1506	GO:0031326	BP	regulation of cellular biosynthetic process
novel.1506	GO:0031327	BP	negative regulation of cellular biosynthetic process
novel.1506	GO:0032268	BP	regulation of cellular protein metabolic process
novel.1506	GO:0032269	BP	negative regulation of cellular protein metabolic process
novel.1506	GO:0034248	BP	regulation of cellular amide metabolic process
novel.1506	GO:0034249	BP	negative regulation of cellular amide metabolic process
novel.1506	GO:0034641	BP	cellular nitrogen compound metabolic process
novel.1506	GO:0034645	BP	cellular macromolecule biosynthetic process
novel.1506	GO:0043043	BP	peptide biosynthetic process
novel.1506	GO:0043170	BP	macromolecule metabolic process
novel.1506	GO:0043603	BP	cellular amide metabolic process
novel.1506	GO:0043604	BP	amide biosynthetic process
novel.1506	GO:0044237	BP	cellular metabolic process
novel.1506	GO:0044238	BP	primary metabolic process
novel.1506	GO:0044249	BP	cellular biosynthetic process
novel.1506	GO:0044260	BP	cellular macromolecule metabolic process
novel.1506	GO:0044267	BP	cellular protein metabolic process
novel.1506	GO:0044271	BP	cellular nitrogen compound biosynthetic process
novel.1506	GO:0048519	BP	negative regulation of biological process
novel.1506	GO:0048523	BP	negative regulation of cellular process
novel.1506	GO:0050789	BP	regulation of biological process
novel.1506	GO:0050794	BP	regulation of cellular process
novel.1506	GO:0051171	BP	regulation of nitrogen compound metabolic process
novel.1506	GO:0051172	BP	negative regulation of nitrogen compound metabolic process
novel.1506	GO:0051246	BP	regulation of protein metabolic process
novel.1506	GO:0051248	BP	negative regulation of protein metabolic process
novel.1506	GO:0060255	BP	regulation of macromolecule metabolic process
novel.1506	GO:0065007	BP	biological regulation
novel.1506	GO:0071704	BP	organic substance metabolic process
novel.1506	GO:0080090	BP	regulation of primary metabolic process
novel.1506	GO:1901564	BP	organonitrogen compound metabolic process
novel.1506	GO:1901566	BP	organonitrogen compound biosynthetic process
novel.1506	GO:1901576	BP	organic substance biosynthetic process
novel.1506	GO:2000112	BP	regulation of cellular macromolecule biosynthetic process
novel.1506	GO:2000113	BP	negative regulation of cellular macromolecule biosynthetic process
novel.1506	GO:0008190	MF	eukaryotic initiation factor 4E binding
novel.1506	GO:0005515	MF	protein binding
novel.1506	GO:0003674	MF	molecular_function
novel.1506	GO:0005488	MF	binding
novel.1506	GO:0031369	MF	translation initiation factor binding
novel.151	GO:0016020	CC	membrane
novel.151	GO:0005575	CC	cellular_component
novel.151	GO:0005044	MF	scavenger receptor activity
novel.151	GO:0003674	MF	molecular_function
novel.151	GO:0038024	MF	cargo receptor activity
novel.1537	GO:0006412	BP	translation
novel.1537	GO:0008152	BP	metabolic process
novel.1537	GO:0006518	BP	peptide metabolic process
novel.1537	GO:0006807	BP	nitrogen compound metabolic process
novel.1537	GO:0008150	BP	biological_process
novel.1537	GO:0009058	BP	biosynthetic process
novel.1537	GO:0009059	BP	macromolecule biosynthetic process
novel.1537	GO:0009987	BP	cellular process
novel.1537	GO:0010467	BP	gene expression
novel.1537	GO:0019538	BP	protein metabolic process
novel.1537	GO:0034641	BP	cellular nitrogen compound metabolic process
novel.1537	GO:0034645	BP	cellular macromolecule biosynthetic process
novel.1537	GO:0043043	BP	peptide biosynthetic process
novel.1537	GO:0043170	BP	macromolecule metabolic process
novel.1537	GO:0043603	BP	cellular amide metabolic process
novel.1537	GO:0043604	BP	amide biosynthetic process
novel.1537	GO:0044237	BP	cellular metabolic process
novel.1537	GO:0044238	BP	primary metabolic process
novel.1537	GO:0044249	BP	cellular biosynthetic process
novel.1537	GO:0044260	BP	cellular macromolecule metabolic process
novel.1537	GO:0044267	BP	cellular protein metabolic process
novel.1537	GO:0044271	BP	cellular nitrogen compound biosynthetic process
novel.1537	GO:0071704	BP	organic substance metabolic process
novel.1537	GO:1901564	BP	organonitrogen compound metabolic process
novel.1537	GO:1901566	BP	organonitrogen compound biosynthetic process
novel.1537	GO:1901576	BP	organic substance biosynthetic process
novel.1537	GO:0005622	CC	intracellular
novel.1537	GO:0005840	CC	ribosome
novel.1537	GO:0005575	CC	cellular_component
novel.1537	GO:0005623	CC	cell
novel.1537	GO:0044464	CC	cell part
novel.1537	GO:0005737	CC	cytoplasm
novel.1537	GO:0032991	CC	protein-containing complex
novel.1537	GO:0043226	CC	organelle
novel.1537	GO:0043228	CC	non-membrane-bounded organelle
novel.1537	GO:0043229	CC	intracellular organelle
novel.1537	GO:0043232	CC	intracellular non-membrane-bounded organelle
novel.1537	GO:0044424	CC	intracellular part
novel.1537	GO:0044444	CC	cytoplasmic part
novel.1537	GO:1990904	CC	ribonucleoprotein complex
novel.1537	GO:0005515	MF	protein binding
novel.1537	GO:0003735	MF	structural constituent of ribosome
novel.1537	GO:0003674	MF	molecular_function
novel.1537	GO:0005488	MF	binding
novel.1537	GO:0005198	MF	structural molecule activity
novel.1556	GO:0014068	BP	positive regulation of phosphatidylinositol 3-kinase signaling
novel.1556	GO:0050776	BP	regulation of immune response
novel.1556	GO:0007165	BP	signal transduction
novel.1556	GO:0035556	BP	intracellular signal transduction
novel.1556	GO:0007154	BP	cell communication
novel.1556	GO:0008150	BP	biological_process
novel.1556	GO:0009966	BP	regulation of signal transduction
novel.1556	GO:0009967	BP	positive regulation of signal transduction
novel.1556	GO:0009987	BP	cellular process
novel.1556	GO:0010646	BP	regulation of cell communication
novel.1556	GO:0010647	BP	positive regulation of cell communication
novel.1556	GO:0014065	BP	phosphatidylinositol 3-kinase signaling
novel.1556	GO:0014066	BP	regulation of phosphatidylinositol 3-kinase signaling
novel.1556	GO:0048017	BP	inositol lipid-mediated signaling
novel.1556	GO:0023052	BP	signaling
novel.1556	GO:0023051	BP	regulation of signaling
novel.1556	GO:0023056	BP	positive regulation of signaling
novel.1556	GO:0048015	BP	phosphatidylinositol-mediated signaling
novel.1556	GO:0048518	BP	positive regulation of biological process
novel.1556	GO:0048522	BP	positive regulation of cellular process
novel.1556	GO:0048583	BP	regulation of response to stimulus
novel.1556	GO:0048584	BP	positive regulation of response to stimulus
novel.1556	GO:0050789	BP	regulation of biological process
novel.1556	GO:0050794	BP	regulation of cellular process
novel.1556	GO:0050896	BP	response to stimulus
novel.1556	GO:0051716	BP	cellular response to stimulus
novel.1556	GO:0065007	BP	biological regulation
novel.1556	GO:1902531	BP	regulation of intracellular signal transduction
novel.1556	GO:1902533	BP	positive regulation of intracellular signal transduction
novel.1556	GO:0002376	BP	immune system process
novel.1556	GO:0002682	BP	regulation of immune system process
novel.1556	GO:0006955	BP	immune response
novel.1556	GO:0016020	CC	membrane
novel.1556	GO:0005575	CC	cellular_component
novel.1556	GO:0005102	MF	signaling receptor binding
novel.1556	GO:0043548	MF	phosphatidylinositol 3-kinase binding
novel.1556	GO:0005515	MF	protein binding
novel.1556	GO:0003674	MF	molecular_function
novel.1556	GO:0005488	MF	binding
novel.1564	GO:0008440	MF	inositol-1,4,5-trisphosphate 3-kinase activity
novel.1564	GO:0003674	MF	molecular_function
novel.1564	GO:0003824	MF	catalytic activity
novel.1564	GO:0016301	MF	kinase activity
novel.1564	GO:0016740	MF	transferase activity
novel.1564	GO:0016772	MF	transferase activity, transferring phosphorus-containing groups
novel.1564	GO:0016773	MF	phosphotransferase activity, alcohol group as acceptor
novel.1564	GO:0051766	MF	inositol trisphosphate kinase activity
novel.1594	GO:0006508	BP	proteolysis
novel.1594	GO:0008152	BP	metabolic process
novel.1594	GO:0006807	BP	nitrogen compound metabolic process
novel.1594	GO:0008150	BP	biological_process
novel.1594	GO:0019538	BP	protein metabolic process
novel.1594	GO:0043170	BP	macromolecule metabolic process
novel.1594	GO:0044238	BP	primary metabolic process
novel.1594	GO:0071704	BP	organic substance metabolic process
novel.1594	GO:1901564	BP	organonitrogen compound metabolic process
novel.1594	GO:0008233	MF	peptidase activity
novel.1594	GO:0003674	MF	molecular_function
novel.1594	GO:0003824	MF	catalytic activity
novel.1594	GO:0016787	MF	hydrolase activity
novel.1594	GO:0140096	MF	catalytic activity, acting on a protein
novel.1603	GO:0015074	BP	DNA integration
novel.1603	GO:0008152	BP	metabolic process
novel.1603	GO:0006139	BP	nucleobase-containing compound metabolic process
novel.1603	GO:0006259	BP	DNA metabolic process
novel.1603	GO:0006725	BP	cellular aromatic compound metabolic process
novel.1603	GO:0006807	BP	nitrogen compound metabolic process
novel.1603	GO:0008150	BP	biological_process
novel.1603	GO:0009987	BP	cellular process
novel.1603	GO:0034641	BP	cellular nitrogen compound metabolic process
novel.1603	GO:0043170	BP	macromolecule metabolic process
novel.1603	GO:0044237	BP	cellular metabolic process
novel.1603	GO:0044238	BP	primary metabolic process
novel.1603	GO:0044260	BP	cellular macromolecule metabolic process
novel.1603	GO:0046483	BP	heterocycle metabolic process
novel.1603	GO:0071704	BP	organic substance metabolic process
novel.1603	GO:0090304	BP	nucleic acid metabolic process
novel.1603	GO:1901360	BP	organic cyclic compound metabolic process
novel.1604	GO:0005524	MF	ATP binding
novel.1604	GO:0000166	MF	nucleotide binding
novel.1604	GO:0003674	MF	molecular_function
novel.1604	GO:0005488	MF	binding
novel.1604	GO:0008144	MF	drug binding
novel.1604	GO:0017076	MF	purine nucleotide binding
novel.1604	GO:0030554	MF	adenyl nucleotide binding
novel.1604	GO:0032553	MF	ribonucleotide binding
novel.1604	GO:0032555	MF	purine ribonucleotide binding
novel.1604	GO:0032559	MF	adenyl ribonucleotide binding
novel.1604	GO:0035639	MF	purine ribonucleoside triphosphate binding
novel.1604	GO:0036094	MF	small molecule binding
novel.1604	GO:0043167	MF	ion binding
novel.1604	GO:0043168	MF	anion binding
novel.1604	GO:0097159	MF	organic cyclic compound binding
novel.1604	GO:0097367	MF	carbohydrate derivative binding
novel.1604	GO:1901265	MF	nucleoside phosphate binding
novel.1604	GO:1901363	MF	heterocyclic compound binding
novel.1616	GO:0005576	CC	extracellular region
novel.1616	GO:0005575	CC	cellular_component
novel.1616	GO:0005179	MF	hormone activity
novel.1616	GO:0005515	MF	protein binding
novel.1616	GO:0003674	MF	molecular_function
novel.1616	GO:0005102	MF	signaling receptor binding
novel.1616	GO:0005488	MF	binding
novel.1616	GO:0048018	MF	receptor ligand activity
novel.1616	GO:0030545	MF	receptor regulator activity
novel.1616	GO:0098772	MF	molecular function regulator
novel.162	GO:0016226	BP	iron-sulfur cluster assembly
novel.162	GO:0006790	BP	sulfur compound metabolic process
novel.162	GO:0008152	BP	metabolic process
novel.162	GO:0008150	BP	biological_process
novel.162	GO:0009987	BP	cellular process
novel.162	GO:0022607	BP	cellular component assembly
novel.162	GO:0016043	BP	cellular component organization
novel.162	GO:0031163	BP	metallo-sulfur cluster assembly
novel.162	GO:0044085	BP	cellular component biogenesis
novel.162	GO:0044237	BP	cellular metabolic process
novel.162	GO:0051186	BP	cofactor metabolic process
novel.162	GO:0071840	BP	cellular component organization or biogenesis
novel.162	GO:0005506	MF	iron ion binding
novel.162	GO:0051536	MF	iron-sulfur cluster binding
novel.162	GO:0003674	MF	molecular_function
novel.162	GO:0005488	MF	binding
novel.162	GO:0046872	MF	metal ion binding
novel.162	GO:0043167	MF	ion binding
novel.162	GO:0043169	MF	cation binding
novel.162	GO:0046914	MF	transition metal ion binding
novel.162	GO:0048037	MF	cofactor binding
novel.162	GO:0051540	MF	metal cluster binding
novel.169	GO:0001772	CC	immunological synapse
novel.169	GO:0016021	CC	integral component of membrane
novel.169	GO:0097197	CC	tetraspanin-enriched microdomain
novel.169	GO:0005886	CC	plasma membrane
novel.169	GO:0005575	CC	cellular_component
novel.169	GO:0016020	CC	membrane
novel.169	GO:0005623	CC	cell
novel.169	GO:0044425	CC	membrane part
novel.169	GO:0044459	CC	plasma membrane part
novel.169	GO:0044464	CC	cell part
novel.169	GO:0071944	CC	cell periphery
novel.169	GO:0031224	CC	intrinsic component of membrane
novel.170	GO:0009607	BP	response to biotic stimulus
novel.170	GO:0008150	BP	biological_process
novel.170	GO:0050896	BP	response to stimulus
novel.170	GO:0016021	CC	integral component of membrane
novel.170	GO:0005575	CC	cellular_component
novel.170	GO:0016020	CC	membrane
novel.170	GO:0031224	CC	intrinsic component of membrane
novel.170	GO:0044425	CC	membrane part
novel.1701	GO:0003676	MF	nucleic acid binding
novel.1701	GO:0003674	MF	molecular_function
novel.1701	GO:0005488	MF	binding
novel.1701	GO:0097159	MF	organic cyclic compound binding
novel.1701	GO:1901363	MF	heterocyclic compound binding
novel.1720	GO:0051262	BP	protein tetramerization
novel.1720	GO:0008150	BP	biological_process
novel.1720	GO:0009987	BP	cellular process
novel.1720	GO:0022607	BP	cellular component assembly
novel.1720	GO:0016043	BP	cellular component organization
novel.1720	GO:0043933	BP	protein-containing complex subunit organization
novel.1720	GO:0044085	BP	cellular component biogenesis
novel.1720	GO:0051259	BP	protein complex oligomerization
novel.1720	GO:0065003	BP	protein-containing complex assembly
novel.1720	GO:0071840	BP	cellular component organization or biogenesis
novel.1720	GO:0003676	MF	nucleic acid binding
novel.1720	GO:0004523	MF	RNA-DNA hybrid ribonuclease activity
novel.1720	GO:0003674	MF	molecular_function
novel.1720	GO:0005488	MF	binding
novel.1720	GO:0097159	MF	organic cyclic compound binding
novel.1720	GO:1901363	MF	heterocyclic compound binding
novel.1720	GO:0003824	MF	catalytic activity
novel.1720	GO:0004518	MF	nuclease activity
novel.1720	GO:0004519	MF	endonuclease activity
novel.1720	GO:0004521	MF	endoribonuclease activity
novel.1720	GO:0004540	MF	ribonuclease activity
novel.1720	GO:0016787	MF	hydrolase activity
novel.1720	GO:0016788	MF	hydrolase activity, acting on ester bonds
novel.1720	GO:0016891	MF	endoribonuclease activity, producing 5'-phosphomonoesters
novel.1720	GO:0016893	MF	endonuclease activity, active with either ribo- or deoxyribonucleic acids and producing 5'-phosphomonoesters
novel.1720	GO:0140098	MF	catalytic activity, acting on RNA
novel.1721	GO:0006486	BP	protein glycosylation
novel.1721	GO:0008152	BP	metabolic process
novel.1721	GO:0006464	BP	cellular protein modification process
novel.1721	GO:0006807	BP	nitrogen compound metabolic process
novel.1721	GO:0008150	BP	biological_process
novel.1721	GO:0009058	BP	biosynthetic process
novel.1721	GO:0009059	BP	macromolecule biosynthetic process
novel.1721	GO:0009100	BP	glycoprotein metabolic process
novel.1721	GO:0009101	BP	glycoprotein biosynthetic process
novel.1721	GO:0009987	BP	cellular process
novel.1721	GO:0019538	BP	protein metabolic process
novel.1721	GO:0034645	BP	cellular macromolecule biosynthetic process
novel.1721	GO:0036211	BP	protein modification process
novel.1721	GO:0043170	BP	macromolecule metabolic process
novel.1721	GO:0043412	BP	macromolecule modification
novel.1721	GO:0043413	BP	macromolecule glycosylation
novel.1721	GO:0044237	BP	cellular metabolic process
novel.1721	GO:0044238	BP	primary metabolic process
novel.1721	GO:0044249	BP	cellular biosynthetic process
novel.1721	GO:0044260	BP	cellular macromolecule metabolic process
novel.1721	GO:0044267	BP	cellular protein metabolic process
novel.1721	GO:0070085	BP	glycosylation
novel.1721	GO:0071704	BP	organic substance metabolic process
novel.1721	GO:1901135	BP	carbohydrate derivative metabolic process
novel.1721	GO:1901137	BP	carbohydrate derivative biosynthetic process
novel.1721	GO:1901564	BP	organonitrogen compound metabolic process
novel.1721	GO:1901566	BP	organonitrogen compound biosynthetic process
novel.1721	GO:1901576	BP	organic substance biosynthetic process
novel.1721	GO:0008373	MF	sialyltransferase activity
novel.1721	GO:0003674	MF	molecular_function
novel.1721	GO:0003824	MF	catalytic activity
novel.1721	GO:0016740	MF	transferase activity
novel.1721	GO:0016757	MF	transferase activity, transferring glycosyl groups
novel.1730	GO:0008121	MF	ubiquinol-cytochrome-c reductase activity
novel.1730	GO:0009055	MF	electron transfer activity
novel.1730	GO:0003674	MF	molecular_function
novel.1730	GO:0003824	MF	catalytic activity
novel.1730	GO:0016491	MF	oxidoreductase activity
novel.1730	GO:0016679	MF	oxidoreductase activity, acting on diphenols and related substances as donors
novel.1730	GO:0016681	MF	oxidoreductase activity, acting on diphenols and related substances as donors, cytochrome as acceptor
novel.1746	GO:0016020	CC	membrane
novel.1746	GO:0005575	CC	cellular_component
novel.1748	GO:0015074	BP	DNA integration
novel.1748	GO:0008152	BP	metabolic process
novel.1748	GO:0006139	BP	nucleobase-containing compound metabolic process
novel.1748	GO:0006259	BP	DNA metabolic process
novel.1748	GO:0006725	BP	cellular aromatic compound metabolic process
novel.1748	GO:0006807	BP	nitrogen compound metabolic process
novel.1748	GO:0008150	BP	biological_process
novel.1748	GO:0009987	BP	cellular process
novel.1748	GO:0034641	BP	cellular nitrogen compound metabolic process
novel.1748	GO:0043170	BP	macromolecule metabolic process
novel.1748	GO:0044237	BP	cellular metabolic process
novel.1748	GO:0044238	BP	primary metabolic process
novel.1748	GO:0044260	BP	cellular macromolecule metabolic process
novel.1748	GO:0046483	BP	heterocycle metabolic process
novel.1748	GO:0071704	BP	organic substance metabolic process
novel.1748	GO:0090304	BP	nucleic acid metabolic process
novel.1748	GO:1901360	BP	organic cyclic compound metabolic process
novel.1768	GO:0003677	MF	DNA binding
novel.1768	GO:0003674	MF	molecular_function
novel.1768	GO:0003676	MF	nucleic acid binding
novel.1768	GO:0005488	MF	binding
novel.1768	GO:0097159	MF	organic cyclic compound binding
novel.1768	GO:1901363	MF	heterocyclic compound binding
novel.177	GO:0003677	MF	DNA binding
novel.177	GO:0003674	MF	molecular_function
novel.177	GO:0003676	MF	nucleic acid binding
novel.177	GO:0005488	MF	binding
novel.177	GO:0097159	MF	organic cyclic compound binding
novel.177	GO:1901363	MF	heterocyclic compound binding
novel.1789	GO:0016020	CC	membrane
novel.1789	GO:0005575	CC	cellular_component
novel.1789	GO:0005044	MF	scavenger receptor activity
novel.1789	GO:0003674	MF	molecular_function
novel.1789	GO:0038024	MF	cargo receptor activity
novel.1796	GO:0005576	CC	extracellular region
novel.1796	GO:0005575	CC	cellular_component
novel.1796	GO:0005179	MF	hormone activity
novel.1796	GO:0005515	MF	protein binding
novel.1796	GO:0003674	MF	molecular_function
novel.1796	GO:0005102	MF	signaling receptor binding
novel.1796	GO:0005488	MF	binding
novel.1796	GO:0048018	MF	receptor ligand activity
novel.1796	GO:0030545	MF	receptor regulator activity
novel.1796	GO:0098772	MF	molecular function regulator
novel.1801	GO:0042981	BP	regulation of apoptotic process
novel.1801	GO:0006915	BP	apoptotic process
novel.1801	GO:0008219	BP	cell death
novel.1801	GO:0012501	BP	programmed cell death
novel.1801	GO:0008150	BP	biological_process
novel.1801	GO:0009987	BP	cellular process
novel.1801	GO:0010941	BP	regulation of cell death
novel.1801	GO:0043067	BP	regulation of programmed cell death
novel.1801	GO:0050789	BP	regulation of biological process
novel.1801	GO:0050794	BP	regulation of cellular process
novel.1801	GO:0065007	BP	biological regulation
novel.1843	GO:0005576	CC	extracellular region
novel.1843	GO:0005575	CC	cellular_component
novel.1843	GO:0005179	MF	hormone activity
novel.1843	GO:0005515	MF	protein binding
novel.1843	GO:0003674	MF	molecular_function
novel.1843	GO:0005102	MF	signaling receptor binding
novel.1843	GO:0005488	MF	binding
novel.1843	GO:0048018	MF	receptor ligand activity
novel.1843	GO:0030545	MF	receptor regulator activity
novel.1843	GO:0098772	MF	molecular function regulator
novel.1851	GO:0005515	MF	protein binding
novel.1851	GO:0003674	MF	molecular_function
novel.1851	GO:0005488	MF	binding
novel.1854	GO:0005515	MF	protein binding
novel.1854	GO:0003674	MF	molecular_function
novel.1854	GO:0005488	MF	binding
novel.1861	GO:0006470	BP	protein dephosphorylation
novel.1861	GO:0008152	BP	metabolic process
novel.1861	GO:0006464	BP	cellular protein modification process
novel.1861	GO:0006793	BP	phosphorus metabolic process
novel.1861	GO:0006796	BP	phosphate-containing compound metabolic process
novel.1861	GO:0006807	BP	nitrogen compound metabolic process
novel.1861	GO:0008150	BP	biological_process
novel.1861	GO:0009987	BP	cellular process
novel.1861	GO:0016311	BP	dephosphorylation
novel.1861	GO:0019538	BP	protein metabolic process
novel.1861	GO:0036211	BP	protein modification process
novel.1861	GO:0043170	BP	macromolecule metabolic process
novel.1861	GO:0043412	BP	macromolecule modification
novel.1861	GO:0044237	BP	cellular metabolic process
novel.1861	GO:0044238	BP	primary metabolic process
novel.1861	GO:0044260	BP	cellular macromolecule metabolic process
novel.1861	GO:0044267	BP	cellular protein metabolic process
novel.1861	GO:0071704	BP	organic substance metabolic process
novel.1861	GO:1901564	BP	organonitrogen compound metabolic process
novel.1861	GO:0004725	MF	protein tyrosine phosphatase activity
novel.1861	GO:0003674	MF	molecular_function
novel.1861	GO:0003824	MF	catalytic activity
novel.1861	GO:0004721	MF	phosphoprotein phosphatase activity
novel.1861	GO:0016787	MF	hydrolase activity
novel.1861	GO:0016788	MF	hydrolase activity, acting on ester bonds
novel.1861	GO:0016791	MF	phosphatase activity
novel.1861	GO:0042578	MF	phosphoric ester hydrolase activity
novel.1861	GO:0140096	MF	catalytic activity, acting on a protein
novel.1877	GO:0046856	BP	phosphatidylinositol dephosphorylation
novel.1877	GO:0008152	BP	metabolic process
novel.1877	GO:0006629	BP	lipid metabolic process
novel.1877	GO:0006644	BP	phospholipid metabolic process
novel.1877	GO:0006650	BP	glycerophospholipid metabolic process
novel.1877	GO:0006793	BP	phosphorus metabolic process
novel.1877	GO:0006796	BP	phosphate-containing compound metabolic process
novel.1877	GO:0008150	BP	biological_process
novel.1877	GO:0009987	BP	cellular process
novel.1877	GO:0016311	BP	dephosphorylation
novel.1877	GO:0019637	BP	organophosphate metabolic process
novel.1877	GO:0030258	BP	lipid modification
novel.1877	GO:0044237	BP	cellular metabolic process
novel.1877	GO:0044238	BP	primary metabolic process
novel.1877	GO:0044255	BP	cellular lipid metabolic process
novel.1877	GO:0046486	BP	glycerolipid metabolic process
novel.1877	GO:0046488	BP	phosphatidylinositol metabolic process
novel.1877	GO:0046839	BP	phospholipid dephosphorylation
novel.1877	GO:0071704	BP	organic substance metabolic process
novel.1877	GO:0034597	MF	phosphatidylinositol-4,5-bisphosphate 4-phosphatase activity
novel.1877	GO:0003674	MF	molecular_function
novel.1877	GO:0003824	MF	catalytic activity
novel.1877	GO:0034593	MF	phosphatidylinositol bisphosphate phosphatase activity
novel.1877	GO:0016787	MF	hydrolase activity
novel.1877	GO:0016788	MF	hydrolase activity, acting on ester bonds
novel.1877	GO:0016791	MF	phosphatase activity
novel.1877	GO:0034596	MF	phosphatidylinositol phosphate 4-phosphatase activity
novel.1877	GO:0042578	MF	phosphoric ester hydrolase activity
novel.1877	GO:0052866	MF	phosphatidylinositol phosphate phosphatase activity
novel.1877	GO:0106019	MF	phosphatidylinositol-4,5-bisphosphate phosphatase activity
novel.1915	GO:0003676	MF	nucleic acid binding
novel.1915	GO:0003674	MF	molecular_function
novel.1915	GO:0005488	MF	binding
novel.1915	GO:0097159	MF	organic cyclic compound binding
novel.1915	GO:1901363	MF	heterocyclic compound binding
novel.1933	GO:0005515	MF	protein binding
novel.1933	GO:0003674	MF	molecular_function
novel.1933	GO:0005488	MF	binding
novel.1947	GO:0006313	BP	transposition, DNA-mediated
novel.1947	GO:0015074	BP	DNA integration
novel.1947	GO:0008152	BP	metabolic process
novel.1947	GO:0006139	BP	nucleobase-containing compound metabolic process
novel.1947	GO:0006259	BP	DNA metabolic process
novel.1947	GO:0006310	BP	DNA recombination
novel.1947	GO:0006725	BP	cellular aromatic compound metabolic process
novel.1947	GO:0006807	BP	nitrogen compound metabolic process
novel.1947	GO:0008150	BP	biological_process
novel.1947	GO:0009987	BP	cellular process
novel.1947	GO:0032196	BP	transposition
novel.1947	GO:0034641	BP	cellular nitrogen compound metabolic process
novel.1947	GO:0043170	BP	macromolecule metabolic process
novel.1947	GO:0044237	BP	cellular metabolic process
novel.1947	GO:0044238	BP	primary metabolic process
novel.1947	GO:0044260	BP	cellular macromolecule metabolic process
novel.1947	GO:0046483	BP	heterocycle metabolic process
novel.1947	GO:0071704	BP	organic substance metabolic process
novel.1947	GO:0090304	BP	nucleic acid metabolic process
novel.1947	GO:1901360	BP	organic cyclic compound metabolic process
novel.1947	GO:0003677	MF	DNA binding
novel.1947	GO:0003674	MF	molecular_function
novel.1947	GO:0003676	MF	nucleic acid binding
novel.1947	GO:0005488	MF	binding
novel.1947	GO:0097159	MF	organic cyclic compound binding
novel.1947	GO:1901363	MF	heterocyclic compound binding
novel.1950	GO:0051262	BP	protein tetramerization
novel.1950	GO:0008150	BP	biological_process
novel.1950	GO:0009987	BP	cellular process
novel.1950	GO:0022607	BP	cellular component assembly
novel.1950	GO:0016043	BP	cellular component organization
novel.1950	GO:0043933	BP	protein-containing complex subunit organization
novel.1950	GO:0044085	BP	cellular component biogenesis
novel.1950	GO:0051259	BP	protein complex oligomerization
novel.1950	GO:0065003	BP	protein-containing complex assembly
novel.1950	GO:0071840	BP	cellular component organization or biogenesis
novel.1960	GO:0006412	BP	translation
novel.1960	GO:0008152	BP	metabolic process
novel.1960	GO:0006518	BP	peptide metabolic process
novel.1960	GO:0006807	BP	nitrogen compound metabolic process
novel.1960	GO:0008150	BP	biological_process
novel.1960	GO:0009058	BP	biosynthetic process
novel.1960	GO:0009059	BP	macromolecule biosynthetic process
novel.1960	GO:0009987	BP	cellular process
novel.1960	GO:0010467	BP	gene expression
novel.1960	GO:0019538	BP	protein metabolic process
novel.1960	GO:0034641	BP	cellular nitrogen compound metabolic process
novel.1960	GO:0034645	BP	cellular macromolecule biosynthetic process
novel.1960	GO:0043043	BP	peptide biosynthetic process
novel.1960	GO:0043170	BP	macromolecule metabolic process
novel.1960	GO:0043603	BP	cellular amide metabolic process
novel.1960	GO:0043604	BP	amide biosynthetic process
novel.1960	GO:0044237	BP	cellular metabolic process
novel.1960	GO:0044238	BP	primary metabolic process
novel.1960	GO:0044249	BP	cellular biosynthetic process
novel.1960	GO:0044260	BP	cellular macromolecule metabolic process
novel.1960	GO:0044267	BP	cellular protein metabolic process
novel.1960	GO:0044271	BP	cellular nitrogen compound biosynthetic process
novel.1960	GO:0071704	BP	organic substance metabolic process
novel.1960	GO:1901564	BP	organonitrogen compound metabolic process
novel.1960	GO:1901566	BP	organonitrogen compound biosynthetic process
novel.1960	GO:1901576	BP	organic substance biosynthetic process
novel.1960	GO:0005622	CC	intracellular
novel.1960	GO:0005840	CC	ribosome
novel.1960	GO:0005575	CC	cellular_component
novel.1960	GO:0005623	CC	cell
novel.1960	GO:0044464	CC	cell part
novel.1960	GO:0005737	CC	cytoplasm
novel.1960	GO:0032991	CC	protein-containing complex
novel.1960	GO:0043226	CC	organelle
novel.1960	GO:0043228	CC	non-membrane-bounded organelle
novel.1960	GO:0043229	CC	intracellular organelle
novel.1960	GO:0043232	CC	intracellular non-membrane-bounded organelle
novel.1960	GO:0044424	CC	intracellular part
novel.1960	GO:0044444	CC	cytoplasmic part
novel.1960	GO:1990904	CC	ribonucleoprotein complex
novel.1960	GO:0005515	MF	protein binding
novel.1960	GO:0003735	MF	structural constituent of ribosome
novel.1960	GO:0003674	MF	molecular_function
novel.1960	GO:0005488	MF	binding
novel.1960	GO:0005198	MF	structural molecule activity
novel.1992	GO:0015074	BP	DNA integration
novel.1992	GO:0008152	BP	metabolic process
novel.1992	GO:0006139	BP	nucleobase-containing compound metabolic process
novel.1992	GO:0006259	BP	DNA metabolic process
novel.1992	GO:0006725	BP	cellular aromatic compound metabolic process
novel.1992	GO:0006807	BP	nitrogen compound metabolic process
novel.1992	GO:0008150	BP	biological_process
novel.1992	GO:0009987	BP	cellular process
novel.1992	GO:0034641	BP	cellular nitrogen compound metabolic process
novel.1992	GO:0043170	BP	macromolecule metabolic process
novel.1992	GO:0044237	BP	cellular metabolic process
novel.1992	GO:0044238	BP	primary metabolic process
novel.1992	GO:0044260	BP	cellular macromolecule metabolic process
novel.1992	GO:0046483	BP	heterocycle metabolic process
novel.1992	GO:0071704	BP	organic substance metabolic process
novel.1992	GO:0090304	BP	nucleic acid metabolic process
novel.1992	GO:1901360	BP	organic cyclic compound metabolic process
novel.2006	GO:0016226	BP	iron-sulfur cluster assembly
novel.2006	GO:0006790	BP	sulfur compound metabolic process
novel.2006	GO:0008152	BP	metabolic process
novel.2006	GO:0008150	BP	biological_process
novel.2006	GO:0009987	BP	cellular process
novel.2006	GO:0022607	BP	cellular component assembly
novel.2006	GO:0016043	BP	cellular component organization
novel.2006	GO:0031163	BP	metallo-sulfur cluster assembly
novel.2006	GO:0044085	BP	cellular component biogenesis
novel.2006	GO:0044237	BP	cellular metabolic process
novel.2006	GO:0051186	BP	cofactor metabolic process
novel.2006	GO:0071840	BP	cellular component organization or biogenesis
novel.2006	GO:0005506	MF	iron ion binding
novel.2006	GO:0051536	MF	iron-sulfur cluster binding
novel.2006	GO:0003674	MF	molecular_function
novel.2006	GO:0005488	MF	binding
novel.2006	GO:0046872	MF	metal ion binding
novel.2006	GO:0043167	MF	ion binding
novel.2006	GO:0043169	MF	cation binding
novel.2006	GO:0046914	MF	transition metal ion binding
novel.2006	GO:0048037	MF	cofactor binding
novel.2006	GO:0051540	MF	metal cluster binding
novel.2009	GO:0003676	MF	nucleic acid binding
novel.2009	GO:0005524	MF	ATP binding
novel.2009	GO:0003674	MF	molecular_function
novel.2009	GO:0005488	MF	binding
novel.2009	GO:0097159	MF	organic cyclic compound binding
novel.2009	GO:1901363	MF	heterocyclic compound binding
novel.2009	GO:0000166	MF	nucleotide binding
novel.2009	GO:0008144	MF	drug binding
novel.2009	GO:0017076	MF	purine nucleotide binding
novel.2009	GO:0030554	MF	adenyl nucleotide binding
novel.2009	GO:0032553	MF	ribonucleotide binding
novel.2009	GO:0032555	MF	purine ribonucleotide binding
novel.2009	GO:0032559	MF	adenyl ribonucleotide binding
novel.2009	GO:0035639	MF	purine ribonucleoside triphosphate binding
novel.2009	GO:0036094	MF	small molecule binding
novel.2009	GO:0043167	MF	ion binding
novel.2009	GO:0043168	MF	anion binding
novel.2009	GO:0097367	MF	carbohydrate derivative binding
novel.2009	GO:1901265	MF	nucleoside phosphate binding
novel.201	GO:0006355	BP	regulation of transcription, DNA-templated
novel.201	GO:0034080	BP	CENP-A containing nucleosome assembly
novel.201	GO:0008152	BP	metabolic process
novel.201	GO:0006139	BP	nucleobase-containing compound metabolic process
novel.201	GO:0006351	BP	transcription, DNA-templated
novel.201	GO:0006725	BP	cellular aromatic compound metabolic process
novel.201	GO:0006807	BP	nitrogen compound metabolic process
novel.201	GO:0008150	BP	biological_process
novel.201	GO:0009058	BP	biosynthetic process
novel.201	GO:0009059	BP	macromolecule biosynthetic process
novel.201	GO:0009889	BP	regulation of biosynthetic process
novel.201	GO:0009987	BP	cellular process
novel.201	GO:0010467	BP	gene expression
novel.201	GO:0010468	BP	regulation of gene expression
novel.201	GO:0010556	BP	regulation of macromolecule biosynthetic process
novel.201	GO:0016070	BP	RNA metabolic process
novel.201	GO:0018130	BP	heterocycle biosynthetic process
novel.201	GO:0019219	BP	regulation of nucleobase-containing compound metabolic process
novel.201	GO:0019222	BP	regulation of metabolic process
novel.201	GO:0019438	BP	aromatic compound biosynthetic process
novel.201	GO:0031323	BP	regulation of cellular metabolic process
novel.201	GO:0031326	BP	regulation of cellular biosynthetic process
novel.201	GO:0032774	BP	RNA biosynthetic process
novel.201	GO:0034641	BP	cellular nitrogen compound metabolic process
novel.201	GO:0034645	BP	cellular macromolecule biosynthetic process
novel.201	GO:0034654	BP	nucleobase-containing compound biosynthetic process
novel.201	GO:0043170	BP	macromolecule metabolic process
novel.201	GO:0044237	BP	cellular metabolic process
novel.201	GO:0044238	BP	primary metabolic process
novel.201	GO:0044249	BP	cellular biosynthetic process
novel.201	GO:0044260	BP	cellular macromolecule metabolic process
novel.201	GO:0044271	BP	cellular nitrogen compound biosynthetic process
novel.201	GO:0046483	BP	heterocycle metabolic process
novel.201	GO:0050789	BP	regulation of biological process
novel.201	GO:0050794	BP	regulation of cellular process
novel.201	GO:0051171	BP	regulation of nitrogen compound metabolic process
novel.201	GO:0051252	BP	regulation of RNA metabolic process
novel.201	GO:0060255	BP	regulation of macromolecule metabolic process
novel.201	GO:0065007	BP	biological regulation
novel.201	GO:0071704	BP	organic substance metabolic process
novel.201	GO:0080090	BP	regulation of primary metabolic process
novel.201	GO:0090304	BP	nucleic acid metabolic process
novel.201	GO:0097659	BP	nucleic acid-templated transcription
novel.201	GO:1901360	BP	organic cyclic compound metabolic process
novel.201	GO:1901362	BP	organic cyclic compound biosynthetic process
novel.201	GO:1901576	BP	organic substance biosynthetic process
novel.201	GO:1903506	BP	regulation of nucleic acid-templated transcription
novel.201	GO:2000112	BP	regulation of cellular macromolecule biosynthetic process
novel.201	GO:2001141	BP	regulation of RNA biosynthetic process
novel.201	GO:0051276	BP	chromosome organization
novel.201	GO:0006333	BP	chromatin assembly or disassembly
novel.201	GO:0006334	BP	nucleosome assembly
novel.201	GO:0034728	BP	nucleosome organization
novel.201	GO:0043486	BP	histone exchange
novel.201	GO:0031497	BP	chromatin assembly
novel.201	GO:0006323	BP	DNA packaging
novel.201	GO:0006325	BP	chromatin organization
novel.201	GO:0006336	BP	DNA replication-independent nucleosome assembly
novel.201	GO:0006338	BP	chromatin remodeling
novel.201	GO:0006996	BP	organelle organization
novel.201	GO:0022607	BP	cellular component assembly
novel.201	GO:0016043	BP	cellular component organization
novel.201	GO:0031055	BP	chromatin remodeling at centromere
novel.201	GO:0034508	BP	centromere complex assembly
novel.201	GO:0034622	BP	cellular protein-containing complex assembly
novel.201	GO:0034724	BP	DNA replication-independent nucleosome organization
novel.201	GO:0043044	BP	ATP-dependent chromatin remodeling
novel.201	GO:0043933	BP	protein-containing complex subunit organization
novel.201	GO:0044085	BP	cellular component biogenesis
novel.201	GO:0061641	BP	CENP-A containing chromatin organization
novel.201	GO:0065003	BP	protein-containing complex assembly
novel.201	GO:0065004	BP	protein-DNA complex assembly
novel.201	GO:0071103	BP	DNA conformation change
novel.201	GO:0071824	BP	protein-DNA complex subunit organization
novel.201	GO:0071840	BP	cellular component organization or biogenesis
novel.2035	GO:0016020	CC	membrane
novel.2035	GO:0005575	CC	cellular_component
novel.2035	GO:0005044	MF	scavenger receptor activity
novel.2035	GO:0003674	MF	molecular_function
novel.2035	GO:0038024	MF	cargo receptor activity
novel.2051	GO:0016020	CC	membrane
novel.2051	GO:0005575	CC	cellular_component
novel.2051	GO:0005044	MF	scavenger receptor activity
novel.2051	GO:0003674	MF	molecular_function
novel.2051	GO:0038024	MF	cargo receptor activity
novel.2053	GO:0016020	CC	membrane
novel.2053	GO:0005575	CC	cellular_component
novel.2053	GO:0005044	MF	scavenger receptor activity
novel.2053	GO:0003674	MF	molecular_function
novel.2053	GO:0038024	MF	cargo receptor activity
novel.2055	GO:0016021	CC	integral component of membrane
novel.2055	GO:0005575	CC	cellular_component
novel.2055	GO:0016020	CC	membrane
novel.2055	GO:0031224	CC	intrinsic component of membrane
novel.2055	GO:0044425	CC	membrane part
novel.2059	GO:0015074	BP	DNA integration
novel.2059	GO:0008152	BP	metabolic process
novel.2059	GO:0006139	BP	nucleobase-containing compound metabolic process
novel.2059	GO:0006259	BP	DNA metabolic process
novel.2059	GO:0006725	BP	cellular aromatic compound metabolic process
novel.2059	GO:0006807	BP	nitrogen compound metabolic process
novel.2059	GO:0008150	BP	biological_process
novel.2059	GO:0009987	BP	cellular process
novel.2059	GO:0034641	BP	cellular nitrogen compound metabolic process
novel.2059	GO:0043170	BP	macromolecule metabolic process
novel.2059	GO:0044237	BP	cellular metabolic process
novel.2059	GO:0044238	BP	primary metabolic process
novel.2059	GO:0044260	BP	cellular macromolecule metabolic process
novel.2059	GO:0046483	BP	heterocycle metabolic process
novel.2059	GO:0071704	BP	organic substance metabolic process
novel.2059	GO:0090304	BP	nucleic acid metabolic process
novel.2059	GO:1901360	BP	organic cyclic compound metabolic process
novel.2074	GO:0016459	CC	myosin complex
novel.2074	GO:0005622	CC	intracellular
novel.2074	GO:0005575	CC	cellular_component
novel.2074	GO:0005623	CC	cell
novel.2074	GO:0005856	CC	cytoskeleton
novel.2074	GO:0015629	CC	actin cytoskeleton
novel.2074	GO:0032991	CC	protein-containing complex
novel.2074	GO:0043226	CC	organelle
novel.2074	GO:0043228	CC	non-membrane-bounded organelle
novel.2074	GO:0043229	CC	intracellular organelle
novel.2074	GO:0043232	CC	intracellular non-membrane-bounded organelle
novel.2074	GO:0044422	CC	organelle part
novel.2074	GO:0044424	CC	intracellular part
novel.2074	GO:0044430	CC	cytoskeletal part
novel.2074	GO:0044446	CC	intracellular organelle part
novel.2074	GO:0044464	CC	cell part
novel.2074	GO:0003774	MF	motor activity
novel.2074	GO:0005524	MF	ATP binding
novel.2074	GO:0003674	MF	molecular_function
novel.2074	GO:0003824	MF	catalytic activity
novel.2074	GO:0017111	MF	nucleoside-triphosphatase activity
novel.2074	GO:0016462	MF	pyrophosphatase activity
novel.2074	GO:0016787	MF	hydrolase activity
novel.2074	GO:0016817	MF	hydrolase activity, acting on acid anhydrides
novel.2074	GO:0016818	MF	hydrolase activity, acting on acid anhydrides, in phosphorus-containing anhydrides
novel.2074	GO:0000166	MF	nucleotide binding
novel.2074	GO:0005488	MF	binding
novel.2074	GO:0008144	MF	drug binding
novel.2074	GO:0017076	MF	purine nucleotide binding
novel.2074	GO:0030554	MF	adenyl nucleotide binding
novel.2074	GO:0032553	MF	ribonucleotide binding
novel.2074	GO:0032555	MF	purine ribonucleotide binding
novel.2074	GO:0032559	MF	adenyl ribonucleotide binding
novel.2074	GO:0035639	MF	purine ribonucleoside triphosphate binding
novel.2074	GO:0036094	MF	small molecule binding
novel.2074	GO:0043167	MF	ion binding
novel.2074	GO:0043168	MF	anion binding
novel.2074	GO:0097159	MF	organic cyclic compound binding
novel.2074	GO:0097367	MF	carbohydrate derivative binding
novel.2074	GO:1901265	MF	nucleoside phosphate binding
novel.2074	GO:1901363	MF	heterocyclic compound binding
novel.2075	GO:0043065	BP	positive regulation of apoptotic process
novel.2075	GO:0006915	BP	apoptotic process
novel.2075	GO:0008219	BP	cell death
novel.2075	GO:0012501	BP	programmed cell death
novel.2075	GO:0008150	BP	biological_process
novel.2075	GO:0009987	BP	cellular process
novel.2075	GO:0010941	BP	regulation of cell death
novel.2075	GO:0010942	BP	positive regulation of cell death
novel.2075	GO:0042981	BP	regulation of apoptotic process
novel.2075	GO:0043067	BP	regulation of programmed cell death
novel.2075	GO:0043068	BP	positive regulation of programmed cell death
novel.2075	GO:0048518	BP	positive regulation of biological process
novel.2075	GO:0048522	BP	positive regulation of cellular process
novel.2075	GO:0050789	BP	regulation of biological process
novel.2075	GO:0050794	BP	regulation of cellular process
novel.2075	GO:0065007	BP	biological regulation
novel.2075	GO:0005737	CC	cytoplasm
novel.2075	GO:0005622	CC	intracellular
novel.2075	GO:0005575	CC	cellular_component
novel.2075	GO:0005623	CC	cell
novel.2075	GO:0044424	CC	intracellular part
novel.2075	GO:0044464	CC	cell part
novel.2092	GO:0003676	MF	nucleic acid binding
novel.2092	GO:0004523	MF	RNA-DNA hybrid ribonuclease activity
novel.2092	GO:0008270	MF	zinc ion binding
novel.2092	GO:0003674	MF	molecular_function
novel.2092	GO:0005488	MF	binding
novel.2092	GO:0097159	MF	organic cyclic compound binding
novel.2092	GO:1901363	MF	heterocyclic compound binding
novel.2092	GO:0003824	MF	catalytic activity
novel.2092	GO:0004518	MF	nuclease activity
novel.2092	GO:0004519	MF	endonuclease activity
novel.2092	GO:0004521	MF	endoribonuclease activity
novel.2092	GO:0004540	MF	ribonuclease activity
novel.2092	GO:0016787	MF	hydrolase activity
novel.2092	GO:0016788	MF	hydrolase activity, acting on ester bonds
novel.2092	GO:0016891	MF	endoribonuclease activity, producing 5'-phosphomonoesters
novel.2092	GO:0016893	MF	endonuclease activity, active with either ribo- or deoxyribonucleic acids and producing 5'-phosphomonoesters
novel.2092	GO:0140098	MF	catalytic activity, acting on RNA
novel.2092	GO:0046872	MF	metal ion binding
novel.2092	GO:0043167	MF	ion binding
novel.2092	GO:0043169	MF	cation binding
novel.2092	GO:0046914	MF	transition metal ion binding
novel.2120	GO:0003676	MF	nucleic acid binding
novel.2120	GO:0003674	MF	molecular_function
novel.2120	GO:0005488	MF	binding
novel.2120	GO:0097159	MF	organic cyclic compound binding
novel.2120	GO:1901363	MF	heterocyclic compound binding
novel.2145	GO:0015074	BP	DNA integration
novel.2145	GO:0008152	BP	metabolic process
novel.2145	GO:0006139	BP	nucleobase-containing compound metabolic process
novel.2145	GO:0006259	BP	DNA metabolic process
novel.2145	GO:0006725	BP	cellular aromatic compound metabolic process
novel.2145	GO:0006807	BP	nitrogen compound metabolic process
novel.2145	GO:0008150	BP	biological_process
novel.2145	GO:0009987	BP	cellular process
novel.2145	GO:0034641	BP	cellular nitrogen compound metabolic process
novel.2145	GO:0043170	BP	macromolecule metabolic process
novel.2145	GO:0044237	BP	cellular metabolic process
novel.2145	GO:0044238	BP	primary metabolic process
novel.2145	GO:0044260	BP	cellular macromolecule metabolic process
novel.2145	GO:0046483	BP	heterocycle metabolic process
novel.2145	GO:0071704	BP	organic substance metabolic process
novel.2145	GO:0090304	BP	nucleic acid metabolic process
novel.2145	GO:1901360	BP	organic cyclic compound metabolic process
novel.2145	GO:0005515	MF	protein binding
novel.2145	GO:0003674	MF	molecular_function
novel.2145	GO:0005488	MF	binding
novel.2153	GO:0051262	BP	protein tetramerization
novel.2153	GO:0008150	BP	biological_process
novel.2153	GO:0009987	BP	cellular process
novel.2153	GO:0022607	BP	cellular component assembly
novel.2153	GO:0016043	BP	cellular component organization
novel.2153	GO:0043933	BP	protein-containing complex subunit organization
novel.2153	GO:0044085	BP	cellular component biogenesis
novel.2153	GO:0051259	BP	protein complex oligomerization
novel.2153	GO:0065003	BP	protein-containing complex assembly
novel.2153	GO:0071840	BP	cellular component organization or biogenesis
novel.2167	GO:0015074	BP	DNA integration
novel.2167	GO:0008152	BP	metabolic process
novel.2167	GO:0006139	BP	nucleobase-containing compound metabolic process
novel.2167	GO:0006259	BP	DNA metabolic process
novel.2167	GO:0006725	BP	cellular aromatic compound metabolic process
novel.2167	GO:0006807	BP	nitrogen compound metabolic process
novel.2167	GO:0008150	BP	biological_process
novel.2167	GO:0009987	BP	cellular process
novel.2167	GO:0034641	BP	cellular nitrogen compound metabolic process
novel.2167	GO:0043170	BP	macromolecule metabolic process
novel.2167	GO:0044237	BP	cellular metabolic process
novel.2167	GO:0044238	BP	primary metabolic process
novel.2167	GO:0044260	BP	cellular macromolecule metabolic process
novel.2167	GO:0046483	BP	heterocycle metabolic process
novel.2167	GO:0071704	BP	organic substance metabolic process
novel.2167	GO:0090304	BP	nucleic acid metabolic process
novel.2167	GO:1901360	BP	organic cyclic compound metabolic process
novel.220	GO:0006508	BP	proteolysis
novel.220	GO:0008152	BP	metabolic process
novel.220	GO:0006807	BP	nitrogen compound metabolic process
novel.220	GO:0008150	BP	biological_process
novel.220	GO:0019538	BP	protein metabolic process
novel.220	GO:0043170	BP	macromolecule metabolic process
novel.220	GO:0044238	BP	primary metabolic process
novel.220	GO:0071704	BP	organic substance metabolic process
novel.220	GO:1901564	BP	organonitrogen compound metabolic process
novel.220	GO:0004222	MF	metalloendopeptidase activity
novel.220	GO:0008270	MF	zinc ion binding
novel.220	GO:0003674	MF	molecular_function
novel.220	GO:0003824	MF	catalytic activity
novel.220	GO:0004175	MF	endopeptidase activity
novel.220	GO:0008237	MF	metallopeptidase activity
novel.220	GO:0008233	MF	peptidase activity
novel.220	GO:0070011	MF	peptidase activity, acting on L-amino acid peptides
novel.220	GO:0016787	MF	hydrolase activity
novel.220	GO:0140096	MF	catalytic activity, acting on a protein
novel.220	GO:0005488	MF	binding
novel.220	GO:0046872	MF	metal ion binding
novel.220	GO:0043167	MF	ion binding
novel.220	GO:0043169	MF	cation binding
novel.220	GO:0046914	MF	transition metal ion binding
novel.2203	GO:0005515	MF	protein binding
novel.2203	GO:0003674	MF	molecular_function
novel.2203	GO:0005488	MF	binding
novel.222	GO:0003676	MF	nucleic acid binding
novel.222	GO:0003674	MF	molecular_function
novel.222	GO:0005488	MF	binding
novel.222	GO:0097159	MF	organic cyclic compound binding
novel.222	GO:1901363	MF	heterocyclic compound binding
novel.227	GO:0015074	BP	DNA integration
novel.227	GO:0008152	BP	metabolic process
novel.227	GO:0006139	BP	nucleobase-containing compound metabolic process
novel.227	GO:0006259	BP	DNA metabolic process
novel.227	GO:0006725	BP	cellular aromatic compound metabolic process
novel.227	GO:0006807	BP	nitrogen compound metabolic process
novel.227	GO:0008150	BP	biological_process
novel.227	GO:0009987	BP	cellular process
novel.227	GO:0034641	BP	cellular nitrogen compound metabolic process
novel.227	GO:0043170	BP	macromolecule metabolic process
novel.227	GO:0044237	BP	cellular metabolic process
novel.227	GO:0044238	BP	primary metabolic process
novel.227	GO:0044260	BP	cellular macromolecule metabolic process
novel.227	GO:0046483	BP	heterocycle metabolic process
novel.227	GO:0071704	BP	organic substance metabolic process
novel.227	GO:0090304	BP	nucleic acid metabolic process
novel.227	GO:1901360	BP	organic cyclic compound metabolic process
novel.230	GO:0006955	BP	immune response
novel.230	GO:0002376	BP	immune system process
novel.230	GO:0008150	BP	biological_process
novel.230	GO:0050896	BP	response to stimulus
novel.230	GO:0005576	CC	extracellular region
novel.230	GO:0005575	CC	cellular_component
novel.230	GO:0008009	MF	chemokine activity
novel.230	GO:0005515	MF	protein binding
novel.230	GO:0001664	MF	G-protein coupled receptor binding
novel.230	GO:0003674	MF	molecular_function
novel.230	GO:0005102	MF	signaling receptor binding
novel.230	GO:0005125	MF	cytokine activity
novel.230	GO:0005126	MF	cytokine receptor binding
novel.230	GO:0005488	MF	binding
novel.230	GO:0048018	MF	receptor ligand activity
novel.230	GO:0030545	MF	receptor regulator activity
novel.230	GO:0042379	MF	chemokine receptor binding
novel.230	GO:0098772	MF	molecular function regulator
novel.24	GO:0006955	BP	immune response
novel.24	GO:0002376	BP	immune system process
novel.24	GO:0008150	BP	biological_process
novel.24	GO:0050896	BP	response to stimulus
novel.24	GO:0005576	CC	extracellular region
novel.24	GO:0005575	CC	cellular_component
novel.24	GO:0008009	MF	chemokine activity
novel.24	GO:0005515	MF	protein binding
novel.24	GO:0001664	MF	G-protein coupled receptor binding
novel.24	GO:0003674	MF	molecular_function
novel.24	GO:0005102	MF	signaling receptor binding
novel.24	GO:0005125	MF	cytokine activity
novel.24	GO:0005126	MF	cytokine receptor binding
novel.24	GO:0005488	MF	binding
novel.24	GO:0048018	MF	receptor ligand activity
novel.24	GO:0030545	MF	receptor regulator activity
novel.24	GO:0042379	MF	chemokine receptor binding
novel.24	GO:0098772	MF	molecular function regulator
novel.263	GO:0015074	BP	DNA integration
novel.263	GO:0008152	BP	metabolic process
novel.263	GO:0006139	BP	nucleobase-containing compound metabolic process
novel.263	GO:0006259	BP	DNA metabolic process
novel.263	GO:0006725	BP	cellular aromatic compound metabolic process
novel.263	GO:0006807	BP	nitrogen compound metabolic process
novel.263	GO:0008150	BP	biological_process
novel.263	GO:0009987	BP	cellular process
novel.263	GO:0034641	BP	cellular nitrogen compound metabolic process
novel.263	GO:0043170	BP	macromolecule metabolic process
novel.263	GO:0044237	BP	cellular metabolic process
novel.263	GO:0044238	BP	primary metabolic process
novel.263	GO:0044260	BP	cellular macromolecule metabolic process
novel.263	GO:0046483	BP	heterocycle metabolic process
novel.263	GO:0071704	BP	organic substance metabolic process
novel.263	GO:0090304	BP	nucleic acid metabolic process
novel.263	GO:1901360	BP	organic cyclic compound metabolic process
novel.265	GO:0006955	BP	immune response
novel.265	GO:0002376	BP	immune system process
novel.265	GO:0008150	BP	biological_process
novel.265	GO:0050896	BP	response to stimulus
novel.265	GO:0005576	CC	extracellular region
novel.265	GO:0005575	CC	cellular_component
novel.265	GO:0008009	MF	chemokine activity
novel.265	GO:0005515	MF	protein binding
novel.265	GO:0001664	MF	G-protein coupled receptor binding
novel.265	GO:0003674	MF	molecular_function
novel.265	GO:0005102	MF	signaling receptor binding
novel.265	GO:0005125	MF	cytokine activity
novel.265	GO:0005126	MF	cytokine receptor binding
novel.265	GO:0005488	MF	binding
novel.265	GO:0048018	MF	receptor ligand activity
novel.265	GO:0030545	MF	receptor regulator activity
novel.265	GO:0042379	MF	chemokine receptor binding
novel.265	GO:0098772	MF	molecular function regulator
novel.275	GO:0006508	BP	proteolysis
novel.275	GO:0008152	BP	metabolic process
novel.275	GO:0006807	BP	nitrogen compound metabolic process
novel.275	GO:0008150	BP	biological_process
novel.275	GO:0019538	BP	protein metabolic process
novel.275	GO:0043170	BP	macromolecule metabolic process
novel.275	GO:0044238	BP	primary metabolic process
novel.275	GO:0071704	BP	organic substance metabolic process
novel.275	GO:1901564	BP	organonitrogen compound metabolic process
novel.275	GO:0031012	CC	extracellular matrix
novel.275	GO:0005575	CC	cellular_component
novel.275	GO:0005576	CC	extracellular region
novel.275	GO:0044421	CC	extracellular region part
novel.275	GO:0004222	MF	metalloendopeptidase activity
novel.275	GO:0008270	MF	zinc ion binding
novel.275	GO:0003674	MF	molecular_function
novel.275	GO:0003824	MF	catalytic activity
novel.275	GO:0004175	MF	endopeptidase activity
novel.275	GO:0008237	MF	metallopeptidase activity
novel.275	GO:0008233	MF	peptidase activity
novel.275	GO:0070011	MF	peptidase activity, acting on L-amino acid peptides
novel.275	GO:0016787	MF	hydrolase activity
novel.275	GO:0140096	MF	catalytic activity, acting on a protein
novel.275	GO:0005488	MF	binding
novel.275	GO:0046872	MF	metal ion binding
novel.275	GO:0043167	MF	ion binding
novel.275	GO:0043169	MF	cation binding
novel.275	GO:0046914	MF	transition metal ion binding
novel.28	GO:0007186	BP	G-protein coupled receptor signaling pathway
novel.28	GO:0007165	BP	signal transduction
novel.28	GO:0007154	BP	cell communication
novel.28	GO:0008150	BP	biological_process
novel.28	GO:0009987	BP	cellular process
novel.28	GO:0023052	BP	signaling
novel.28	GO:0050789	BP	regulation of biological process
novel.28	GO:0050794	BP	regulation of cellular process
novel.28	GO:0050896	BP	response to stimulus
novel.28	GO:0051716	BP	cellular response to stimulus
novel.28	GO:0065007	BP	biological regulation
novel.28	GO:0016021	CC	integral component of membrane
novel.28	GO:0005575	CC	cellular_component
novel.28	GO:0016020	CC	membrane
novel.28	GO:0031224	CC	intrinsic component of membrane
novel.28	GO:0044425	CC	membrane part
novel.28	GO:0004930	MF	G-protein coupled receptor activity
novel.28	GO:0003674	MF	molecular_function
novel.28	GO:0004871	MF	signal transducer activity
novel.28	GO:0004888	MF	transmembrane signaling receptor activity
novel.28	GO:0038023	MF	signaling receptor activity
novel.28	GO:0060089	MF	molecular transducer activity
novel.287	GO:0034237	MF	protein kinase A regulatory subunit binding
novel.287	GO:0005515	MF	protein binding
novel.287	GO:0003674	MF	molecular_function
novel.287	GO:0051018	MF	protein kinase A binding
novel.287	GO:0005488	MF	binding
novel.322	GO:0001836	BP	release of cytochrome c from mitochondria
novel.322	GO:0006915	BP	apoptotic process
novel.322	GO:0006919	BP	activation of cysteine-type endopeptidase activity involved in apoptotic process
novel.322	GO:0006974	BP	cellular response to DNA damage stimulus
novel.322	GO:0007165	BP	signal transduction
novel.322	GO:0006996	BP	organelle organization
novel.322	GO:0007005	BP	mitochondrion organization
novel.322	GO:0007154	BP	cell communication
novel.322	GO:0008219	BP	cell death
novel.322	GO:0012501	BP	programmed cell death
novel.322	GO:0008150	BP	biological_process
novel.322	GO:0008637	BP	apoptotic mitochondrial changes
novel.322	GO:0009987	BP	cellular process
novel.322	GO:0016043	BP	cellular component organization
novel.322	GO:0023052	BP	signaling
novel.322	GO:0050789	BP	regulation of biological process
novel.322	GO:0050794	BP	regulation of cellular process
novel.322	GO:0050896	BP	response to stimulus
novel.322	GO:0051716	BP	cellular response to stimulus
novel.322	GO:0065007	BP	biological regulation
novel.322	GO:0071840	BP	cellular component organization or biogenesis
novel.322	GO:0097190	BP	apoptotic signaling pathway
novel.322	GO:0008152	BP	metabolic process
novel.322	GO:0006508	BP	proteolysis
novel.322	GO:0006807	BP	nitrogen compound metabolic process
novel.322	GO:0009893	BP	positive regulation of metabolic process
novel.322	GO:0010604	BP	positive regulation of macromolecule metabolic process
novel.322	GO:0010941	BP	regulation of cell death
novel.322	GO:0010942	BP	positive regulation of cell death
novel.322	GO:0010950	BP	positive regulation of endopeptidase activity
novel.322	GO:0010952	BP	positive regulation of peptidase activity
novel.322	GO:0042981	BP	regulation of apoptotic process
novel.322	GO:0019222	BP	regulation of metabolic process
novel.322	GO:0019538	BP	protein metabolic process
novel.322	GO:0030162	BP	regulation of proteolysis
novel.322	GO:0031323	BP	regulation of cellular metabolic process
novel.322	GO:0031325	BP	positive regulation of cellular metabolic process
novel.322	GO:0032268	BP	regulation of cellular protein metabolic process
novel.322	GO:0032270	BP	positive regulation of cellular protein metabolic process
novel.322	GO:0043065	BP	positive regulation of apoptotic process
novel.322	GO:0043067	BP	regulation of programmed cell death
novel.322	GO:0043068	BP	positive regulation of programmed cell death
novel.322	GO:0043085	BP	positive regulation of catalytic activity
novel.322	GO:0043170	BP	macromolecule metabolic process
novel.322	GO:0043280	BP	positive regulation of cysteine-type endopeptidase activity involved in apoptotic process
novel.322	GO:0043281	BP	regulation of cysteine-type endopeptidase activity involved in apoptotic process
novel.322	GO:0044093	BP	positive regulation of molecular function
novel.322	GO:0044237	BP	cellular metabolic process
novel.322	GO:0044238	BP	primary metabolic process
novel.322	GO:0044260	BP	cellular macromolecule metabolic process
novel.322	GO:0044267	BP	cellular protein metabolic process
novel.322	GO:0045862	BP	positive regulation of proteolysis
novel.322	GO:0048518	BP	positive regulation of biological process
novel.322	GO:0048522	BP	positive regulation of cellular process
novel.322	GO:0050790	BP	regulation of catalytic activity
novel.322	GO:0051171	BP	regulation of nitrogen compound metabolic process
novel.322	GO:0051173	BP	positive regulation of nitrogen compound metabolic process
novel.322	GO:0051246	BP	regulation of protein metabolic process
novel.322	GO:0051247	BP	positive regulation of protein metabolic process
novel.322	GO:0051336	BP	regulation of hydrolase activity
novel.322	GO:0051345	BP	positive regulation of hydrolase activity
novel.322	GO:0052547	BP	regulation of peptidase activity
novel.322	GO:0052548	BP	regulation of endopeptidase activity
novel.322	GO:0060255	BP	regulation of macromolecule metabolic process
novel.322	GO:0065009	BP	regulation of molecular function
novel.322	GO:0071704	BP	organic substance metabolic process
novel.322	GO:0080090	BP	regulation of primary metabolic process
novel.322	GO:1901564	BP	organonitrogen compound metabolic process
novel.322	GO:2000116	BP	regulation of cysteine-type endopeptidase activity
novel.322	GO:2001056	BP	positive regulation of cysteine-type endopeptidase activity
novel.322	GO:0006950	BP	response to stress
novel.322	GO:0033554	BP	cellular response to stress
novel.330	GO:0006955	BP	immune response
novel.330	GO:0002376	BP	immune system process
novel.330	GO:0008150	BP	biological_process
novel.330	GO:0050896	BP	response to stimulus
novel.330	GO:0005576	CC	extracellular region
novel.330	GO:0005575	CC	cellular_component
novel.330	GO:0008009	MF	chemokine activity
novel.330	GO:0005515	MF	protein binding
novel.330	GO:0001664	MF	G-protein coupled receptor binding
novel.330	GO:0003674	MF	molecular_function
novel.330	GO:0005102	MF	signaling receptor binding
novel.330	GO:0005125	MF	cytokine activity
novel.330	GO:0005126	MF	cytokine receptor binding
novel.330	GO:0005488	MF	binding
novel.330	GO:0048018	MF	receptor ligand activity
novel.330	GO:0030545	MF	receptor regulator activity
novel.330	GO:0042379	MF	chemokine receptor binding
novel.330	GO:0098772	MF	molecular function regulator
novel.333	GO:0006508	BP	proteolysis
novel.333	GO:0008152	BP	metabolic process
novel.333	GO:0006807	BP	nitrogen compound metabolic process
novel.333	GO:0008150	BP	biological_process
novel.333	GO:0019538	BP	protein metabolic process
novel.333	GO:0043170	BP	macromolecule metabolic process
novel.333	GO:0044238	BP	primary metabolic process
novel.333	GO:0071704	BP	organic substance metabolic process
novel.333	GO:1901564	BP	organonitrogen compound metabolic process
novel.333	GO:0004222	MF	metalloendopeptidase activity
novel.333	GO:0003674	MF	molecular_function
novel.333	GO:0003824	MF	catalytic activity
novel.333	GO:0004175	MF	endopeptidase activity
novel.333	GO:0008237	MF	metallopeptidase activity
novel.333	GO:0008233	MF	peptidase activity
novel.333	GO:0070011	MF	peptidase activity, acting on L-amino acid peptides
novel.333	GO:0016787	MF	hydrolase activity
novel.333	GO:0140096	MF	catalytic activity, acting on a protein
novel.350	GO:0004869	MF	cysteine-type endopeptidase inhibitor activity
novel.350	GO:0003674	MF	molecular_function
novel.350	GO:0004857	MF	enzyme inhibitor activity
novel.350	GO:0004866	MF	endopeptidase inhibitor activity
novel.350	GO:0061135	MF	endopeptidase regulator activity
novel.350	GO:0030414	MF	peptidase inhibitor activity
novel.350	GO:0030234	MF	enzyme regulator activity
novel.350	GO:0061134	MF	peptidase regulator activity
novel.350	GO:0098772	MF	molecular function regulator
novel.353	GO:0006955	BP	immune response
novel.353	GO:0002376	BP	immune system process
novel.353	GO:0008150	BP	biological_process
novel.353	GO:0050896	BP	response to stimulus
novel.353	GO:0005576	CC	extracellular region
novel.353	GO:0005575	CC	cellular_component
novel.353	GO:0008009	MF	chemokine activity
novel.353	GO:0005515	MF	protein binding
novel.353	GO:0001664	MF	G-protein coupled receptor binding
novel.353	GO:0003674	MF	molecular_function
novel.353	GO:0005102	MF	signaling receptor binding
novel.353	GO:0005125	MF	cytokine activity
novel.353	GO:0005126	MF	cytokine receptor binding
novel.353	GO:0005488	MF	binding
novel.353	GO:0048018	MF	receptor ligand activity
novel.353	GO:0030545	MF	receptor regulator activity
novel.353	GO:0042379	MF	chemokine receptor binding
novel.353	GO:0098772	MF	molecular function regulator
novel.361	GO:0004842	MF	ubiquitin-protein transferase activity
novel.361	GO:0003674	MF	molecular_function
novel.361	GO:0003824	MF	catalytic activity
novel.361	GO:0016740	MF	transferase activity
novel.361	GO:0019787	MF	ubiquitin-like protein transferase activity
novel.361	GO:0140096	MF	catalytic activity, acting on a protein
novel.362	GO:0005576	CC	extracellular region
novel.362	GO:0005575	CC	cellular_component
novel.362	GO:0005179	MF	hormone activity
novel.362	GO:0005515	MF	protein binding
novel.362	GO:0003674	MF	molecular_function
novel.362	GO:0005102	MF	signaling receptor binding
novel.362	GO:0005488	MF	binding
novel.362	GO:0048018	MF	receptor ligand activity
novel.362	GO:0030545	MF	receptor regulator activity
novel.362	GO:0098772	MF	molecular function regulator
novel.391	GO:0006508	BP	proteolysis
novel.391	GO:0008152	BP	metabolic process
novel.391	GO:0006807	BP	nitrogen compound metabolic process
novel.391	GO:0008150	BP	biological_process
novel.391	GO:0019538	BP	protein metabolic process
novel.391	GO:0043170	BP	macromolecule metabolic process
novel.391	GO:0044238	BP	primary metabolic process
novel.391	GO:0071704	BP	organic substance metabolic process
novel.391	GO:1901564	BP	organonitrogen compound metabolic process
novel.391	GO:0008234	MF	cysteine-type peptidase activity
novel.391	GO:0003674	MF	molecular_function
novel.391	GO:0003824	MF	catalytic activity
novel.391	GO:0008233	MF	peptidase activity
novel.391	GO:0070011	MF	peptidase activity, acting on L-amino acid peptides
novel.391	GO:0016787	MF	hydrolase activity
novel.391	GO:0140096	MF	catalytic activity, acting on a protein
novel.394	GO:0005515	MF	protein binding
novel.394	GO:0003674	MF	molecular_function
novel.394	GO:0005488	MF	binding
novel.430	GO:0004842	MF	ubiquitin-protein transferase activity
novel.430	GO:0003674	MF	molecular_function
novel.430	GO:0003824	MF	catalytic activity
novel.430	GO:0016740	MF	transferase activity
novel.430	GO:0019787	MF	ubiquitin-like protein transferase activity
novel.430	GO:0140096	MF	catalytic activity, acting on a protein
novel.439	GO:0007165	BP	signal transduction
novel.439	GO:0007154	BP	cell communication
novel.439	GO:0008150	BP	biological_process
novel.439	GO:0009987	BP	cellular process
novel.439	GO:0023052	BP	signaling
novel.439	GO:0050789	BP	regulation of biological process
novel.439	GO:0050794	BP	regulation of cellular process
novel.439	GO:0050896	BP	response to stimulus
novel.439	GO:0051716	BP	cellular response to stimulus
novel.439	GO:0065007	BP	biological regulation
novel.439	GO:0005179	MF	hormone activity
novel.439	GO:0031704	MF	apelin receptor binding
novel.439	GO:0005515	MF	protein binding
novel.439	GO:0003674	MF	molecular_function
novel.439	GO:0005102	MF	signaling receptor binding
novel.439	GO:0005488	MF	binding
novel.439	GO:0048018	MF	receptor ligand activity
novel.439	GO:0030545	MF	receptor regulator activity
novel.439	GO:0098772	MF	molecular function regulator
novel.439	GO:0001664	MF	G-protein coupled receptor binding
novel.439	GO:0071855	MF	neuropeptide receptor binding
novel.44	GO:0007015	BP	actin filament organization
novel.44	GO:0030036	BP	actin cytoskeleton organization
novel.44	GO:0007010	BP	cytoskeleton organization
novel.44	GO:0006996	BP	organelle organization
novel.44	GO:0008150	BP	biological_process
novel.44	GO:0009987	BP	cellular process
novel.44	GO:0016043	BP	cellular component organization
novel.44	GO:0030029	BP	actin filament-based process
novel.44	GO:0071840	BP	cellular component organization or biogenesis
novel.44	GO:0097435	BP	supramolecular fiber organization
novel.44	GO:0003785	MF	actin monomer binding
novel.44	GO:0005515	MF	protein binding
novel.44	GO:0003674	MF	molecular_function
novel.44	GO:0003779	MF	actin binding
novel.44	GO:0005488	MF	binding
novel.44	GO:0008092	MF	cytoskeletal protein binding
novel.445	GO:0005515	MF	protein binding
novel.445	GO:0003674	MF	molecular_function
novel.445	GO:0005488	MF	binding
novel.456	GO:0015074	BP	DNA integration
novel.456	GO:0008152	BP	metabolic process
novel.456	GO:0006139	BP	nucleobase-containing compound metabolic process
novel.456	GO:0006259	BP	DNA metabolic process
novel.456	GO:0006725	BP	cellular aromatic compound metabolic process
novel.456	GO:0006807	BP	nitrogen compound metabolic process
novel.456	GO:0008150	BP	biological_process
novel.456	GO:0009987	BP	cellular process
novel.456	GO:0034641	BP	cellular nitrogen compound metabolic process
novel.456	GO:0043170	BP	macromolecule metabolic process
novel.456	GO:0044237	BP	cellular metabolic process
novel.456	GO:0044238	BP	primary metabolic process
novel.456	GO:0044260	BP	cellular macromolecule metabolic process
novel.456	GO:0046483	BP	heterocycle metabolic process
novel.456	GO:0071704	BP	organic substance metabolic process
novel.456	GO:0090304	BP	nucleic acid metabolic process
novel.456	GO:1901360	BP	organic cyclic compound metabolic process
novel.460	GO:0008017	MF	microtubule binding
novel.460	GO:0042802	MF	identical protein binding
novel.460	GO:0043015	MF	gamma-tubulin binding
novel.460	GO:0005515	MF	protein binding
novel.460	GO:0003674	MF	molecular_function
novel.460	GO:0005488	MF	binding
novel.460	GO:0008092	MF	cytoskeletal protein binding
novel.460	GO:0015631	MF	tubulin binding
novel.463	GO:0006955	BP	immune response
novel.463	GO:0002376	BP	immune system process
novel.463	GO:0008150	BP	biological_process
novel.463	GO:0050896	BP	response to stimulus
novel.463	GO:0005576	CC	extracellular region
novel.463	GO:0005575	CC	cellular_component
novel.463	GO:0005126	MF	cytokine receptor binding
novel.463	GO:0005515	MF	protein binding
novel.463	GO:0003674	MF	molecular_function
novel.463	GO:0005102	MF	signaling receptor binding
novel.463	GO:0005488	MF	binding
novel.467	GO:0009607	BP	response to biotic stimulus
novel.467	GO:0008150	BP	biological_process
novel.467	GO:0050896	BP	response to stimulus
novel.467	GO:0016021	CC	integral component of membrane
novel.467	GO:0005575	CC	cellular_component
novel.467	GO:0016020	CC	membrane
novel.467	GO:0031224	CC	intrinsic component of membrane
novel.467	GO:0044425	CC	membrane part
novel.468	GO:0009607	BP	response to biotic stimulus
novel.468	GO:0008150	BP	biological_process
novel.468	GO:0050896	BP	response to stimulus
novel.468	GO:0016021	CC	integral component of membrane
novel.468	GO:0005575	CC	cellular_component
novel.468	GO:0016020	CC	membrane
novel.468	GO:0031224	CC	intrinsic component of membrane
novel.468	GO:0044425	CC	membrane part
novel.469	GO:0016021	CC	integral component of membrane
novel.469	GO:0005575	CC	cellular_component
novel.469	GO:0016020	CC	membrane
novel.469	GO:0031224	CC	intrinsic component of membrane
novel.469	GO:0044425	CC	membrane part
novel.478	GO:0006811	BP	ion transport
novel.478	GO:0006810	BP	transport
novel.478	GO:0008150	BP	biological_process
novel.478	GO:0051179	BP	localization
novel.478	GO:0051234	BP	establishment of localization
novel.478	GO:0016020	CC	membrane
novel.478	GO:0005575	CC	cellular_component
novel.478	GO:0005216	MF	ion channel activity
novel.478	GO:0003674	MF	molecular_function
novel.478	GO:0005215	MF	transporter activity
novel.478	GO:0022857	MF	transmembrane transporter activity
novel.478	GO:0015075	MF	ion transmembrane transporter activity
novel.478	GO:0015267	MF	channel activity
novel.478	GO:0015318	MF	inorganic molecular entity transmembrane transporter activity
novel.478	GO:0022803	MF	passive transmembrane transporter activity
novel.478	GO:0022838	MF	substrate-specific channel activity
novel.479	GO:0006811	BP	ion transport
[truncated: 812 more rows]
