# Supplementary material for: Comprehensive Transcriptome Analysis of Different Skin Colors to Evaluate Genes Related to the Production of Pigment in Celestial Goldfish
Source: Biology (Basel). 2022 Dec 21;12(1):7. doi: 10.3390/biology12010007 (PMC9854719; doi:10.3390/biology12010007)
Supplement: Supplementary file 1 [file biology-12-00007-s001.zip › Table S3. Differentially expressed mRNAs in skin tissues among three groups..xlsx]

## Sheet: WvsB_DEG
Table S3. Differentially expressed mRNAs in skin tissues among three groups.
gene_id	w1	w2	w3	b1	b2	b3	W	B	log2FoldChange	pvalue	padj	gene_name	gene_chr	gene_start	gene_end	gene_strand	gene_length	gene_biotype	gene_description	tf_family
113042740	607.665	1122.23	1570.47	4.30171	8.26711	12.6243	1100.12	8.39769	7.08684	7.86e-27	3.24e-22	LOC113042740	NC_039266.1	7353191	7366546	+	2881	protein_coding	coagulation factor XIII A chain-like	Transglut_core
113049597	9.84642	2.65303	2.85022	608.692	551.829	538.635	5.11655	566.386	-6.70563	7.68e-24	1.58e-19	LOC113049597	NC_039272.1	20528851	20532677	-	3033	protein_coding	prostaglandin E2 receptor EP4 subtype-like	7tm_1
113066051	479.661	757.882	1172.86	5.01866	0	2.80539	803.469	2.60802	8.185	1.74e-23	2.39e-19	LOC113066051	NC_039291.1	3572535	3585956	+	3404	protein_coding	coagulation factor XIII A chain-like%2C transcript variant X2	Transglut_core
113045120	0	0.884343	2.85022	498.999	1513.91	339.452	1.24485	784.122	-9.60173	2.83e-18	2.91e-14	LOC113045120	NC_039269.1	3480392	3485304	-	1764	protein_coding	seipin-like%2C transcript variant X1	-
113119323	449.419	387.342	1020.38	0	0	0	619.046	0	11.6971	4.43e-18	3.16e-14	LOC113119323	NC_039244.1	19416225	19423276	-	2689	protein_coding	sterile alpha motif domain-containing protein 7-like	SAM_1
113119367	0.703315	0.884343	2.85022	352.74	1038.56	251.083	1.47929	547.459	-8.71631	4.6e-18	3.16e-14	LOC113119367	NC_039244.1	19724685	19729127	-	2009	protein_coding	cyclin-L1-like%2C transcript variant X2	Cyclin_C
113042211	204.665	234.351	448.909	0	0	0	295.975	0	10.6317	2.57e-15	1.51e-11	LOC113042211	NC_039266.1	7398476	7414168	+	2831	protein_coding	coagulation factor XIII A chain-like	Transglut_core
113116617	0.703315	5.30606	1.42511	249.499	296.582	145.88	2.47816	230.654	-6.53306	4.86e-15	2.5e-11	LOC113116617	NC_039258.1	25888917	25902870	-	2926	protein_coding	uncharacterized LOC113116617%2C transcript variant X2	Perilipin
novel.919	2.10995	2.65303	0	144.824	560.097	176.74	1.58766	293.887	-7.38841	1e-14	4.6e-11	-	NC_039273.1	16167067	16169744	+	1922	-	- && - && -	-
113042262	5.62652	7.95908	18.5264	376.4	528.062	206.196	10.704	370.219	-5.17071	2.65e-14	1.09e-10	LOC113042262	NC_039266.1	10404792	10407468	+	1301	protein_coding	retinol dehydrogenase 12-like	adh_short
113078668	0	0	0	524.809	86.8046	221.626	0	277.746	-10.6196	1.09e-13	4.1e-10	LOC113078668	NW_020525502.1	102025	104830	+	872	lncRNA	uncharacterized LOC113078668	-
novel.91	1.40663	0	0	286.781	200.477	175.337	0.468877	220.865	-8.5295	6.1e-13	2.09e-09	-	NC_039244.1	25874338	25878146	-	1207	-	- && - && -	-
113114789	0	0	0	107.543	201.511	127.645	0	145.566	-9.68582	8.43e-13	2.67e-09	LOC113114789	NC_039257.1	4189835	4197498	-	5200	lncRNA	uncharacterized LOC113114789%2C transcript variant X2	-
113065965	118.86	140.61	236.568	0.716952	0	4.20809	165.346	1.64168	6.88527	2.52e-12	7.41e-09	LOC113065965	NC_039291.1	14248912	14262082	-	2265	protein_coding	coagulation factor XIII A chain-like	Transglut_core
113094292	0	0	0	94.6377	179.81	105.202	0	126.55	-9.48403	3.55e-12	9.76e-09	LOC113094292	NW_020528035.1	60766	62666	-	831	protein_coding	putative defense protein 3	-
113106593	0	0	0	53.0544	257.314	84.1617	0	131.51	-9.5393	4.62e-11	1.19e-07	LOC113106593	NC_039243.1	29331820	29340266	+	2835	protein_coding	5%2C6-dihydroxyindole-2-carboxylic acid oxidase-like	-
113119419	2.10995	5.30606	1.42511	143.39	106.439	82.759	2.94704	110.863	-5.19242	6.39e-11	1.55e-07	LOC113119419	NC_039244.1	19736800	19741081	+	2446	protein_coding	pentraxin-related protein PTX3-like%2C transcript variant X2	-
113066961	0	0	0	73.8461	523.928	30.8593	0	209.544	-10.2121	8.68e-11	1.99e-07	LOC113066961	NC_039292.1	10257441	10263047	-	2861	protein_coding	solute carrier family 41 member 2-like%2C transcript variant X1	-
113037837	0.703315	0	0	200.03	262.481	64.524	0.234438	175.678	-8.99754	1.11e-10	2.41e-07	LOC113037837	NC_039244.1	24118177	24132419	-	4431	protein_coding	SLAM family member 9-like%2C transcript variant X3	-
113077829	0.703315	1.76869	4.27533	99.6563	71.3038	124.84	2.24911	98.6	-5.62811	2.06e-10	4.25e-07	LOC113077829	NW_020525255.1	46498	51316	-	2171	protein_coding	death-associated protein kinase 3-like%2C transcript variant X1	Pkinase
113119422	5.62652	1.76869	1.42511	131.919	70.2704	109.41	2.94011	103.867	-5.04219	6.55e-10	1.28e-06	LOC113119422	NC_039244.1	19814490	19821222	-	3086	protein_coding	translocation protein SEC62-like	-
113059134	0.703315	5.30606	5.70043	155.579	177.743	67.3294	3.90327	133.55	-5.18028	8.25e-10	1.55e-06	LOC113059134	NC_039283.1	17859669	17869636	-	2411	protein_coding	perilipin-3-like	Perilipin
113045075	14.7696	6.1904	7.12554	2192.44	1717.49	4.20809	9.36185	1304.71	-7.112	2.97e-09	5.32e-06	LOC113045075	NC_039269.1	2453710	2457010	-	1301	protein_coding	cold-inducible RNA-binding protein B-like%2C transcript variant X2	RRM_1
113112376	0.703315	0.884343	0	149.126	27.9015	234.25	0.529219	137.093	-7.82441	3.47e-09	5.96e-06	LOC113112376	NC_039244.1	2431533	2436006	-	876	protein_coding	pleckstrin homology domain-containing family J member 1	PH
113093901	0	0	0	48.0358	167.409	28.0539	0	81.1662	-8.8445	4.1e-09	6.75e-06	LOC113093901	NW_020527980.1	116516	128278	+	6804	protein_coding	ectoderm-neural cortex protein 1-like%2C transcript variant X1	BACK
113064720	94.9476	54.8292	32.7775	0	0	0	60.8514	0	8.35669	7.81e-09	1.24e-05	LOC113064720	NC_039289.1	1692053	1714314	-	1755	protein_coding	protein shisa-5-like%2C transcript variant X2	-
113098391	158.949	152.107	7.12554	0	0	0	106.061	0	9.15612	9.06e-09	1.38e-05	LOC113098391	NW_020528624.1	666189	668754	-	1278	lncRNA	uncharacterized LOC113098391	-
113062305	2.81326	0.884343	2.85022	51.6205	374.087	39.2755	2.18261	154.994	-6.16764	1.01e-08	1.48e-05	LOC113062305	NC_039286.1	6952877	6962619	+	3009	protein_coding	transcription factor AP-2-epsilon%2C transcript variant X1	TF_AP-2
113111009	13.363	0.884343	0	233.009	128.14	345.063	4.74911	235.404	-5.53064	1.59e-08	2.26e-05	LOC113111009	NC_039253.1	10754558	10757665	+	1364	protein_coding	actin-related protein 2/3 complex subunit 4%2C transcript variant X1	-
113092285	0	0	0	37.9985	53.7362	50.497	0	47.4106	-8.06601	1.87e-08	2.57e-05	LOC113092285	NW_020527701.1	40618	41505	+	544	protein_coding	anaphase-promoting complex subunit 13-like	-
113039716	0	0	0	83.8834	83.7045	16.8323	0	61.4734	-8.44723	1.94e-08	2.57e-05	LOC113039716	NC_039264.1	11970399	11981429	-	5415	protein_coding	interferon-induced very large GTPase 1-like	-
113042263	2.10995	3.53737	4.27533	58.0731	303.816	43.4836	3.30755	135.124	-5.39294	2e-08	2.57e-05	LOC113042263	NC_039266.1	10407669	10418190	+	2188	protein_coding	retinol dehydrogenase 12-like	adh_short
113060606	0	0	0	30.112	65.1035	50.497	0	48.5708	-8.10015	2.44e-08	3.05e-05	LOC113060606	NC_039246.1	16009183	16016217	-	2562	protein_coding	low affinity vacuolar monovalent cation/H(+) antiporter-like	Na_Ca_ex
113110989	4.21989	1.76869	9.97576	148.409	91.9716	70.1348	5.32145	103.505	-4.36886	3.41e-08	4.13e-05	LOC113110989	NC_039253.1	9953308	9964269	-	3026	protein_coding	putative homeodomain transcription factor 1	-
113054403	0	0	0	50.9036	89.9048	19.6377	0	53.482	-8.24472	3.93e-08	4.62e-05	LOC113054403	NC_039277.1	11827513	11837386	-	2513	protein_coding	diacylglycerol O-acyltransferase 2	-
113077208	0	0	0	0	0	105.202	0	35.0674	-21.0281	7.5e-08	8.58e-05	LOC113077208	NW_020525148.1	55271	62965	+	2430	protein_coding	cytochrome P450 2J2-like%2C transcript variant X1	p450
113098346	0	0	0	0	0	99.5914	0	33.1971	-20.9514	8.37e-08	9.32e-05	LOC113098346	NW_020528618.1	10160	18810	+	3499	protein_coding	uncharacterized LOC113098346%2C transcript variant X2	-
novel.594	0	0	0	15.7729	182.91	21.0404	0	73.241	-8.69534	8.76e-08	9.5e-05	-	NC_039263.1	4203513	4206438	-	1119	-	- && - && -	-
113096918	7.03315	21.2242	4.27533	103.958	712.005	119.229	10.8442	311.731	-4.82847	9.77e-08	0.00010017	LOC113096918	NC_039248.1	12363500	12393392	+	4136	protein_coding	melanophilin-like%2C transcript variant X4	-
113066815	0	0	0	0	0	91.1752	0	30.3917	-20.829	9.97e-08	0.00010017	LOC113066815	NC_039292.1	6717358	6721412	-	1496	protein_coding	ubiquinone biosynthesis protein COQ9-B%2C mitochondrial-like	-
113039315	0	0	0	0	0	91.1752	0	30.3917	-20.829	9.97e-08	0.00010017	LOC113039315	NC_039264.1	1181280	1182134	+	667	lncRNA	uncharacterized LOC113039315	-
113040942	33.7591	12.3808	96.9074	486.81	634.501	976.276	47.6824	699.196	-3.88917	1.27e-07	0.000124594	LOC113040942	NC_039265.1	970685	980661	-	5396	protein_coding	protein-glutamine gamma-glutamyltransferase K-like	Transglut_core
113097126	0	0	0	0	0	92.5779	0	30.8593	-20.3968	1.82e-07	0.000174409	LOC113097126	NW_020528413.1	786840	794735	-	2194	protein_coding	adhesion G protein-coupled receptor E3-like	7tm_2
113049285	25.3194	17.6869	41.3281	179.238	470.192	193.572	28.1115	281.001	-3.33584	2.38e-07	0.000223057	LOC113049285	NC_039272.1	13461486	13469513	-	3710	protein_coding	arrestin domain-containing protein 3	-
novel.210	2.10995	0	0	50.9036	120.906	35.0674	0.703315	68.9591	-6.34115	2.45e-07	0.000224659	-	NC_039248.1	15986834	15989887	-	1627	-	- && - && -	-
113098145	11.253	7.07474	4.27533	77.4308	145.708	71.5375	7.53437	98.2254	-3.66053	3.26e-07	0.000292202	LOC113098145	NW_020528563.1	110637	122486	-	2858	protein_coding	opsin-5-like%2C transcript variant X2	7tm_1
113070444	4.21989	1.76869	4.27533	238.745	7.23372	213.21	3.4213	153.063	-5.49443	3.81e-07	0.000333685	LOC113070444	NW_020523584.1	57336	66104	-	6759	protein_coding	E3 ubiquitin-protein ligase RBBP6-like	U-box
113068447	0	0	0	5.73562	117.806	46.289	0	56.6103	-8.32169	3.92e-07	0.000333806	LOC113068447	NC_039246.1	5493122	5512826	-	1296	protein_coding	acyl-coenzyme A thioesterase 4-like	-
113045064	2.10995	8.84343	7.12554	144.824	750.24	11.2216	6.0263	302.095	-5.66613	3.97e-07	0.000333806	LOC113045064	NC_039269.1	2425196	2439256	+	2438	protein_coding	SURP and G-patch domain-containing protein 1-like%2C transcript variant X3	-
113042741	66.815	57.4823	85.5065	0.716952	6.20033	0	69.9346	2.30576	4.9078	6.18e-07	0.000509565	LOC113042741	NC_039266.1	7712413	7730841	-	2581	protein_coding	coagulation factor XIII A chain-like	Transglut_core
113115538	0	0	0	86.7512	74.404	2.80539	0	54.6535	-8.27745	7.83e-07	0.000632629	LOC113115538	NC_039257.1	11757004	11760544	+	2025	protein_coding	beta%2Cbeta-carotene 9'%2C10'-oxygenase-like	RPE65
113054295	1.40663	1.76869	0	110.411	288.315	1.4027	1.05844	133.376	-6.86228	1.06e-06	0.00083982	LOC113054295	NC_039277.1	9029947	9036713	-	2793	protein_coding	zinc-binding protein A33-like	SPRY
113111055	0	0	0	19.3577	74.404	15.4297	0	36.3971	-7.68738	1.36e-06	0.00105815	LOC113111055	NC_039253.1	12803775	12807713	-	2219	protein_coding	solute carrier family 22 member 7-like%2C transcript variant X1	Sugar_tr
113044200	0	0	1.42511	7.16952	93.005	93.9806	0.475036	64.7184	-7.55075	1.59e-06	0.00121552	LOC113044200	NC_039268.1	7357852	7365257	+	1685	protein_coding	5%2C6-dihydroxyindole-2-carboxylic acid oxidase-like	-
113051774	1.40663	0	0	50.9036	60.9699	29.4566	0.468877	47.11	-6.32715	1.62e-06	0.00121552	LOC113051774	NC_039274.1	19694782	19702223	-	1959	protein_coding	beta%2Cbeta-carotene 15%2C15'-dioxygenase-like	RPE65
113089295	0.703315	1.76869	1.42511	25.0933	193.244	14.027	1.29904	77.4546	-5.93553	1.99e-06	0.00146502	LOC113089295	NW_020527110.1	14842	25000	+	3011	protein_coding	uncharacterized LOC113089295	-
113119606	165.982	258.228	108.308	15.7729	0	12.6243	177.506	9.46573	4.22157	2.71e-06	0.00195935	LOC113119606	NC_039244.1	19403385	19410062	-	3066	protein_coding	translocation protein SEC62-like	-
113119466	0	0.884343	0	73.8461	24.8013	29.4566	0.294781	42.7013	-6.96155	2.76e-06	0.00195935	LOC113119466	NC_039244.1	19795181	19802425	+	4184	protein_coding	ski-like protein	-
113114790	51.342	96.3933	185.264	494.697	1435.38	840.215	111	923.429	-3.06263	2.87e-06	0.00200702	LOC113114790	NC_039257.1	4198568	4204867	-	2263	protein_coding	NXPE family member 3-like%2C transcript variant X1	-
113060382	0.703315	2.65303	0	35.8476	114.706	18.235	1.11878	56.2629	-5.55621	3.88e-06	0.00266817	LOC113060382	NC_039284.1	733950	741159	+	3312	protein_coding	retinol dehydrogenase 7-like%2C transcript variant X1	adh_short
113049360	3.51658	7.95908	5.70043	32.9798	144.674	67.3294	5.72536	81.6612	-3.84357	4.16e-06	0.00281318	LOC113049360	NC_039272.1	15216559	15239291	-	3931	protein_coding	protein GPR107-like%2C transcript variant X1	-
113070386	1.40663	325.438	1791.36	2.86781	17.5676	12.6243	706.069	11.0199	6.01108	4.42e-06	0.0029392	LOC113070386	NW_020523554.1	2538	8043	+	2136	protein_coding	polyadenylate-binding protein 4-like%2C transcript variant X2	RRM_1
113079820	0	0.884343	0	32.9798	57.8698	22.4431	0.294781	37.7642	-6.78013	4.59e-06	0.00300295	LOC113079820	NW_020525757.1	131318	135103	-	793	protein_coding	melanoma antigen recognized by T-cells 1-like	-
113045234	8590.29	120.271	5515.17	142.673	63.0367	328.231	4741.91	177.98	4.73698	4.83e-06	0.00311153	LOC113045234	NC_039269.1	6399079	6408254	-	2890	protein_coding	elongation factor 2	GTP_EFTU
113068290	3.51658	2.65303	0	65.9596	52.7028	28.0539	2.05653	48.9054	-4.4375	5.05e-06	0.00320442	LOC113068290	NC_039298.1	1599849	1621189	+	3618	protein_coding	melanocortin receptor 5-like%2C transcript variant X2	7tm_1
113081119	158.246	187.481	236.568	776.459	729.572	871.074	194.098	792.368	-2.03176	5.88e-06	0.00367055	LOC113081119	NC_039247.1	21736921	21751938	+	2718	protein_coding	3-methyl-2-oxobutanoate dehydrogenase [lipoamide] kinase%2C mitochondrial-like	HATPase_c
113081155	0	2.65303	0	28.6781	66.1369	39.2755	0.884343	44.6968	-5.59436	6.04e-06	0.00371237	LOC113081155	NW_020526062.1	144941	148752	+	849	protein_coding	melanoma antigen recognized by T-cells 1-like	-
113078471	11.253	9.72777	9.97576	64.5257	205.644	56.1078	10.3189	108.759	-3.39479	6.41e-06	0.00388639	LOC113078471	NW_020525457.1	534761	539449	+	2265	lncRNA	uncharacterized LOC113078471	-
113062417	3.51658	7.07474	19.9515	35.8476	222.179	200.585	10.1809	152.871	-3.9571	6.9e-06	0.00412321	LOC113062417	NC_039286.1	9592753	9597326	+	1231	protein_coding	melanoregulin-like	-
113114939	11.253	21.2242	52.729	0	0	0	28.4021	0	7.24119	7.16e-06	0.00421797	LOC113114939	NC_039257.1	8100433	8104467	-	1034	protein_coding	chymotrypsin-like protease CTRL-1	Trypsin
113087086	21.8028	37.1424	146.786	498.282	1591.42	427.822	68.5771	839.174	-3.62406	8.14e-06	0.00472291	LOC113087086	NW_020526837.1	20834	23645	-	813	protein_coding	nicotinamide riboside kinase 2-like%2C transcript variant X1	-
113094068	4.21989	0	0	44.451	176.709	16.8323	1.40663	79.3309	-5.64401	8.43e-06	0.00482286	LOC113094068	NW_020528000.1	865098	872627	-	2255	protein_coding	1-acylglycerol-3-phosphate O-acyltransferase Pnpla3-like	-
113058364	71.7382	87.5499	159.612	418.7	538.395	786.912	106.3	581.336	-2.45705	8.84e-06	0.00498878	LOC113058364	NC_039282.1	5374230	5434213	-	7331	protein_coding	zinc finger and BTB domain-containing protein 16-A-like%2C transcript variant X3	BTB
113061399	25.3194	83.1282	2.85022	0	0	0	37.0993	0	7.64228	1.02e-05	0.0057035	LOC113061399	NC_039285.1	1306396	1308790	-	1470	protein_coding	uncharacterized LOC113061399	-
113098424	80.178	51.2919	24.2268	0	0	4.20809	51.8989	1.4027	5.5029	1.04e-05	0.00573656	LOC113098424	NW_020528631.1	307313	318500	+	2665	protein_coding	REST corepressor 1-like%2C transcript variant X1	ELM2
113069261	0	7.07474	0	46.6019	169.476	46.289	2.35825	87.4555	-5.16764	1.08e-05	0.00587319	LOC113069261	NW_020523344.1	1008671	1017060	+	2476	protein_coding	melanocyte protein PMEL-like	-
113112368	0	0	0	25.0933	3.10017	72.9402	0	33.7112	-7.56961	1.21e-05	0.0064607	LOC113112368	NC_039244.1	2415286	2424294	+	2147	protein_coding	inositol-3-phosphate synthase 1-A-like%2C transcript variant X2	-
113049281	0	0.884343	0	27.2442	31.0017	32.262	0.294781	30.1693	-6.45237	1.28e-05	0.00678019	LOC113049281	NC_039272.1	13303095	13307344	-	1714	protein_coding	lysM and putative peptidoglycan-binding domain-containing protein 3-like	-
113054907	0.703315	0	5.70043	21.5086	96.1051	56.1078	2.13458	57.9072	-4.97524	1.4e-05	0.00732628	LOC113054907	NC_039278.1	578777	592108	-	2580	protein_coding	melanocyte protein PMEL-like	-
113112252	19.6928	30.952	15.6762	0	0	0	22.107	0	6.89395	1.66e-05	0.00846204	LOC113112252	NC_039244.1	1955394	1958585	-	1543	protein_coding	tubulin polyglutamylase complex subunit 1-like	-
113118473	12.6597	7.07474	29.9273	213.652	1390.94	7.01348	16.5539	537.202	-5.03411	1.66e-05	0.00846204	LOC113118473	NC_039244.1	17613438	17626208	+	4574	pseudogene	-	HMG_box
novel.58	0.703315	0	2.85022	27.9611	46.5025	30.8593	1.18451	35.1076	-5.13215	1.79e-05	0.00897865	-	NC_039244.1	19678391	19678871	+	481	-	- && - && -	-
113117534	28.1326	184.828	125.41	4.30171	12.4007	0	112.79	5.56746	4.31191	1.82e-05	0.00905757	LOC113117534	NC_039259.1	19218071	19225806	-	1945	protein_coding	SPARC-like protein 1%2C transcript variant X6	-
novel.810	16.1763	5.30606	5.70043	80.2986	142.608	51.8997	9.06091	91.602	-3.30267	1.9e-05	0.00931473	-	NC_039269.1	25265428	25268220	+	1842	-	- && - && -	-
113106535	0	1.76869	0	15.056	70.2704	33.6647	0.589562	39.6637	-5.98983	2.15e-05	0.0104242	LOC113106535	NC_039249.1	33348047	33354933	+	2101	protein_coding	5%2C6-dihydroxyindole-2-carboxylic acid oxidase-like	-
113054428	35.8691	64.557	66.9801	149.126	580.764	382.936	55.8021	370.942	-2.73677	2.19e-05	0.0105121	LOC113054428	NC_039277.1	12154984	12205114	+	15670	protein_coding	ryanodine receptor 1-like%2C transcript variant X11	SPRY
113117373	75.2548	321.901	153.912	29.395	4.13355	2.80539	183.689	12.1113	3.8794	2.54e-05	0.0120549	LOC113117373	NC_039259.1	15053828	15070184	+	2300	protein_coding	14-3-3 protein zeta-like	-
113075300	242.644	20921.8	17298	896.19	552.863	617.186	12820.8	688.746	4.21821	2.58e-05	0.0120637	LOC113075300	NC_039247.1	11270044	11280414	+	5958	protein_coding	myosin heavy chain%2C fast skeletal muscle-like	Myosin_head
113045861	20.3961	12.3808	27.0771	87.4681	64.0701	642.435	19.9513	264.658	-3.73464	2.69e-05	0.0124393	LOC113045861	NC_039245.1	7478314	7487196	+	2119	protein_coding	troponin T%2C slow skeletal muscle-like%2C transcript variant X2	-
113074674	0	0	0	21.5086	40.3022	7.01348	0	22.9414	-7.02521	2.72e-05	0.0124393	LOC113074674	NW_020524580.1	3896	13014	+	1928	protein_coding	G-protein coupled receptor 98-like	-
113057774	11.253	0.884343	5.70043	32.9798	73.3706	182.35	5.94594	96.2336	-3.99057	2.86e-05	0.0129648	LOC113057774	NC_039281.1	5670194	5671971	+	1778	protein_coding	transcription factor Sox-3-like	HMG_box
113070157	82.2879	143.263	38.4779	12.9051	8.26711	9.81887	88.0098	10.3304	3.08463	3.32e-05	0.0148594	LOC113070157	NW_020523503.1	3570	37711	+	2921	pseudogene	-	Collagen
113061125	14.7696	0.884343	1.42511	44.451	139.507	122.035	5.69303	101.998	-4.09173	3.51e-05	0.0155402	LOC113061125	NC_039246.1	17441150	17472873	-	1453	protein_coding	bile acid-CoA:amino acid N-acyltransferase-like	-
113083534	0	0	0	11.4712	46.5025	9.81887	0	22.5975	-6.9997	3.6e-05	0.0157821	LOC113083534	NW_020526456.1	204404	214199	+	2556	protein_coding	uncharacterized LOC113083534	-
113087935	44.3089	46.8702	108.308	228.708	942.45	311.398	66.4958	494.185	-2.90158	3.82e-05	0.0165647	LOC113087935	NW_020526911.1	28206	30594	+	1377	protein_coding	uncharacterized LOC113087935%2C transcript variant X2	-
113060734	2.10995	2.65303	5.70043	22.2255	180.843	16.8323	3.4878	73.3003	-4.45216	3.97e-05	0.0170228	LOC113060734	NC_039284.1	12983442	13014151	+	2009	protein_coding	synaptosomal-associated protein 25-B-like%2C transcript variant X2	-
113096094	0.703315	2.65303	1.42511	34.4137	51.6694	16.8323	1.59382	34.3052	-4.45279	4.29e-05	0.0182347	LOC113096094	NC_039248.1	10541589	10560399	+	3406	protein_coding	microphthalmia-associated transcription factor-like%2C transcript variant X2	HLH
113120483	0.703315	0	1.42511	50.9036	6.20033	56.1078	0.709475	37.7372	-5.89525	4.37e-05	0.0183595	LOC113120483	NC_039244.1	21525595	21533540	+	3229	protein_coding	coatomer subunit beta'-like%2C transcript variant X1	Coatomer_WDAD
novel.70	4.21989	2.65303	0	20.0747	87.838	35.0674	2.29097	47.66	-4.25476	5.12e-05	0.0212873	-	NC_039244.1	5269541	5271588	-	1078	-	- && Q95SX7.1 RecName: Full=Probable RNA-directed DNA polymerase from transposon BS; AltName: Full=Reverse transcriptase && -	-
113057198	10.5497	2.65303	21.3766	18.6408	350.319	185.156	11.5265	184.705	-4.02733	5.17e-05	0.0212873	LOC113057198	NC_039280.1	15182790	15187992	+	3464	protein_coding	uncharacterized LOC113057198	-
113111044	480.364	510.266	751.032	2131.5	2300.32	1768.8	580.554	2066.87	-1.83311	5.22e-05	0.0212873	LOC113111044	NC_039253.1	12613595	12627700	-	5313	protein_coding	uncharacterized LOC113111044	-
113081901	15.4729	38.9111	4.27533	94.6377	331.718	159.907	19.5531	195.421	-3.30283	5.28e-05	0.0213154	LOC113081901	NW_020526214.1	86124	100997	-	2209	protein_coding	spermine oxidase-like	Amino_oxidase
113117637	0.703315	0	0	3.58476	29.9683	77.1483	0.234438	36.9004	-6.73556	5.35e-05	0.0213991	LOC113117637	NC_039259.1	22878610	22883751	-	1393	protein_coding	ketohexokinase-like%2C transcript variant X4	PfkB
113112372	2.81326	0.884343	21.3766	157.012	52.7028	161.31	8.35808	123.675	-3.9637	5.49e-05	0.0216511	LOC113112372	NC_039244.1	2436165	2440502	+	1326	protein_coding	splicing factor 3A subunit 2-like	-
113047358	0	0	0	5.73562	36.1686	21.0404	0	20.9815	-6.88693	5.52e-05	0.0216511	LOC113047358	NC_039270.1	12056133	12059330	+	609	protein_coding	interferon alpha-1-like	-
113069997	24.616	14.1495	38.4779	110.411	131.24	186.559	25.7478	142.736	-2.48571	5.82e-05	0.022638	LOC113069997	NW_020523470.1	40818	51139	+	1966	protein_coding	inositol polyphosphate multikinase-like	-
113113763	37.2757	70.7474	125.41	276.743	1606.92	277.734	77.8109	720.465	-3.21651	6.35e-05	0.0244374	LOC113113763	NC_039256.1	14578995	14592280	-	1844	protein_coding	seipin-like%2C transcript variant X1	-
113117327	0	0	0	8.60342	48.5693	8.41617	0	21.863	-6.95163	6.49e-05	0.0247536	LOC113117327	NC_039259.1	13691443	13727616	-	5592	protein_coding	sodium/potassium/calcium exchanger 4-like%2C transcript variant X1	Na_Ca_ex
113056131	0.703315	0.884343	0	31.5459	40.3022	12.6243	0.529219	28.1574	-5.55279	6.55e-05	0.0247536	LOC113056131	NC_039279.1	9964959	9969613	+	1938	protein_coding	GTP cyclohydrolase 1-like	GTP_cyclohydroI
113078130	3.51658	8.84343	7.12554	83.8834	12.4007	176.74	6.49518	91.0079	-3.81947	6.93e-05	0.025971	LOC113078130	NW_020525337.1	14933	46037	+	6826	protein_coding	mediator of RNA polymerase II transcription subunit 12-like%2C transcript variant X1	-
113119504	0	0	0	17.2068	21.7012	12.6243	0	17.1774	-6.60572	7.5e-05	0.0277016	LOC113119504	NC_039244.1	19750565	19755067	+	1238	protein_coding	programmed cell death protein 10-B	-
113064181	11.253	36.258	48.4537	150.56	484.659	131.853	31.9883	255.691	-3.01291	7.53e-05	0.0277016	LOC113064181	NC_039288.1	11583033	11586372	-	1834	protein_coding	ras-related protein Rab-34-like%2C transcript variant X3	Ras
113066992	445.199	584.55	827.988	2073.43	2236.25	2290.6	619.246	2200.09	-1.8301	7.78e-05	0.0280443	LOC113066992	NC_039292.1	11019917	11028964	+	2806	protein_coding	circadian-associated transcriptional repressor-like	-
113048299	6.32984	0.884343	8.55065	20.0747	198.411	44.8863	5.25494	87.7905	-4.0919	7.79e-05	0.0280443	LOC113048299	NC_039271.1	19359715	19363886	-	2488	protein_coding	CD82 antigen-like	Tetraspannin
113038148	10.5497	9.72777	18.5264	112.561	706.838	5.61078	12.9346	275.003	-4.42098	7.83e-05	0.0280443	LOC113038148	NC_039263.1	593983	611604	-	6466	protein_coding	clustered mitochondria protein homolog%2C transcript variant X2	-
novel.1158	22.5061	38.0267	14.2511	0.716952	0	0	24.928	0.238984	6.10883	8.17e-05	0.0290205	-	NC_039285.1	18595834	18597654	+	435	-	- && - && -	-
113113595	14.7696	9.72777	27.0771	70.2613	105.406	133.256	17.1915	102.974	-2.60625	8.66e-05	0.0303694	LOC113113595	NC_039256.1	10827208	10831286	+	1990	protein_coding	uncharacterized LOC113113595%2C transcript variant X2	-
113120017	1.40663	0	0	17.9238	85.7712	8.41617	0.468877	37.3704	-6.02426	8.7e-05	0.0303694	LOC113120017	NC_039261.1	26564557	26580747	+	3117	protein_coding	transcription factor AP-2-epsilon-like%2C transcript variant X1	TF_AP-2
113111254	0	0	0	20.7916	11.3673	18.235	0	16.798	-6.57212	9.1e-05	0.0315117	LOC113111254	NC_039253.1	17603368	17607716	+	1604	protein_coding	mitochondrial RNA pseudouridine synthase rpusd4-like	-
113115413	68.2216	237.004	12.826	9.32038	0	4.20809	106.017	4.50949	4.52053	9.22e-05	0.0316546	igsf10	NC_039257.1	24070902	24082149	-	7792	protein_coding	immunoglobulin superfamily member 10	I-set
113039632	49.2321	26.5303	28.5022	140.523	136.407	221.626	34.7548	166.185	-2.24583	9.47e-05	0.0321417	LOC113039632	NC_039244.1	29063961	29078922	-	4233	protein_coding	laminin subunit alpha-3-like	Laminin_G_2
113110770	78.068	3.53737	12.826	232.292	534.262	363.298	31.4771	376.617	-3.56611	9.59e-05	0.0321417	LOC113110770	NC_039253.1	3052026	3068270	-	12179	protein_coding	neuroblast differentiation-associated protein AHNAK-like%2C transcript variant X3	-
113095136	75.2548	7.07474	41.3281	173.502	437.123	465.695	41.2192	358.774	-3.11713	9.59e-05	0.0321417	LOC113095136	NW_020528171.1	311102	316135	-	2831	pseudogene	-	-
113064718	103.387	162.719	216.617	713.367	976.552	440.446	160.908	710.122	-2.14568	9.81e-05	0.0324621	LOC113064718	NC_039289.1	1573555	1574773	-	833	protein_coding	protein BTG1-like	-
113120274	49.9354	164.488	57.0043	14.339	9.3005	12.6243	90.4758	12.0879	2.90136	9.85e-05	0.0324621	LOC113120274	NC_039244.1	20820100	20926063	-	6004	protein_coding	ephrin type-A receptor 3-like	Pkinase_Tyr
113092297	2.10995	0.884343	17.1013	81.7325	153.975	43.4836	6.69853	93.0637	-3.88944	9.93e-05	0.0324781	LOC113092297	NW_020527705.1	683	25596	+	4175	protein_coding	dixin-A-like%2C transcript variant X3	DIX
113092664	71.7382	8.84343	69.8303	200.03	687.203	388.547	50.1373	425.26	-3.08675	0.000101288	0.0328668	LOC113092664	NW_020527778.1	560384	575827	-	2256	protein_coding	epidermal growth factor receptor kinase substrate 8-like protein 1	SH3_1
113061569	0.703315	0	0	22.9425	28.9349	15.4297	0.234438	22.4357	-6.02998	0.000103779	0.0334119	LOC113061569	NC_039285.1	6574532	6578332	+	1766	protein_coding	dihydrofolate reductase-like	-
113097225	35.1658	39.7954	21.3766	2.86781	0	0	32.1126	0.955936	4.81426	0.000108583	0.0346876	LOC113097225	NW_020528433.1	20764	41175	+	2815	protein_coding	gastrula zinc finger protein XlCGF57.1-like%2C transcript variant X2	zf-C2H2
113072589	0	0	0	26.5272	25.8347	4.20809	0	18.8567	-6.74618	0.000113007	0.0357244	LOC113072589	NC_039247.1	6541557	6553151	-	2131	protein_coding	solute carrier family 2%2C facilitated glucose transporter member 11-like%2C transcript variant X2	Sugar_tr
113063267	1223.07	857.812	1065.98	3233.45	2877.99	4628.9	1048.95	3580.11	-1.77087	0.000113562	0.0357244	LOC113063267	NC_039287.1	11218171	11231626	-	3832	protein_coding	desmocollin-3-like%2C transcript variant X2	Cadherin
113092286	0	0	0	21.5086	6.20033	25.2485	0	17.6525	-6.64046	0.00011476	0.0358277	LOC113092286	NW_020527701.1	37050	40022	-	1497	protein_coding	lathosterol oxidase-like%2C transcript variant X1	-
113054123	170.906	122.039	246.544	628.767	556.996	1028.18	179.83	737.98	-2.03905	0.000120285	0.0372701	LOC113054123	NC_039277.1	5905360	5917561	+	4467	protein_coding	sodium-dependent phosphate transporter 1-B%2C transcript variant X2	-
113083908	2.10995	0	1.42511	9.32038	85.7712	21.0404	1.17835	38.7107	-5.01779	0.000122997	0.0378261	LOC113083908	NW_020526513.1	15678	19148	-	1297	protein_coding	melanoregulin-like	-
113073657	308.755	3555.06	16666.6	458.132	423.689	669.086	6843.49	516.969	3.72667	0.000124515	0.0380093	LOC113073657	NW_020524320.1	1735	8641	+	3435	protein_coding	myosin heavy chain%2C fast skeletal muscle-like	Myosin_tail_1
113057030	0	0	1.42511	1.4339	34.1018	70.1348	0.475036	35.2235	-6.66969	0.000129282	0.0389428	LOC113057030	NC_039280.1	10721767	10728999	+	3389	protein_coding	ATP-dependent RNA helicase SUPV3L1%2C mitochondrial-like	Helicase_C
113074832	15.4729	106.121	8.55065	2.15086	0	0	43.3816	0.716952	5.67334	0.000129463	0.0389428	LOC113074832	NW_020524587.1	114367	145027	+	5680	protein_coding	pappalysin-2-like	-
113078852	0	0	4.27533	146.975	1.03339	67.3294	1.42511	71.7793	-5.8887	0.000157512	0.0470366	LOC113078852	NW_020525552.1	354422	396956	-	5061	protein_coding	lysophosphatidylcholine acyltransferase 1-like	Acyltransferase
113117302	0	0.884343	0	11.4712	54.7696	9.81887	0.294781	25.3532	-6.2039	0.00016298	0.0483194	LOC113117302	NC_039259.1	12961745	12965003	+	2349	protein_coding	zinc transporter 1-like	-
113040721	78.068	38.9111	8.55065	166.333	724.405	224.431	41.8432	371.723	-3.1382	0.000173865	0.0511783	LOC113040721	NC_039244.1	17799056	17812966	+	4587	protein_coding	unconventional myosin-IXb-like	RhoGAP
113107268	14.7696	84.8969	172.438	10.7543	0	1.4027	90.7016	4.05233	4.40283	0.000175212	0.051209	LOC113107268	NC_039250.1	11063244	11080428	-	5556	protein_coding	dihydropyridine-sensitive L-type skeletal muscle calcium channel subunit alpha-1-like	Ion_trans
113049300	61.1884	7.07474	21.3766	121.165	228.379	392.755	29.8799	247.433	-3.0369	0.000178028	0.0516656	LOC113049300	NC_039272.1	14210224	14217945	-	1953	protein_coding	NADPH oxidase activator 1-like	SH3_1
113064724	11.9564	21.2242	32.7775	0	0	1.4027	21.986	0.467565	5.90985	0.000184283	0.0530669	LOC113064724	NC_039289.1	1681161	1683253	-	841	lncRNA	uncharacterized LOC113064724%2C transcript variant X1	-
113058068	5.62652	0.884343	0	93.9207	5.16694	78.551	2.17029	59.2129	-4.64969	0.000185649	0.0530669	LOC113058068	NC_039281.1	9723396	9728684	+	2341	protein_coding	tripartite motif-containing protein 16-like	SPRY
113114331	90.7277	76.9378	92.6321	283.196	253.18	336.647	86.7659	291.008	-1.74608	0.000186719	0.0530669	LOC113114331	NC_039256.1	31598506	31612253	-	3909	protein_coding	uncharacterized LOC113114331	-
113091279	97.7608	146.801	466.011	1567.97	993.086	1376.04	236.857	1312.37	-2.47416	0.000188992	0.0530728	LOC113091279	NW_020527547.1	814469	818092	-	2783	protein_coding	Krueppel-like factor 9	-
113096343	72.4415	80.4752	146.786	505.451	258.347	513.387	99.9009	425.728	-2.09758	0.000190429	0.0530728	LOC113096343	NW_020528306.1	766870	771594	+	1977	protein_coding	endothelial lipase-like	Lipase
113110592	0	0	0	19.3577	20.6678	7.01348	0	15.6797	-6.47846	0.000191554	0.0530728	LOC113110592	NC_039244.1	7379863	7381388	+	924	lncRNA	uncharacterized LOC113110592	-
113113302	4.92321	0	14.2511	14.339	302.783	78.551	6.39143	131.891	-4.41601	0.000191891	0.0530728	LOC113113302	NC_039256.1	13521198	13577427	+	964	pseudogene	-	-
113104253	6.32984	24.7616	38.4779	202.897	128.14	116.424	23.1898	149.154	-2.71263	0.00019436	0.0533973	LOC113104253	NW_020529329.1	2676	17344	+	2930	protein_coding	beta/gamma crystallin domain-containing protein 1-like	Crystall
113045437	713.865	572.17	1449.34	3604.83	2748.81	5083.37	911.79	3812.34	-2.06467	0.000201705	0.0550482	LOC113045437	NC_039269.1	10608422	10619719	+	4599	protein_coding	laminin subunit gamma-2-like	Laminin_EGF
113049318	2.81326	0.884343	1.42511	2.15086	45.4691	96.786	1.70757	48.1353	-4.77004	0.000207492	0.0559048	LOC113049318	NC_039245.1	18286434	18300751	+	5175	protein_coding	protein flightless-1 homolog	-
113049889	12.6597	14.1495	15.6762	48.0358	72.3372	113.618	14.1618	77.9971	-2.46263	0.000207557	0.0559048	LOC113049889	NC_039272.1	28897433	28902385	-	1483	protein_coding	guanine deaminase-like	Amidohydro_1
113094213	16.8796	13.2651	14.2511	0	0	0	14.7986	0	6.31285	0.00022273	0.0596019	LOC113094213	NW_020528027.1	62565	67858	-	2339	protein_coding	uncharacterized LOC113094213	I-set
113039374	0	0	0	5.01866	5.16694	49.0943	0	19.76	-6.7922	0.000234571	0.0623655	LOC113039374	NC_039264.1	1705857	1707867	-	399	lncRNA	uncharacterized LOC113039374	-
113067675	31.6492	24.7616	45.6035	153.428	97.1385	206.196	34.0048	152.254	-2.1714	0.000236624	0.0625081	LOC113067675	NC_039293.1	1288502	1294755	-	2129	protein_coding	protein crumbs homolog 3-like	-
113081673	0	0	0	4.30171	20.6678	23.8458	0	16.2718	-6.51573	0.000247403	0.0647019	LOC113081673	NW_020526182.1	212239	223129	-	3029	protein_coding	pre-rRNA processing protein FTSJ3-like	-
113043600	0.703315	0	0	5.73562	72.3372	7.01348	0.234438	28.3621	-6.36506	0.000248068	0.0647019	ccdc81	NC_039243.1	16939179	16954538	-	2146	protein_coding	coiled-coil domain containing 81	-
113066219	32.3525	110.543	131.11	15.056	7.23372	16.8323	91.3351	13.0407	2.80737	0.000251324	0.0651388	LOC113066219	NC_039291.1	11414066	11415386	+	683	protein_coding	lysozyme C-like	-
113107653	23.9127	1.76869	27.0771	84.6003	152.941	217.418	17.5862	151.653	-3.11718	0.000253129	0.0651966	LOC113107653	NC_039250.1	22221489	22228230	+	2056	protein_coding	protein-tyrosine kinase 6-like	Pkinase_Tyr
113050863	9.84642	27.4146	5.70043	63.0918	239.746	63.1213	14.3205	121.986	-3.07526	0.000255531	0.0654063	LOC113050863	NC_039273.1	22247050	22262517	+	2921	protein_coding	cyclin-dependent kinase 15-like%2C transcript variant X2	Pkinase
113061356	180.049	220.201	169.588	36.5646	0	8.41617	189.946	14.9936	3.63718	0.000262501	0.0663962	LOC113061356	NC_039285.1	646525	678036	+	4023	protein_coding	thrombospondin type-1 domain-containing protein 4-like%2C transcript variant X1	TSP_1
113049319	11.253	0	9.97576	16.4899	250.08	96.786	7.07627	121.119	-4.10324	0.00026262	0.0663962	LOC113049319	NC_039272.1	14544278	14559391	-	1056	protein_coding	cilia- and flagella-associated protein 77%2C transcript variant X2	-
113042386	281.326	366.118	267.92	66.6765	45.4691	115.021	305.121	75.7222	2.01737	0.000268574	0.0674873	LOC113042386	NC_039266.1	15492461	15494816	+	872	protein_coding	eukaryotic translation initiation factor 5A-1-like%2C transcript variant X1	-
113041024	196.928	193.671	283.597	988.677	486.726	1008.54	224.732	827.98	-1.88313	0.000281025	0.0701881	LOC113041024	NC_039265.1	3942982	3951863	-	8539	lncRNA	uncharacterized LOC113041024	-
novel.1514	105.497	52.1762	68.4052	210.784	301.749	392.755	75.3596	301.763	-1.99649	0.000283048	0.0702675	-	NW_020524656.1	3874	10924	+	2557	-	- && Q5ZPR3.1 RecName: Full=CD276 antigen; AltName: Full=4Ig-B7-H3; AltName: Full=B7 homolog 3; Short=B7-H3; AltName: Full=Costimulatory molecule; AltName: CD_antigen=CD276; Flags: Precursor && -	-
113070012	0	0	1.42511	26.5272	2.06678	51.8997	0.475036	26.8312	-6.27945	0.000286059	0.0703203	LOC113070012	NW_020523475.1	3814	9611	+	1918	protein_coding	NAD kinase 2%2C mitochondrial-like%2C transcript variant X4	NAD_kinase
113120437	1962.25	354.621	1197.09	5678.26	3669.56	11663.4	1171.32	7003.75	-2.57981	0.000286673	0.0703203	LOC113120437	NC_039244.1	21308399	21311028	+	2309	protein_coding	sodium/potassium/calcium exchanger 1-like	-
113077415	9.1431	9.72777	14.2511	28.6781	141.574	67.3294	11.0407	79.1939	-2.85689	0.000290781	0.0709059	LOC113077415	NW_020525196.1	825	3325	+	1009	protein_coding	centromere protein P-like	-
113041150	4.92321	1.76869	28.5022	89.619	399.921	26.6512	11.7314	172.064	-3.91657	0.0002981	0.0722629	LOC113041150	NC_039244.1	24085648	24094167	+	3505	protein_coding	uncharacterized LOC113041150	-
113078354	1.40663	0.884343	4.27533	103.241	27.9015	4.20809	2.18877	45.1169	-4.47148	0.00030069	0.0724646	LOC113078354	NW_020525424.1	902	18647	-	2736	protein_coding	integrin-linked protein kinase	Pkinase_Tyr
113043304	78.068	7.07474	125.41	241.613	805.01	796.731	70.1841	614.451	-3.13467	0.000307615	0.0737024	LOC113043304	NC_039267.1	11347239	11366116	+	2439	protein_coding	interferon-induced GTP-binding protein Mx-like	-
113048019	189.895	152.107	501.638	997.28	1655.49	1165.64	281.213	1272.8	-2.18133	0.000310668	0.0740037	LOC113048019	NC_039271.1	9677032	9678259	-	1069	lncRNA	uncharacterized LOC113048019	-
113094096	47.8254	62.7883	38.4779	153.428	157.075	317.009	49.6972	209.171	-2.0663	0.000319966	0.0754055	LOC113094096	NW_020528011.1	269009	272657	-	2801	protein_coding	CLOCK-interacting pacemaker-like	-
113039375	0	0	0	2.86781	1.03339	74.3429	0	26.0814	-7.19619	0.000320213	0.0754055	LOC113039375	NC_039264.1	1863561	1874450	-	260	lncRNA	uncharacterized LOC113039375	-
113099620	0	0	0	0.716952	42.3689	19.6377	0	20.9079	-6.88267	0.000325236	0.0760462	LOC113099620	NW_020528834.1	31646	36652	+	2687	protein_coding	lysophospholipid acyltransferase 7-like%2C transcript variant X1	MBOAT
113100246	0.703315	0.884343	0	222.255	868.046	0	0.529219	363.434	-9.28394	0.00032742	0.0760462	LOC113100246	NW_020528941.1	73258	85720	-	3464	protein_coding	PAX3- and PAX7-binding protein 1-like	-
113113328	29.5392	15.9182	19.9515	52.3375	113.673	223.029	21.803	129.68	-2.56114	0.000330135	0.0760462	LOC113113328	NC_039256.1	26441529	26445336	+	2589	protein_coding	fos-related antigen 1-like	bZIP_1
novel.1549	0	0	0	0.716952	1.03339	92.5779	0	31.4428	-7.46791	0.000330315	0.0760462	-	NW_020525023.1	21479	22971	+	619	-	- && - && -	-
113116625	1.40663	1.76869	11.4009	9.32038	84.7379	115.021	4.85873	69.6931	-3.92998	0.000332751	0.0761815	LOC113116625	NC_039244.1	13840532	13851106	+	6160	protein_coding	myosin-7-like	Myosin_head
113121205	74.5514	203.399	68.4052	25.0933	12.4007	22.4431	115.452	19.979	2.53003	0.000335049	0.0762838	LOC113121205	NC_039262.1	22430211	22439789	+	2055	protein_coding	ammonium transporter Rh type A-like	Ammonium_transp
113113086	1464.3	1388.42	2119.14	3965.46	4937.53	11556.8	1657.29	6819.93	-2.04103	0.000343573	0.0774642	perp	NC_039255.1	24831777	24835843	-	1613	protein_coding	PERP%2C TP53 apoptosis effector	-
113068771	62.5951	146.801	102.608	185.691	425.756	1510.7	104.001	707.383	-2.76555	0.000343993	0.0774642	LOC113068771	NC_039301.1	940055	956340	+	6067	protein_coding	myosin-7	Myosin_head
novel.2166	0	0.884343	4.27533	19.3577	58.9031	18.235	1.71989	32.1653	-4.44685	0.000359141	0.0804359	-	NW_020529079.1	58368	59332	-	603	-	- && - && -	-
113111020	0.703315	0.884343	4.27533	33.6967	15.5008	33.6647	1.95433	27.6208	-3.99305	0.00036639	0.0816158	LOC113111020	NC_039253.1	11385724	11392354	+	4325	protein_coding	kelch repeat and BTB domain-containing protein 8	BACK
113113677	8.43979	27.4146	9.97576	111.128	50.636	126.243	15.2767	96.0021	-2.64402	0.000368843	0.0817205	LOC113113677	NC_039256.1	12902313	12918166	+	2345	protein_coding	phosphatidylinositol 3%2C4%2C5-trisphosphate 3-phosphatase and dual-specificity protein phosphatase PTEN-like%2C transcript variant X1	-
113121093	104.794	82.2439	105.458	211.501	358.586	628.408	97.4986	399.498	-2.03348	0.000379192	0.0835641	LOC113121093	NC_039244.1	23038789	23052305	+	4662	protein_coding	kinesin-1 heavy chain-like%2C transcript variant X2	Kinesin
113111772	48.5288	427.137	2451.19	68.1104	29.9683	133.256	975.618	77.1116	3.66311	0.000386404	0.084598	LOC113111772	NC_039254.1	9805841	9807477	+	559	protein_coding	parvalbumin-2	-
113091968	40.089	76.0535	4.27533	0.716952	3.10017	2.80539	40.1393	2.2075	4.2516	0.000389849	0.084598	LOC113091968	NW_020527648.1	35560	41070	-	1274	pseudogene	-	-
113088891	11.9564	15.9182	12.826	0	0	0	13.5668	0	6.18638	0.000390042	0.084598	LOC113088891	NW_020527030.1	3351	5337	-	654	protein_coding	DNA replication licensing factor mcm7-like	-
113068772	9.84642	18.5712	14.2511	24.3764	71.3038	286.15	14.2229	127.277	-3.16001	0.000399433	0.0861814	LOC113068772	NC_039301.1	980629	990276	+	6028	protein_coding	myosin-6-like	Myosin_head
113119661	0	0	0	9.32038	12.4007	18.235	0	13.3187	-6.22954	0.0004198	0.0901039	LOC113119661	NC_039261.1	17365041	17368621	+	1289	protein_coding	melanoregulin-like	-
113048073	85.8045	122.039	89.7818	16.4899	20.6678	32.262	99.2085	23.1399	2.11838	0.000425151	0.0907796	LOC113048073	NC_039271.1	11506871	11525742	+	5265	protein_coding	LARGE xylosyl- and glucuronyltransferase 1-like%2C transcript variant X2	Glyco_transf_8
113051802	12.6597	12.3808	21.3766	44.451	245.946	51.8997	15.4724	114.099	-2.89683	0.000428825	0.0910921	LOC113051802	NC_039274.1	20686819	20707962	-	2827	protein_coding	GRAM domain-containing protein 2A-like%2C transcript variant X1	GRAM
113049340	0.703315	0.884343	1.42511	0.716952	69.237	37.8728	1.00426	35.9423	-5.22048	0.00044255	0.0930862	LOC113049340	NC_039245.1	18321032	18327094	+	1544	protein_coding	developmentally-regulated GTP-binding protein 2-like	-
113117496	27.4293	28.299	31.3524	86.0342	435.057	68.7321	29.0269	196.608	-2.7621	0.00044273	0.0930862	LOC113117496	NC_039259.1	18386467	18393466	-	3605	protein_coding	rho guanine nucleotide exchange factor 33-like%2C transcript variant X2	RhoGEF
113117447	52.0453	22.9929	22.8017	95.3546	211.845	159.907	32.6133	155.702	-2.24092	0.000446951	0.0932023	LOC113117447	NC_039259.1	17546395	17554450	-	2515	protein_coding	myotubularin-related protein 9-like%2C transcript variant X2	-
113055828	7.03315	0.884343	7.12554	28.6781	97.1385	29.4566	5.01435	51.7577	-3.38435	0.00044997	0.0932023	LOC113055828	NC_039279.1	254433	257181	+	1697	protein_coding	zinc finger CCHC domain-containing protein 24-like%2C transcript variant X1	-
113053957	0	0	0	17.2068	33.0684	1.4027	0	17.226	-6.61302	0.000450067	0.0932023	LOC113053957	NC_039277.1	262433	264913	+	1200	protein_coding	uncharacterized LOC113053957%2C transcript variant X2	Peptidase_C48
113044981	35.8691	78.7065	58.4295	13.6221	7.23372	7.01348	57.6683	9.28976	2.6047	0.000452966	0.0933336	LOC113044981	NC_039269.1	1014256	1026499	+	4187	protein_coding	putative leucine-rich repeat-containing protein DDB_G0290503	SPRY
113111759	141.366	93.7403	86.9316	34.4137	19.6344	12.6243	107.346	22.2241	2.25236	0.000468217	0.0959961	LOC113111759	NC_039244.1	1320085	1350568	+	6770	protein_coding	protein strawberry notch homolog 2-like%2C transcript variant X2	-
113045201	1.40663	0	0	61.6579	56.8364	0	0.468877	39.4981	-6.1326	0.00047377	0.0966537	LOC113045201	NC_039269.1	5638762	5643692	+	2905	protein_coding	GTPase IMAP family member 4-like	-
113069663	2.10995	0	0	5.73562	69.237	18.235	0.703315	31.0692	-5.24385	0.0004808	0.0976047	LOC113069663	NW_020523434.1	24689	27185	-	1169	pseudogene	-	-
113053457	97.0575	2.65303	58.4295	281.762	456.758	701.348	52.7133	479.956	-3.18472	0.000488757	0.0987337	LOC113053457	NC_039276.1	19356247	19365557	+	2131	protein_coding	mucin-22-like%2C transcript variant X1	-
113039789	45.7155	22.9929	81.2312	112.561	771.941	178.142	49.9799	354.215	-2.83208	0.000501023	0.100718	LOC113039789	NC_039264.1	14421772	14430089	+	1399	protein_coding	interferon-induced protein 44-like	-
113084481	0	0.884343	0	20.0747	19.6344	11.2216	0.294781	16.9769	-5.62989	0.000520187	0.104063	LOC113084481	NW_020526566.1	415	2168	+	1240	pseudogene	-	-
113105753	7.73647	4.42171	11.4009	18.6408	98.1719	65.9267	7.85302	60.9131	-2.97593	0.00052915	0.105344	LOC113105753	NC_039249.1	8354985	8369079	+	3404	protein_coding	ceramide synthase 2-like	LAG1
113090510	36.5724	56.5979	22.8017	4.30171	7.23372	2.80539	38.6574	4.78027	3.00567	0.000537769	0.106545	LOC113090510	NW_020527375.1	4277	26105	+	1271	pseudogene	-	-
113046981	151.916	16.8025	61.2797	301.837	382.354	830.396	76.6661	504.862	-2.71445	0.00055162	0.108767	LOC113046981	NC_039270.1	15761489	15765365	-	1729	protein_coding	lipopolysaccharide-induced tumor necrosis factor-alpha factor homolog%2C transcript variant X1	-
113039906	34.4625	15.9182	22.8017	148.409	89.9048	86.9671	24.3941	108.427	-2.14782	0.000564723	0.11082	LOC113039906	NC_039264.1	18900587	18902548	-	958	protein_coding	regulator of G-protein signaling 2-like	RGS
113040198	628.764	643.801	910.644	1895.62	2161.85	2130.69	727.737	2062.72	-1.50377	0.000569436	0.111215	LOC113040198	NC_039264.1	27094800	27096122	-	1323	protein_coding	uncharacterized LOC113040198	-
113110585	0	0	0	7.16952	24.8013	8.41617	0	13.4623	-6.25116	0.000583194	0.112846	LOC113110585	NC_039253.1	10767246	10769980	-	2257	protein_coding	calcium-activated potassium channel subunit beta-2-like	-
113077757	33.7591	57.4823	0	0.716952	0	0	30.4138	0.238984	6.397	0.000584735	0.112846	LOC113077757	NW_020525244.1	2936	9294	+	2487	protein_coding	carbonic anhydrase 2	-
novel.51	15.4729	16.8025	19.9515	74.563	70.2704	70.1348	17.409	71.6561	-2.05147	0.000586001	0.112846	-	NC_039244.1	3078403	3080320	+	1133	-	- && - && -	-
113074267	21.8028	13.2651	22.8017	49.4697	115.74	112.216	19.2899	92.4749	-2.26234	0.000596093	0.113858	LOC113074267	NW_020524478.1	106696	112860	+	2051	protein_coding	pre-mRNA-splicing factor 38B-like	PRP38
113070445	1.40663	0	1.42511	51.6205	0	77.1483	0.943913	42.9229	-5.5342	0.000596781	0.113858	LOC113070445	NW_020523584.1	66544	69785	-	1996	pseudogene	-	-
113055978	5.62652	4.42171	38.4779	0	0	0	16.1754	0	6.42324	0.000600728	0.114083	LOC113055978	NC_039279.1	6059582	6103652	-	845	pseudogene	-	Pkinase
113111436	1671.08	4580.01	2657.83	938.49	263.514	753.248	2969.64	651.751	2.18767	0.000619874	0.117082	LOC113111436	NC_039254.1	1840286	1845156	+	2436	protein_coding	acyl-CoA desaturase-like	-
113056237	0	0.884343	1.42511	10.0373	34.1018	18.235	0.769817	20.7914	-4.9657	0.000624808	0.117082	tmem130	NC_039279.1	12483940	12508292	+	2227	protein_coding	transmembrane protein 130%2C transcript variant X1	-
113070456	18.9895	27.4146	11.4009	227.274	12.4007	298.774	19.2683	179.483	-3.21083	0.000625046	0.117082	LOC113070456	NW_020523589.1	16751	24598	+	2025	protein_coding	SWI/SNF-related matrix-associated actin-dependent regulator of chromatin subfamily E member 1-like%2C transcript variant X1	HMG_box
113109987	168.092	8.84343	66.9801	519.073	457.791	809.355	81.3053	595.407	-2.86885	0.000629831	0.117445	LOC113109987	NC_039252.1	14551078	14553830	-	1360	protein_coding	dehydrogenase/reductase SDR family member 13-like	adh_short
113068176	35.8691	14.1495	32.7775	81.7325	284.182	93.9806	27.5987	153.298	-2.47549	0.000634204	0.117728	LOC113068176	NC_039296.1	42436	44005	-	1486	protein_coding	dexamethasone-induced Ras-related protein 1-like%2C transcript variant X1	Ras
novel.824	0	0	0	48.0358	3.10017	2.80539	0	17.9804	-6.68144	0.000645021	0.119189	-	NC_039269.1	25268584	25270647	-	706	-	- && - && -	-
113078178	15.4729	16.8025	17.1013	0.716952	0	0	16.4589	0.238984	5.50376	0.00064786	0.119189	LOC113078178	NW_020525351.1	33956	34888	+	583	lncRNA	uncharacterized LOC113078178	-
113065354	99.1675	28.299	57.0043	207.916	204.611	472.708	61.4903	295.078	-2.25733	0.000654005	0.119619	LOC113065354	NC_039246.1	28485829	28499128	-	3607	protein_coding	plakophilin-2-like	Arm
novel.447	7.03315	13.2651	18.5264	0	0	0	12.9416	0	6.10942	0.000656005	0.119619	-	NC_039256.1	33486458	33487722	-	1064	-	- && - && -	-
113077372	1.40663	0	4.27533	2.86781	13.4341	138.867	1.89399	51.7229	-4.87224	0.000666414	0.120982	LOC113077372	NW_020525184.1	36488	38010	-	775	protein_coding	prostate stem cell antigen-like	-
113068100	9.1431	3.53737	7.12554	55.9223	23.7679	57.5105	6.602	45.7336	-2.78668	0.000686689	0.124116	LOC113068100	NC_039294.1	4669480	4673447	+	1481	protein_coding	WD repeat and SOCS box-containing protein 2-like%2C transcript variant X1	SOCS_box
113062310	3.51658	22.1086	7.12554	37.9985	325.517	23.8458	10.9169	129.121	-3.56166	0.000699173	0.125345	LOC113062310	NC_039286.1	6980882	6984379	-	2656	protein_coding	UPF0500 protein C1orf216 homolog%2C transcript variant X2	-
113065183	408.626	383.805	646.999	1695.59	1090.22	1756.17	479.81	1514	-1.65903	0.000699571	0.125345	LOC113065183	NC_039246.1	28278806	28288044	-	3753	protein_coding	sodium-coupled neutral amino acid transporter 2-like	Aa_trans
113041553	33.7591	9.72777	25.652	86.0342	94.0384	164.115	23.0463	114.729	-2.31074	0.000705826	0.125918	LOC113041553	NC_039265.1	16970406	16972552	-	2147	protein_coding	protein FAM110C-like	-
113089746	61.1884	4.42171	58.4295	263.121	235.613	319.815	41.3465	272.85	-2.72518	0.000718138	0.127562	LOC113089746	NW_020527176.1	251	13360	+	6148	protein_coding	uncharacterized LOC113089746	-
113089140	419.879	59.251	213.766	1911.39	525.995	1707.08	230.966	1381.49	-2.57957	0.000723266	0.127922	LOC113089140	NC_039248.1	30698	39439	+	2822	protein_coding	protein-glutamine gamma-glutamyltransferase 5-like	Transglut_core
113118435	0	0	0	6.45257	37.202	2.80539	0	15.4866	-6.45569	0.000734428	0.129341	LOC113118435	NC_039260.1	10742234	10765444	+	4185	protein_coding	histidine decarboxylase-like%2C transcript variant X2	-
113050645	14.0663	6.1904	15.6762	20.7916	219.078	60.3159	11.9776	100.062	-3.06968	0.000740835	0.129461	LOC113050645	NC_039243.1	8363089	8367365	+	1552	protein_coding	afadin- and alpha-actinin-binding protein B-like%2C transcript variant X2	-
113055780	89.3211	182.175	384.779	629.484	840.145	1712.69	218.758	1060.77	-2.28066	0.000741395	0.129461	LOC113055780	NC_039279.1	633984	652306	+	2920	protein_coding	alpha-actinin-2-like	CH
113073980	123.08	399.723	95.4823	54.4884	31.0017	32.262	206.095	39.2507	2.38774	0.000753538	0.131027	LOC113073980	NW_020524392.1	68486	151516	+	6603	protein_coding	SH3 and PX domain-containing protein 2A%2C transcript variant X5	PX
113065483	124.487	131.767	123.984	430.888	440.223	276.331	126.746	382.481	-1.59438	0.000763665	0.13223	LOC113065483	NC_039290.1	1978284	1994155	-	3878	protein_coding	limb region 1 homolog-like protein	-
113043338	413.549	1239.85	180.989	160.597	67.1703	95.3833	611.462	107.717	2.50346	0.000779572	0.134126	LOC113043338	NC_039267.1	12136764	12142014	+	4224	protein_coding	uncharacterized LOC113043338%2C transcript variant X2	Fibrinogen_C
113101820	0	0	0	1.4339	17.5676	26.6512	0	15.2176	-6.4175	0.000781129	0.134126	LOC113101820	NC_039248.1	23324501	23338860	-	7173	protein_coding	NFX1-type zinc finger-containing protein 1-like	-
113113095	11.9564	6.1904	19.9515	0	0	0	12.6994	0	6.08236	0.000805057	0.137661	LOC113113095	NC_039244.1	4040302	4042953	-	1020	protein_coding	protein THEM6-like	-
113066128	2.81326	0.884343	2.85022	8.60342	107.472	7.01348	2.18261	41.0298	-4.24764	0.000809578	0.137862	LOC113066128	NC_039246.1	1352323	1355880	-	2206	protein_coding	uncharacterized LOC113066128	-
113115021	93.541	57.4823	96.9074	184.257	382.354	312.801	82.6435	293.137	-1.82728	0.000819446	0.138575	LOC113115021	NC_039257.1	9958324	9979745	+	4372	protein_coding	max-binding protein MNT-like	HLH
113117793	8.43979	22.9929	7.12554	0	0	0	12.8527	0	6.11264	0.000820489	0.138575	LOC113117793	NC_039259.1	26356713	26386261	-	2364	protein_coding	cysteine-rich motor neuron 1 protein-like	VWC
113078313	0	0.884343	0	2.15086	5.16694	67.3294	0.294781	24.8824	-6.16373	0.000825625	0.138874	LOC113078313	NW_020525404.1	14471	24527	-	2945	protein_coding	transmembrane protein 180-like	-
113043728	20.3961	38.9111	66.9801	156.296	40.3022	981.887	42.0958	392.828	-3.22769	0.000836757	0.140174	LOC113043728	NC_039267.1	9410750	9418309	+	1452	protein_coding	actin%2C alpha cardiac muscle 1-like	Actin
113057722	137.147	183.943	246.544	475.339	546.663	795.328	189.211	605.777	-1.68093	0.00084066	0.140257	LOC113057722	NC_039281.1	3924938	3933385	+	2269	protein_coding	E3 ubiquitin-protein ligase XIAP-like%2C transcript variant X1	BIR
113067697	84.3979	4.42171	52.729	171.352	335.851	562.481	47.1829	356.561	-2.91538	0.000850632	0.140974	LOC113067697	NC_039293.1	1843447	1847297	-	2680	protein_coding	zinc finger protein 750-like%2C transcript variant X2	-
113115167	123.08	157.413	343.451	873.964	480.526	1203.51	207.981	852.668	-2.03886	0.000851794	0.140974	LOC113115167	NC_039257.1	13518505	13569062	+	7351	protein_coding	zinc finger and BTB domain-containing protein 16-A-like	BTB
113099645	42.1989	54.8292	2.85022	2.86781	0	1.4027	33.2928	1.4235	4.4846	0.000864874	0.142566	LOC113099645	NW_020528838.1	83133	93386	+	1743	protein_coding	homeobox-containing protein 1-like%2C transcript variant X1	HNF-1_N
113045188	74.5514	32.7207	48.4537	149.843	251.113	183.753	51.9086	194.903	-1.90371	0.000880541	0.144373	LOC113045188	NC_039269.1	5614005	5619882	+	1953	protein_coding	purine nucleoside phosphorylase-like	-
113061393	23.9127	22.1086	5.70043	0	0	1.4027	17.2406	0.467565	5.579	0.000882843	0.144373	LOC113061393	NC_039285.1	1298413	1302475	-	1839	protein_coding	UDP-glucuronosyltransferase 2A2-like	UDPGT
113094316	21.8028	17.6869	55.5792	101.807	122.973	221.626	31.6896	148.802	-2.24901	0.000899968	0.146582	LOC113094316	NC_039248.1	8844152	8863650	-	6631	protein_coding	la-related protein 4-like%2C transcript variant X1	-
113050023	2.10995	0.884343	0	16.4899	29.9683	15.4297	0.998096	20.6293	-4.19174	0.000903638	0.146582	LOC113050023	NC_039272.1	14426918	14430725	-	1947	protein_coding	ectonucleoside triphosphate diphosphohydrolase 2-like	-
113104868	32.3525	10.6121	8.55065	0.716952	0	0	17.1718	0.238984	5.57728	0.000907022	0.146582	LOC113104868	NC_039243.1	23805110	23824203	-	2833	protein_coding	heparan sulfate glucosamine 3-O-sulfotransferase 3B1-like	Sulfotransfer_1
113059645	11.253	0	22.8017	104.675	124.007	81.3563	11.3516	103.346	-3.21914	0.000918073	0.147788	LOC113059645	NC_039283.1	14738587	14740095	+	1234	lncRNA	uncharacterized LOC113059645	-
113112325	11.9564	0.884343	0	15.7729	114.706	70.1348	4.28023	66.8713	-3.88223	0.000923464	0.148078	LOC113112325	NC_039255.1	2389714	2394996	-	2916	protein_coding	uncharacterized LOC113112325%2C transcript variant X1	-
113108054	153.323	816.248	57.0043	74.563	26.8681	23.8458	342.192	41.759	3.02787	0.00093426	0.149073	LOC113108054	NC_039251.1	18855419	18868886	+	3712	protein_coding	collagen alpha-3(VI) chain-like	VWA
113095786	28.8359	58.3666	7.12554	156.296	191.177	159.907	31.4427	169.127	-2.41234	0.000938125	0.149073	LOC113095786	NW_020528242.1	676579	682684	-	1443	pseudogene	-	-
113058491	156.136	170.678	212.341	486.093	488.793	509.179	179.718	494.688	-1.46294	0.000940523	0.149073	LOC113058491	NC_039282.1	8644722	8660143	-	3362	protein_coding	TLC domain-containing protein 2-like	LAG1
113108732	49.2321	6.1904	29.9273	154.145	206.678	119.229	28.4499	160.017	-2.488	0.000955036	0.150793	LOC113108732	NC_039251.1	21846400	21847714	+	1315	protein_coding	mid1-interacting protein 1A	-
113092870	50.6387	15.9182	22.8017	192.143	140.541	86.9671	29.7862	139.884	-2.22237	0.000972524	0.152968	LOC113092870	NW_020527781.1	112756	117626	+	1929	lncRNA	uncharacterized LOC113092870	SPRY
113045011	108.311	0.884343	250.819	757.818	1226.63	2300.42	120.005	1428.29	-3.57583	0.000989464	0.155041	LOC113045011	NC_039245.1	6078354	6084165	-	1216	protein_coding	homeobox protein Dlx4a-like	Homeobox
113077948	64.0017	51.2919	65.555	213.652	294.516	127.645	60.2829	211.938	-1.81662	0.000994501	0.15514	LOC113077948	NW_020525285.1	136565	145759	-	2415	lncRNA	uncharacterized LOC113077948%2C transcript variant X1	-
113075910	1.40663	2.65303	1.42511	32.9798	40.3022	5.61078	1.82826	26.2976	-3.84396	0.000997623	0.15514	LOC113075910	NW_020524837.1	112	1319	+	975	lncRNA	uncharacterized LOC113075910	-
113061963	169.499	81.3595	129.685	352.74	493.96	382.936	126.848	409.879	-1.69099	0.00101066	0.155691	LOC113061963	NC_039286.1	13500647	13511699	-	7614	pseudogene	-	-
113110485	7.03315	18.5712	0	65.9596	206.678	25.2485	8.53478	99.2953	-3.51101	0.0010123	0.155691	LOC113110485	NC_039244.1	5254921	5256504	+	634	lncRNA	uncharacterized LOC113110485	-
113050753	6.32984	7.07474	0	39.4324	58.9031	26.6512	4.46819	41.6622	-3.14694	0.0010125	0.155691	LOC113050753	NC_039273.1	19656249	19677306	+	2766	protein_coding	beta-galactoside alpha-2%2C6-sialyltransferase 2-like	Glyco_transf_29
113096280	6.32984	5.30606	27.0771	20.0747	81.6377	248.277	12.9043	116.663	-3.208	0.0010245	0.156951	LOC113096280	NW_020528302.1	75969	84718	-	4133	protein_coding	TOX high mobility group box family member 4-like%2C transcript variant X3	HMG_box
113040440	0	0	0	10.7543	6.20033	18.235	0	11.7299	-6.0465	0.00103884	0.158557	LOC113040440	NC_039264.1	34391729	34399424	-	1951	protein_coding	GTPase IMAP family member 7-like	-
novel.1344	26.0227	1.76869	28.5022	148.409	73.3706	175.337	18.7645	132.372	-2.82718	0.00105568	0.159482	-	NW_020523286.1	1785006	1787968	+	2963	-	- && - && -	-
113061436	11.253	50.4075	42.7533	0	0	5.61078	34.8046	1.87026	4.41042	0.00105649	0.159482	LOC113061436	NC_039285.1	2827707	2836610	-	1574	protein_coding	methylosome subunit pICln-like%2C transcript variant X5	-
113055810	116.047	97.2777	300.698	327.647	2114.31	562.481	171.341	1001.48	-2.55012	0.00105651	0.159482	ascc1	NC_039279.1	489380	498719	-	1370	protein_coding	activating signal cointegrator 1 complex subunit 1%2C transcript variant X1	KH_1
113115108	26.726	155.644	112.584	25.0933	11.3673	7.01348	98.318	14.4914	2.73448	0.00108909	0.163267	LOC113115108	NC_039257.1	12044158	12070117	+	4745	protein_coding	alpha-2-macroglobulin-like	A2M_comp
113037956	13.363	0	8.55065	32.2628	81.6377	105.202	7.30455	73.0342	-3.31244	0.00109343	0.163267	LOC113037956	NC_039262.1	17104984	17114320	+	4484	pseudogene	-	Cadherin
113040417	1.40663	0	1.42511	7.88647	23.7679	29.4566	0.943913	20.3703	-4.45503	0.00109346	0.163267	LOC113040417	NC_039264.1	32303987	32312006	-	5099	protein_coding	trichohyalin-like	-
113114784	21.0995	38.9111	12.826	2.15086	0	2.80539	24.2788	1.65208	3.90738	0.00110267	0.164047	LOC113114784	NC_039257.1	3990822	4021257	-	4824	protein_coding	serine/threonine-protein kinase DCLK1-like%2C transcript variant X1	Pkinase
113060590	0	6.1904	0	68.1104	13.4341	37.8728	2.06347	39.8058	-4.22903	0.00110686	0.164078	LOC113060590	NC_039284.1	9972825	9978035	+	1872	protein_coding	sphingolipid delta(4)-desaturase/C4-monooxygenase DES2-like%2C transcript variant X1	-
113098880	151.916	456.321	76.9559	55.9223	18.601	44.8863	228.398	39.8032	2.51977	0.0011245	0.165876	mrc1	NW_020528709.1	91495	274895	+	4824	protein_coding	mannose receptor C-type 1	Lectin_C
113064456	119.564	54.8292	55.5792	295.384	174.643	453.071	76.6574	307.699	-1.99829	0.00112704	0.165876	LOC113064456	NC_039288.1	18346191	18372569	+	3949	protein_coding	zinc finger and BTB domain-containing protein 7C-like%2C transcript variant X3	BTB
113049646	0	1.76869	4.27533	2.86781	9.3005	140.27	2.01467	50.8126	-4.76212	0.0011395	0.167113	LOC113049646	NC_039272.1	22059823	22074903	-	3366	protein_coding	serine/threonine-protein phosphatase with EF-hands 2-like	Metallophos
113099533	0.703315	1.76869	0	70.9782	4.13355	7.01348	0.824	27.3751	-4.96517	0.00116143	0.16884	LOC113099533	NW_020528815.1	11710	13673	+	1330	lncRNA	uncharacterized LOC113099533%2C transcript variant X2	-
113108898	18.2862	2.65303	5.70043	37.9985	112.639	50.497	8.87989	67.0449	-2.88274	0.00116353	0.16884	LOC113108898	NC_039251.1	25868639	25881240	+	3100	protein_coding	sodium/hydrogen exchanger 2-like	Na_H_Exchanger
novel.1327	0	0	0	0.716952	3.10017	51.8997	0	18.5723	-6.7037	0.00116356	0.16884	-	NC_039298.1	1207121	1209609	-	933	-	- && - && -	-
113115130	263.04	313.057	547.242	1208.78	1793.96	831.799	374.446	1278.18	-1.77326	0.00117723	0.170053	LOC113115130	NC_039257.1	12352336	12381395	-	5759	protein_coding	serine/threonine-protein kinase ULK2-like%2C transcript variant X1	Pkinase
113090347	66.815	340.472	198.09	50.9036	31.0017	44.8863	201.792	42.2638	2.25319	0.00118018	0.170053	LOC113090347	NW_020527315.1	78	6781	-	3571	pseudogene	-	TSP_1
113067100	1000.82	244.079	867.891	1803.13	2398.49	5710.37	704.263	3304	-2.22995	0.00119838	0.17117	LOC113067100	NC_039292.1	13993503	13994604	-	921	protein_coding	pleckstrin homology-like domain family A member 2	PH
113104537	6.32984	38.9111	39.903	0.716952	0	4.20809	28.3813	1.64168	4.25663	0.00120286	0.17117	LOC113104537	NW_020529352.1	38521	39785	-	746	pseudogene	-	-
113104475	1344.74	571.285	722.53	2973.2	2026.47	4070.62	879.518	3023.43	-1.78082	0.00120356	0.17117	LOC113104475	NC_039248.1	26150756	26164862	+	2838	protein_coding	plakophilin-1-like%2C transcript variant X1	Arm
113078382	9.84642	22.9929	12.826	0.716952	0	0	15.2218	0.238984	5.39273	0.00120454	0.17117	LOC113078382	NW_020525441.1	17880	101231	+	3331	protein_coding	cGMP-dependent 3'%2C5'-cyclic phosphodiesterase-like%2C transcript variant X2	GAF
113057821	516.937	298.023	401.881	912.68	1084.02	2043.73	405.614	1346.81	-1.73055	0.00121031	0.171398	LOC113057821	NC_039281.1	7051846	7058487	+	2105	protein_coding	ras GTPase-activating protein-binding protein 1-like%2C transcript variant X1	RRM_1
113081866	31.6492	40.6798	18.5264	5.73562	1.03339	2.80539	30.2851	3.19147	3.19801	0.00123077	0.173699	LOC113081866	NW_020526206.1	95967	129205	+	3898	protein_coding	GTPase IMAP family member 8-like%2C transcript variant X1	-
113052118	215.918	222.854	440.359	851.739	979.652	882.296	293.044	904.562	-1.62892	0.00123525	0.173736	LOC113052118	NC_039274.1	31058875	31074211	+	4051	protein_coding	large neutral amino acids transporter small subunit 2-like%2C transcript variant X1	-
113065234	10.5497	2.65303	82.6563	2.15086	0	0	31.953	0.716952	5.24497	0.001256	0.176054	LOC113065234	NC_039289.1	15817039	15819736	+	2088	protein_coding	leucine-rich repeat-containing protein 39-like	-
113069166	44.3089	102.584	142.511	272.442	152.941	1500.88	96.4678	642.089	-2.73706	0.0012619	0.176214	LOC113069166	NW_020523328.1	932261	934148	+	903	protein_coding	troponin C%2C slow skeletal and cardiac muscles-like	-
113071007	5.62652	3.53737	12.826	51.6205	52.7028	28.0539	7.32996	44.1258	-2.64793	0.00126669	0.176214	LOC113071007	NW_020523686.1	212440	220832	+	3324	protein_coding	uncharacterized LOC113071007%2C transcript variant X2	-
113072550	0	0	0	20.0747	18.601	1.4027	0	13.3594	-6.25038	0.00126997	0.176214	LOC113072550	NW_020524031.1	5518	7718	-	1141	protein_coding	inhibitor of growth protein 5-like	-
113112331	236.314	175.1	122.559	3.58476	44.4357	0	177.991	16.0068	3.47206	0.00129719	0.179293	LOC113112331	NC_039244.1	1946985	1951893	+	1113	protein_coding	pleckstrin homology domain-containing family J member 1	PH
113109212	2.10995	0	2.85022	5.01866	12.4007	84.1617	1.65339	33.8604	-4.39897	0.00130086	0.179293	LOC113109212	NC_039251.1	3353602	3382623	+	1188	protein_coding	ribonuclease inhibitor-like	-
113058796	88.6177	4.42171	0	0.716952	0	0	31.0132	0.238984	6.4267	0.00132085	0.18144	LOC113058796	NC_039282.1	19419191	19422188	+	1926	protein_coding	complement C1q and tumor necrosis factor-related protein 9B-like	Collagen
113099905	125.19	10.6121	105.458	230.142	605.566	659.267	80.4201	498.325	-2.63167	0.00132681	0.181653	ttc22	NC_039248.1	19283766	19289253	+	2342	protein_coding	tetratricopeptide repeat domain 22	-
113070076	33.0558	35.3737	102.608	187.841	187.043	352.077	57.0124	242.32	-2.09965	0.00133255	0.181835	LOC113070076	NW_020523497.1	531147	537697	-	1293	lncRNA	uncharacterized LOC113070076	-
113062208	301.722	152.107	262.22	831.664	828.778	549.857	238.683	736.766	-1.62664	0.00134117	0.182407	LOC113062208	NC_039286.1	4623003	4635609	+	2214	protein_coding	tuftelin-like	-
novel.1883	9.1431	37.1424	166.738	10.7543	6.20033	1.4027	71.0077	6.1191	3.48682	0.00139934	0.189693	-	NW_020527560.1	124917	175431	+	1057	-	- && - && -	-
113081272	9.1431	12.3808	7.12554	22.9425	184.977	25.2485	9.54981	77.7225	-3.01615	0.00143214	0.192515	LOC113081272	NW_020526090.1	14608	144360	-	7997	protein_coding	voltage-dependent calcium channel subunit alpha-2/delta-2-like	VWA
novel.1136	0.703315	0	0	2.15086	0	98.1887	0.234438	33.4465	-6.5957	0.00143604	0.192515	-	NC_039283.1	26310795	26312381	-	1587	-	- && - && -	-
113052156	0	0	0	17.9238	34.1018	0	0	17.3419	-6.6217	0.0014372	0.192515	LOC113052156	NC_039274.1	31687961	31688630	+	555	protein_coding	G2/M phase-specific E3 ubiquitin-protein ligase-like	HECT
novel.1612	0	0	0	5.73562	14.4674	12.6243	0	10.9424	-5.94659	0.00144066	0.192515	-	NW_020525365.1	17840	22603	+	920	-	- && P10775.1 RecName: Full=Ribonuclease inhibitor; AltName: Full=Ribonuclease/angiogenin inhibitor 1 && -	-
113043401	258.117	337.819	340.601	962.867	598.332	1228.76	312.179	929.987	-1.57522	0.00144743	0.192515	LOC113043401	NC_039267.1	13327053	13335461	+	2367	protein_coding	uncharacterized LOC113043401	-
113040312	21.8028	0.884343	75.5308	88.1851	507.394	387.144	32.7393	327.574	-3.33623	0.00145305	0.192515	LOC113040312	NC_039264.1	29900122	29907513	+	1853	protein_coding	interferon regulatory factor 6-like%2C transcript variant X1	IRF
113053557	773.647	652.645	671.226	1721.4	1569.72	2059.16	699.173	1783.43	-1.35057	0.00145422	0.192515	LOC113053557	NC_039276.1	22907406	22917877	-	2572	protein_coding	nuclear factor erythroid 2-related factor 2-like%2C transcript variant X2	bZIP_Maf
113112126	282.733	82.2439	413.281	752.8	1228.7	1272.24	259.419	1084.58	-2.06539	0.00147605	0.192515	LOC113112126	NC_039244.1	1650418	2021725	-	2091	protein_coding	ceramide synthase 2-like%2C transcript variant X2	LAG1
113116103	1062.71	1391.96	1312.53	4458.01	2041.98	5794.54	1255.73	4098.17	-1.70648	0.00147723	0.192515	LOC113116103	NC_039258.1	10732794	10734626	-	1499	protein_coding	induced myeloid leukemia cell differentiation protein Mcl-1 homolog	-
113046307	117.454	99.0464	171.013	467.453	1709.22	134.659	129.171	770.445	-2.57814	0.00147726	0.192515	LOC113046307	NC_039243.1	6176361	6186811	+	3323	protein_coding	probable E3 ubiquitin-protein ligase HERC4%2C transcript variant X2	HECT
113065103	7.73647	6.1904	17.1013	36.5646	96.1051	40.6782	10.3427	57.7826	-2.5192	0.00147744	0.192515	LOC113065103	NC_039289.1	11127440	11129669	+	453	lncRNA	uncharacterized LOC113065103	-
113052302	0.703315	2.65303	0	4.30171	72.3372	9.81887	1.11878	28.8193	-4.60618	0.00147945	0.192515	LOC113052302	NC_039274.1	34552971	34569949	+	5777	protein_coding	transient receptor potential cation channel subfamily M member 1-like	Ion_trans
113042558	11.253	25.6459	31.3524	2.86781	0	0	22.7505	0.955936	4.33369	0.00148523	0.192515	LOC113042558	NC_039266.1	19998862	20010002	+	1211	protein_coding	UDP-N-acetylglucosamine transferase subunit ALG14 homolog	-
113068776	13.363	34.4894	66.9801	68.8274	391.654	203.391	38.2775	221.291	-2.54446	0.00148556	0.192515	LOC113068776	NC_039301.1	961995	973370	+	5931	protein_coding	myosin-7-like	Myosin_head
113049327	0.703315	0	1.42511	0	20.6678	78.551	0.709475	33.0729	-5.66948	0.00149087	0.192598	LOC113049327	NC_039245.1	18301622	18309290	+	3646	protein_coding	E3 ubiquitin-protein ligase ZNF598	-
113086579	14.0663	269.724	4450.61	135.504	39.2688	144.478	1578.13	106.417	3.89027	0.00150048	0.192915	LOC113086579	NW_020526776.1	6	11599	-	4433	pseudogene	-	Myosin_head
113043321	7.73647	45.1015	45.6035	69.5443	175.676	353.479	32.8138	199.567	-2.61232	0.00150269	0.192915	LOC113043321	NC_039267.1	11701215	11704915	+	759	protein_coding	troponin I%2C slow skeletal muscle-like	-
113061245	10.5497	19.4555	22.8017	34.4137	86.8046	152.894	17.6023	91.3707	-2.38463	0.00153697	0.196626	LOC113061245	NC_039285.1	219365	220548	+	645	protein_coding	normal mucosa of esophagus-specific gene 1 protein-like%2C transcript variant X1	-
113069310	0	0	0	14.339	12.4007	5.61078	0	10.7835	-5.93925	0.00154173	0.196626	LOC113069310	NW_020523355.1	275420	276807	-	974	protein_coding	uncharacterized LOC113069310	-
113054272	0	0	0	26.5272	11.3673	1.4027	0	13.0991	-6.22504	0.00154591	0.196626	LOC113054272	NC_039277.1	8898470	8900809	+	1535	protein_coding	EH domain-containing protein 1-like	-
novel.560	6.32984	46.8702	12.826	1.4339	0	1.4027	22.0087	0.945533	4.53144	0.0015541	0.19706	-	NC_039262.1	12478079	12480283	+	1732	-	- && - && -	-
113090633	0	0.884343	1.42511	2.15086	4.13355	79.9537	0.769817	28.746	-5.37851	0.00156325	0.197612	LOC113090633	NW_020527410.1	7811	12751	-	3163	protein_coding	zinc-binding protein A33-like	SPRY
113109804	54.8586	61.904	119.709	116.146	976.552	246.874	78.8239	446.524	-2.50633	0.00157231	0.19815	LOC113109804	NC_039243.1	12011548	12015450	-	1486	protein_coding	factor VIII intron 22 protein-like%2C transcript variant X1	-
113081284	36.5724	226.392	8.55065	12.9051	0	4.20809	90.5049	5.70441	3.95549	0.00158256	0.198251	LOC113081284	NW_020526095.1	14814	69455	+	2376	protein_coding	matrix metalloproteinase-16-like%2C transcript variant X1	Hemopexin
113071727	596.411	1466.24	21.3766	142.673	27.9015	29.4566	694.676	66.6772	3.37658	0.00158569	0.198251	LOC113071727	NW_020523890.1	87416	92325	+	2594	protein_coding	collagen alpha-1(X) chain-like	Collagen
113119245	109.717	58.3666	96.9074	192.86	373.053	308.593	88.3304	291.502	-1.72168	0.00158982	0.198251	LOC113119245	NC_039261.1	6192980	6239312	-	3869	protein_coding	exostosin-1c-like%2C transcript variant X3	-
113040333	1791.34	867.54	7765.42	7758.14	28264.2	26916.3	3474.77	20979.6	-2.5942	0.00159493	0.198251	lamb3	NC_039264.1	30766861	30778794	-	3676	protein_coding	laminin subunit beta 3	Laminin_EGF
113050764	26.0227	7.95908	41.3281	77.4308	234.579	91.1752	25.1033	134.395	-2.43493	0.00159717	0.198251	LOC113050764	NC_039245.1	21698336	21709842	-	3604	protein_coding	ral guanine nucleotide dissociation stimulator-like 1	RA
113118118	108.311	179.522	17.1013	24.3764	3.10017	8.41617	101.644	11.9642	3.06574	0.0016055	0.198686	LOC113118118	NC_039244.1	16865855	16876921	-	5029	protein_coding	macrophage mannose receptor 1-like	Lectin_C
113077105	26.0227	101.699	11.4009	0	6.20033	4.20809	46.3743	3.46947	3.79539	0.0016114	0.19882	LOC113077105	NW_020525117.1	27809	47645	-	3599	pseudogene	-	SH3_1
113062320	21.0995	12.3808	48.4537	100.373	257.314	70.1348	27.3113	142.607	-2.40387	0.00162402	0.199779	LOC113062320	NC_039286.1	7377632	7383220	+	1425	protein_coding	annexin A2-like%2C transcript variant X2	-
113113526	7.73647	6.1904	19.9515	0	0	0	11.2928	0	5.90877	0.00163079	0.200015	LOC113113526	NC_039244.1	4761541	4776014	+	4756	protein_coding	NACHT%2C LRR and PYD domains-containing protein 1-like%2C transcript variant X1	NACHT
113057635	33.7591	74.2848	29.9273	12.1882	2.06678	2.80539	45.9904	5.68678	2.9555	0.00164181	0.200768	LOC113057635	NC_039281.1	1867378	1961132	+	2643	protein_coding	transcription factor COE3-like%2C transcript variant X1	TIG
113061609	717.382	763.188	467.436	246.631	239.746	227.237	649.335	237.871	1.44924	0.00166671	0.20321	LOC113061609	NC_039285.1	8439424	8457481	+	5013	protein_coding	repulsive guidance molecule A-like	-
113049301	385.417	321.901	303.548	158.446	86.8046	77.1483	336.955	107.466	1.6436	0.00167523	0.203647	dpp7	NC_039272.1	14219511	14224119	+	1808	protein_coding	dipeptidyl peptidase 7	Peptidase_S28
113046980	78.068	42.4484	86.9316	156.296	301.749	248.277	69.1494	235.441	-1.76977	0.00170083	0.205567	LOC113046980	NC_039270.1	15728432	15733835	-	2678	protein_coding	UPF0472 protein C16orf72 homolog	-
113107171	23.2094	90.2029	81.2312	200.747	261.447	315.607	64.8812	259.267	-2.00388	0.00170384	0.205567	LOC113107171	NC_039243.1	30512686	30515681	+	1424	protein_coding	ankyrin repeat domain-containing protein 37-like	-
113078276	1.40663	0	1.42511	12.1882	38.2354	8.41617	0.943913	19.6132	-4.41202	0.00171016	0.205567	LOC113078276	NW_020525394.1	118291	130822	+	435	lncRNA	uncharacterized LOC113078276	-
113054641	1.40663	1.76869	0	14.339	5.16694	49.0943	1.05844	22.8668	-4.30041	0.00171098	0.205567	LOC113054641	NC_039277.1	16397334	16407275	-	6579	protein_coding	substance-P receptor-like%2C transcript variant X2	7tm_1
113077169	1.40663	0	0	1.4339	18.601	50.497	0.468877	23.5106	-5.36359	0.00171864	0.205887	LOC113077169	NW_020525144.1	45932	53368	-	1645	lncRNA	uncharacterized LOC113077169	-
113066902	4.92321	2.65303	15.6762	22.9425	65.1035	68.7321	7.75081	52.2593	-2.80927	0.00173162	0.20684	LOC113066902	NC_039292.1	9215074	9217495	+	966	protein_coding	troponin I%2C slow skeletal muscle-like	-
113042560	19.6928	17.6869	42.7533	2.86781	0	4.20809	26.711	2.35863	3.52484	0.0017574	0.208353	LOC113042560	NC_039266.1	20053099	20058262	+	1580	protein_coding	cytochrome c-type heme lyase-like	-
113077945	4.21989	7.07474	25.652	32.9798	153.975	63.1213	12.3155	83.3587	-2.80352	0.00176464	0.208353	LOC113077945	NW_020525284.1	16482	18231	-	1292	pseudogene	-	-
113057288	11.9564	40.6798	0	0	0	0	17.5454	0	6.56308	0.00176544	0.208353	LOC113057288	NC_039280.1	18618767	18631976	-	1118	protein_coding	GDNF family receptor alpha-1-like	-
113079947	2.10995	0	0	25.8103	0	85.5644	0.703315	37.1249	-5.5402	0.00176758	0.208353	LOC113079947	NW_020525808.1	24008	33643	-	2886	protein_coding	cullin-1-like	Cullin
113045988	110.421	116.733	72.6805	33.6967	14.4674	29.4566	99.9448	25.8736	1.94943	0.00176956	0.208353	LOC113045988	NC_039269.1	23953240	23957540	+	2376	protein_coding	phosphotriesterase-related protein	-
113110695	1680.22	610.196	2602.25	2273.45	14814.7	8093.55	1630.89	8393.89	-2.36388	0.0017781	0.208762	LOC113110695	NC_039253.1	1189043	1190600	+	1261	protein_coding	growth arrest and DNA damage-inducible protein GADD45 beta-like%2C transcript variant X1	-
113040258	1.40663	0	2.85022	15.056	0	123.437	1.41895	46.1644	-5.09794	0.00180115	0.210867	LOC113040258	NC_039264.1	28402527	28411369	-	3123	protein_coding	uncharacterized LOC113040258%2C transcript variant X5	V-set
113042884	0	1.76869	1.42511	3.58476	2.06678	96.786	1.0646	34.1458	-5.07024	0.00182571	0.213137	LOC113042884	NC_039267.1	363560	371460	-	1383	protein_coding	CD151 antigen-like%2C transcript variant X2	Tetraspannin
113119068	16.8796	32.7207	94.0572	188.558	251.113	203.391	47.8858	214.354	-2.18012	0.00183475	0.213588	LOC113119068	NC_039244.1	18846688	18858948	-	4113	protein_coding	laminin subunit gamma-2-like	Laminin_EGF
113118671	6.32984	0.884343	14.2511	49.4697	225.279	4.20809	7.15509	92.9855	-3.73496	0.00184598	0.21429	LOC113118671	NC_039244.1	17539275	17555652	-	2059	pseudogene	-	RRM_1
113101088	11.253	2.65303	9.97576	15.056	105.406	57.5105	7.96061	59.324	-2.89877	0.00187191	0.216689	LOC113101088	NW_020529097.1	59294	70180	-	1901	protein_coding	dual specificity mitogen-activated protein kinase kinase 4-like%2C transcript variant X6	Pkinase
113121157	279.216	262.65	363.403	124.75	83.7045	110.813	301.756	106.422	1.50132	0.0018789	0.21689	LOC113121157	NC_039244.1	23084786	23087830	-	1451	lncRNA	uncharacterized LOC113121157	-
113073146	6.32984	44.2171	15.6762	2.15086	0	0	22.0744	0.716952	4.70091	0.00188836	0.217373	LOC113073146	NW_020524202.1	4970	33310	-	2301	protein_coding	slit homolog 3 protein-like	EGF
113078387	7.73647	49.5232	54.1541	0.716952	7.23372	1.4027	37.1379	3.11779	3.57987	0.00190042	0.218151	LOC113078387	NW_020525441.1	104362	115124	-	1830	protein_coding	centrosomal protein of 57 kDa-like	-
113109139	0.703315	0	0	0.716952	58.9031	5.61078	0.234438	21.7436	-5.98091	0.00191719	0.218986	LOC113109139	NC_039243.1	14664092	14666268	-	2177	pseudogene	-	-
113054720	82.9912	15.0338	12.826	233.726	155.008	211.807	36.9503	200.181	-2.42138	0.00191832	0.218986	LOC113054720	NC_039277.1	17669943	17673192	+	1674	protein_coding	elongation of very long chain fatty acids protein 7-like	ELO
113048184	33.7591	35.3737	74.1056	198.596	412.322	72.9402	47.7462	227.953	-2.26544	0.0019364	0.220439	LOC113048184	NC_039271.1	14621448	14627549	-	1857	protein_coding	serine-threonine kinase receptor-associated protein-like	WD40
113040601	12.6597	10.6121	22.8017	86.0342	88.8714	35.0674	15.3578	69.991	-2.21628	0.00194464	0.220767	LOC113040601	NC_039264.1	33567117	33569761	+	2139	pseudogene	-	NACHT
113115443	208.181	53.0606	131.11	34.4137	31.0017	28.0539	130.784	31.1564	2.06764	0.00196073	0.221199	LOC113115443	NC_039257.1	24168735	24174042	+	1109	protein_coding	cerebellin-1-like	-
novel.1644	0	0	8.55065	83.1664	7.23372	63.1213	2.85022	51.1738	-4.31629	0.00196566	0.221199	-	NW_020525550.1	82040	87259	-	302	-	- && Q9C000.1 RecName: Full=NACHT, LRR and PYD domains-containing protein 1; AltName: Full=Caspase recruitment domain-containing protein 7; AltName: Full=Death effector filament-forming ced-4-like apoptosis protein; AltName: Full=Nucleotide-binding domain	-
113095381	16.1763	15.9182	45.6035	0	4.13355	1.4027	25.8993	1.84542	3.85668	0.00197306	0.221199	LOC113095381	NW_020528200.1	299636	307029	-	833	lncRNA	uncharacterized LOC113095381%2C transcript variant X2	-
113114834	638.61	219.317	180.989	1608.84	4388.8	356.285	346.305	2117.98	-2.61157	0.00197327	0.221199	LOC113114834	NC_039257.1	6565009	6583683	+	3266	protein_coding	echinoderm microtubule-associated protein-like 2%2C transcript variant X1	-
113117368	154.026	359.927	324.925	117.58	54.7696	53.3024	279.626	75.2174	1.88658	0.00197528	0.221199	LOC113117368	NC_039259.1	15239932	15243813	-	1525	protein_coding	cathepsin B-like	Peptidase_C1
113038811	87.2111	38.0267	65.555	217.953	273.848	154.297	63.5976	215.366	-1.75913	0.00199238	0.22251	LOC113038811	NC_039263.1	18952625	18971096	-	2421	protein_coding	dual specificity testis-specific protein kinase 2-like	Pkinase_Tyr
113044551	52.0453	22.9929	155.337	174.219	362.719	711.167	76.7917	416.035	-2.44493	0.00200495	0.223308	LOC113044551	NC_039268.1	18302673	18325957	-	2770	protein_coding	sodium/glucose cotransporter 5-like	-
113070620	18.9895	29.1833	11.4009	73.8461	66.1369	100.994	19.8579	80.3257	-1.99793	0.00202788	0.224696	LOC113070620	NW_020523620.1	90485	94953	+	1995	protein_coding	iroquois-class homeodomain protein irx-1-like	Coprinus_mating
113071225	5.62652	9.72777	8.55065	5.73562	21.7012	244.069	7.96831	90.5019	-3.50574	0.00202832	0.224696	LOC113071225	NW_020523769.1	17664	20007	+	968	protein_coding	thioredoxin-dependent peroxide reductase%2C mitochondrial-like	-
113055968	21.8028	21.2242	41.3281	83.1664	77.5041	175.337	28.1184	112.003	-2.00542	0.00203377	0.224696	LOC113055968	NC_039279.1	5894540	5901720	-	2971	protein_coding	monocarboxylate transporter 4-like%2C transcript variant X3	MFS_1
113045884	54.1553	35.3737	49.8788	93.9207	306.916	141.672	46.4693	180.836	-1.95992	0.00204981	0.225501	LOC113045884	NC_039269.1	21750733	21761832	-	5294	protein_coding	anoctamin-8-like%2C transcript variant X1	-
113110250	37.2757	19.4555	32.7775	53.7714	179.81	144.478	29.8363	126.02	-2.07585	0.002052	0.225501	LOC113110250	NC_039252.1	20311501	20316279	+	1463	protein_coding	RNA/RNP complex-1-interacting phosphatase-like%2C transcript variant X3	DSPc
113075439	5.62652	34.4894	7.12554	0	0	1.4027	15.7471	0.467565	5.44093	0.00206809	0.226665	LOC113075439	NW_020524735.1	384614	423878	+	1537	protein_coding	tenomodulin-like	-
novel.555	208.885	206.936	153.912	1552.2	1738.16	96.786	189.911	1129.05	-2.5715	0.0020905	0.228149	-	NC_039261.1	29117227	29118523	-	906	-	- && Q9R1T1.1 RecName: Full=Barrier-to-autointegration factor; AltName: Full=LAP2-binding protein 1; Contains: RecName: Full=Barrier-to-autointegration factor, N-terminally processed && PF02961:Barrier to autointegration factor	-
113120150	1717.5	2637.99	6479.97	10185.7	97245	1254.01	3611.82	36228.2	-3.3264	0.00209278	0.228149	LOC113120150	NC_039261.1	29104868	29114418	-	5121	protein_coding	uncharacterized LOC113120150	-
113063329	54.1553	64.557	114.009	5.01866	17.5676	23.8458	77.5737	15.4774	2.35014	0.00209915	0.228149	LOC113063329	NC_039287.1	14015818	14034427	-	3449	protein_coding	estrogen receptor beta-1%2C transcript variant X2	Hormone_recep
113097707	30.9459	124.692	163.887	17.2068	19.6344	28.0539	106.509	21.6317	2.30395	0.00210377	0.228149	LOC113097707	NW_020528536.1	17269	24667	+	1902	protein_coding	UV excision repair protein RAD23 homolog B-like	ubiquitin
113100241	0	0	0	20.7916	25.8347	0	0	15.5421	-6.46531	0.00212423	0.229763	LOC113100241	NW_020528941.1	88296	94110	-	1559	protein_coding	tripartite motif-containing protein 35-like	zf-B_box
113121096	60.4851	21.2242	86.9316	73.8461	171.542	880.893	56.2137	375.427	-2.74196	0.00213729	0.230375	LOC113121096	NC_039262.1	18297939	18300438	-	1471	protein_coding	NF-kappa-B inhibitor alpha-like	-
113050149	0	1.76869	5.70043	11.4712	27.9015	50.497	2.48971	29.9566	-3.72803	0.00214108	0.230375	LOC113050149	NC_039273.1	1188637	1198140	-	1237	protein_coding	troponin T%2C cardiac muscle isoforms-like	-
113113158	18.2862	46.8702	7.12554	2.86781	0	1.4027	24.094	1.4235	4.01359	0.00214906	0.230633	LOC113113158	NC_039244.1	4171673	4232834	-	3129	protein_coding	calcium/calmodulin-dependent 3'%2C5'-cyclic nucleotide phosphodiesterase 1C-like%2C transcript variant X3	-
113110010	99.1675	489.041	245.119	89.619	11.3673	5.61078	277.776	35.5324	2.95099	0.00215883	0.230652	LOC113110010	NC_039252.1	15204600	15209408	+	1979	protein_coding	serpin H1-like	Serpin
113091135	3.51658	2.65303	2.85022	137.655	10.3339	1.4027	3.00661	49.7971	-4.05108	0.00216044	0.230652	LOC113091135	NW_020527513.1	1166108	1168685	-	2241	protein_coding	fibroblast growth factor-binding protein 2-like	-
113081527	7.03315	19.4555	11.4009	15.056	28.9349	304.385	12.6299	116.125	-3.19745	0.00224724	0.239299	LOC113081527	NW_020526156.1	133290	135634	-	1347	protein_coding	uncharacterized LOC113081527%2C transcript variant X2	-
113042843	2.81326	2.65303	5.70043	32.9798	37.202	12.6243	3.72224	27.602	-2.95151	0.0022569	0.239377	LOC113042843	NC_039267.1	11026190	11028871	+	1727	pseudogene	-	-
113070062	531.706	774.684	800.911	1253.95	1978.94	3457.64	702.434	2230.18	-1.66676	0.00225959	0.239377	LOC113070062	NW_020523497.1	290155	299534	+	2110	protein_coding	fructose-bisphosphate aldolase C-like	-
113053416	484.584	443.056	523.015	1993.13	6235.47	312.801	483.552	2847.13	-2.55793	0.00227253	0.239977	LOC113053416	NC_039276.1	18639302	18658238	-	13310	protein_coding	sacsin-like	-
113038129	389.637	97.2777	614.222	1333.53	1250.4	2052.14	367.045	1545.36	-2.07514	0.00227739	0.239977	LOC113038129	NC_039263.1	294637	308580	+	2511	protein_coding	Krueppel-like factor 5%2C transcript variant X1	-
113117720	2.10995	0.884343	0	7.16952	64.0701	4.20809	0.998096	25.1492	-4.51061	0.0022851	0.239977	LOC113117720	NC_039259.1	25150263	25153781	-	1507	protein_coding	putative deoxyribonuclease TATDN3%2C transcript variant X3	-
113061437	5.62652	22.1086	14.2511	0	0	1.4027	13.9954	0.467565	5.26336	0.00228855	0.239977	LOC113061437	NC_039285.1	2829111	2832243	+	3064	lncRNA	uncharacterized LOC113061437	-
113114382	54.1553	15.9182	0	192.143	384.421	79.9537	23.3578	218.839	-3.20933	0.00233367	0.242656	LOC113114382	NC_039256.1	32377215	32412462	-	3388	protein_coding	tripartite motif-containing protein 16-like%2C transcript variant X2	zf-B_box
113062854	24.616	22.1086	0	0	0	0	15.5749	0	6.39418	0.00233502	0.242656	LOC113062854	NC_039246.1	22310014	22311424	-	1411	protein_coding	ankyrin repeat and BTB/POZ domain-containing protein BTBD11-A-like	-
113118768	5.62652	22.1086	18.5264	55.9223	18.601	288.955	15.4205	121.16	-2.97976	0.00233547	0.242656	LOC113118768	NC_039260.1	3324552	3326628	-	943	protein_coding	troponin I%2C slow skeletal muscle-like	-
113089208	213.105	158.297	381.929	428.737	2345.79	670.489	251.11	1148.34	-2.19468	0.00233765	0.242656	LOC113089208	NW_020527091.1	33667	36993	-	1938	protein_coding	protein phosphatase 1 regulatory inhibitor subunit 16B-like	-
113047355	70.3315	119.386	39.903	20.7916	3.10017	0	76.5403	7.96392	3.20813	0.0023809	0.246525	LOC113047355	NC_039270.1	10743212	10858194	+	2389	protein_coding	integrin alpha-L-like	VWA
113120072	907.277	364.349	718.255	1648.99	2051.28	2235.9	663.294	1978.72	-1.57664	0.00238815	0.246656	LOC113120072	NC_039261.1	27581796	27596369	+	4084	protein_coding	oxysterol-binding protein-related protein 3-like	-
113057301	21.8028	9.72777	5.70043	10.0373	137.441	141.672	12.4103	96.3834	-2.93082	0.00239716	0.246967	LOC113057301	NC_039280.1	19273424	19313111	+	8633	protein_coding	zinc finger SWIM domain-containing protein 8-like%2C transcript variant X1	-
113067121	20.3961	103.468	228.017	347.005	734.739	749.039	117.294	610.261	-2.38495	0.00242349	0.249058	LOC113067121	NC_039292.1	14737832	14739394	+	1018	lncRNA	uncharacterized LOC113067121	-
113119770	30.9459	35.3737	9.97576	3.58476	0	2.80539	25.4318	2.13005	3.5607	0.00243036	0.249142	LOC113119770	NC_039244.1	19996107	20001331	+	3096	protein_coding	heterogeneous nuclear ribonucleoprotein C-like%2C transcript variant X2	RRM_1
113064465	371.351	356.39	158.187	127.617	42.3689	60.3159	295.309	76.7674	1.9393	0.0024477	0.250297	LOC113064465	NC_039288.1	18568031	18595159	+	3200	protein_coding	collagen type IV alpha-3-binding protein%2C transcript variant X1	START
113064205	0	3.53737	8.55065	15.056	74.404	36.4701	4.02934	41.9767	-3.47262	0.00245583	0.250507	LOC113064205	NC_039288.1	12024164	12036643	+	2152	protein_coding	membrane-associated transporter protein-like	-
113107588	9.1431	38.0267	29.9273	107.543	250.08	50.497	25.699	136.04	-2.41382	0.00246404	0.250724	LOC113107588	NC_039250.1	21133956	21143953	+	3475	protein_coding	forkhead box protein P3-like%2C transcript variant X1	Fork_head
novel.1529	4.21989	0.884343	15.6762	31.5459	129.174	22.4431	6.92681	61.0542	-3.20186	0.00248429	0.251968	-	NW_020524822.1	43540	44831	-	1292	-	- && - && -	-
113078618	9.1431	4.42171	8.55065	26.5272	41.3355	47.6917	7.37182	38.5181	-2.38354	0.0024885	0.251968	LOC113078618	NW_020525488.1	106208	112626	-	1606	protein_coding	transmembrane gamma-carboxyglutamic acid protein 4-like	-
113045333	76.6614	119.386	109.733	40.8663	23.7679	21.0404	101.927	28.5582	1.81966	0.00249793	0.252118	LOC113045333	NC_039269.1	8333250	8347733	+	5504	protein_coding	nuclear receptor ROR-beta-like	zf-C4
113121050	244.754	250.269	25.652	48.7527	21.7012	14.027	173.558	28.1603	2.61379	0.00250222	0.252118	LOC113121050	NC_039262.1	16383236	16410357	+	4002	protein_coding	sorting nexin-17%2C transcript variant X1	PX
novel.1230	0.703315	0	1.42511	4.30171	67.1703	1.4027	0.709475	24.2916	-5.23724	0.00250844	0.252129	-	NC_039289.1	457716	461487	-	298	-	- && - && -	-
113046157	82.2879	41.5641	106.883	190.709	1002.39	110.813	76.9117	434.636	-2.50122	0.00251813	0.252351	LOC113046157	NC_039243.1	6187170	6194457	+	3591	protein_coding	probable E3 ubiquitin-protein ligase HERC3%2C transcript variant X1	HECT
113045419	108.311	233.466	38.4779	32.9798	15.5008	28.0539	126.752	25.5115	2.31346	0.00252289	0.252351	LOC113045419	NC_039269.1	9080254	9100089	+	2663	pseudogene	-	CUB
113082016	23.9127	10.6121	1.42511	0	0	0	11.9833	0	6.02067	0.00253855	0.253301	LOC113082016	NW_020526238.1	87097	94745	+	2544	pseudogene	-	BAH
113076123	114.64	199.861	237.993	58.7901	65.1035	53.3024	184.165	59.0653	1.63649	0.00255129	0.253758	LOC113076123	NW_020524915.1	5641	18621	-	3750	protein_coding	autism susceptibility gene 2 protein homolog	-
113078176	15.4729	27.4146	7.12554	1.4339	0	0	16.671	0.477968	4.82156	0.00255543	0.253758	LOC113078176	NW_020525351.1	39070	45331	+	1871	protein_coding	ankyrin repeat domain-containing protein 50-like	-
113054687	40.7923	20.3399	0	85.3173	272.815	133.256	20.3774	163.796	-2.98383	0.00259879	0.257443	LOC113054687	NC_039277.1	17034568	17036715	+	1253	protein_coding	interleukin-1 beta-like	-
113042269	17.5829	14.1495	51.3039	63.8087	352.385	70.1348	27.6788	162.11	-2.56727	0.00260875	0.25781	pkd1l1	NC_039266.1	10925177	10949392	-	8754	protein_coding	polycystin 1 like 1%2C transient receptor potential channel interacting%2C transcript variant X2	-
113070126	6.32984	5.30606	4.27533	13.6221	77.5041	25.2485	5.30374	38.7916	-2.85227	0.0026162	0.257927	LOC113070126	NW_020523502.1	18459	21063	-	2605	protein_coding	uncharacterized LOC113070126	-
113055724	26.726	9.72777	24.2268	70.2613	184.977	44.8863	20.2269	100.041	-2.30979	0.00264294	0.259941	LOC113055724	NC_039278.1	17564591	17572431	+	2073	protein_coding	cell wall protein DAN4-like%2C transcript variant X3	-
113080231	16.1763	30.952	22.8017	3.58476	0	2.80539	23.31	2.13005	3.42323	0.00265465	0.260472	LOC113080231	NW_020525852.1	34210	46859	-	5754	protein_coding	UDP-glucuronosyltransferase-like%2C transcript variant X4	UDPGT
113117406	32.3525	89.3186	48.4537	10.0373	13.4341	14.027	56.7083	12.4994	2.19178	0.0026753	0.261874	LOC113117406	NC_039259.1	15705953	15711541	-	4259	transcribed_pseudogene	type II iodothyronine deiodinase-like	-
113064710	41.4956	182.175	96.9074	17.9238	21.7012	32.262	106.859	23.9623	2.16674	0.0026818	0.261888	LOC113064710	NC_039289.1	1526831	1530067	-	2003	protein_coding	osteomodulin-like%2C transcript variant X2	-
113051744	187.082	522.646	86.9316	76.7139	55.803	44.8863	265.553	59.1344	2.16456	0.002697	0.26275	LOC113051744	NC_039274.1	18874057	18906352	+	5795	protein_coding	rho guanine nucleotide exchange factor 40-like%2C transcript variant X2	RhoGEF
113065826	63.2984	66.3257	31.3524	15.7729	11.3673	8.41617	53.6588	11.8521	2.16476	0.00271416	0.263493	LOC113065826	NC_039290.1	10174602	10198367	-	2679	protein_coding	polycomb protein SCMH1-like	MBT
113059476	134.333	101.699	186.689	298.252	439.19	476.917	140.907	404.786	-1.52476	0.00271741	0.263493	LOC113059476	NC_039283.1	1466871	1480909	+	4708	pseudogene	-	Pkinase
113111628	79.4746	116.733	361.978	628.767	473.292	1332.56	186.062	811.54	-2.12873	0.00272645	0.263748	LOC113111628	NC_039254.1	6617759	6624223	-	2854	protein_coding	monocarboxylate transporter 4-like%2C transcript variant X1	MFS_1
novel.1939	4.92321	8.84343	14.2511	15.7729	165.342	29.4566	9.33924	70.1906	-2.93547	0.00274731	0.265144	-	NW_020527830.1	99018	104578	+	1090	-	- && - && -	-
113045202	0	0	0	33.6967	11.3673	0	0	15.0213	-6.41987	0.00277979	0.267543	LOC113045202	NC_039269.1	5634841	5638517	+	1572	protein_coding	stonustoxin subunit alpha-like	SPRY
novel.2186	2.10995	0	14.2511	17.2068	86.8046	65.9267	5.45368	56.6461	-3.46031	0.00278515	0.267543	-	NW_020529239.1	1574	55935	+	1382	-	- && P29315.2 RecName: Full=Ribonuclease inhibitor; AltName: Full=Ribonuclease/angiogenin inhibitor 1 && -	-
113066291	15.4729	39.7954	11.4009	0.716952	0	4.20809	22.2231	1.64168	3.9163	0.00282112	0.270368	LOC113066291	NC_039291.1	13086322	13104882	+	3298	protein_coding	zinc finger and BTB domain-containing protein 47-like	zf-C2H2
113105871	35.1658	6.1904	17.1013	88.902	165.342	51.8997	19.4858	102.048	-2.37922	0.00283978	0.271525	LOC113105871	NC_039249.1	11104336	11109364	+	2971	protein_coding	UDP-glucuronosyltransferase 2B31-like%2C transcript variant X2	UDPGT
113049596	0.703315	0	0	6.45257	18.601	12.6243	0.234438	12.5593	-5.18453	0.00284815	0.271695	LOC113049596	NC_039272.1	20510586	20520359	+	770	protein_coding	tetratricopeptide repeat protein 33-like	-
113061374	48.5288	19.4555	89.7818	162.031	417.489	133.256	52.5887	237.592	-2.18513	0.00287066	0.271913	LOC113061374	NC_039285.1	782972	785942	-	1184	protein_coding	selenocysteine insertion sequence-binding protein 2-like	-
113106759	18.2862	0	8.55065	35.8476	35.1352	210.404	8.94562	93.7957	-3.37436	0.00287599	0.271913	nkx3-1	NC_039250.1	17436405	17439291	+	914	protein_coding	NK3 homeobox 1	Homeobox
113068167	1012.77	819.786	1841.24	1805.29	6555.82	4923.46	1224.6	4428.19	-1.85474	0.00287646	0.271913	alas1	NC_039295.1	1877248	1882671	+	2138	protein_coding	5'-aminolevulinate synthase 1	Aminotran_1_2
113078597	0.703315	2.65303	12.826	20.7916	65.1035	44.8863	5.39411	43.5938	-3.10993	0.00287682	0.271913	LOC113078597	NW_020525485.1	90682	97501	+	1642	protein_coding	asialoglycoprotein receptor 1-like	Lectin_C
113062492	111.827	51.2919	132.535	23.6594	32.035	23.8458	98.5514	26.5134	1.89132	0.00290676	0.273838	LOC113062492	NC_039286.1	11610485	11660073	+	4160	pseudogene	-	-
113113007	90.7277	25.6459	115.434	215.803	377.187	298.774	77.2691	297.255	-1.94788	0.00291867	0.273838	LOC113113007	NC_039255.1	20592259	20614675	-	4882	protein_coding	protein FAM83B-like	-
113098955	14.0663	11.4965	7.12554	56.6392	57.8698	32.262	10.8961	48.9237	-2.14733	0.00292736	0.273838	LOC113098955	NW_020528734.1	19688	43004	-	2735	pseudogene	-	-
113039095	7.03315	7.95908	19.9515	39.4324	29.9683	127.645	11.6479	65.682	-2.52244	0.00293234	0.273838	LOC113039095	NC_039263.1	25579163	25592251	+	1101	lncRNA	uncharacterized LOC113039095%2C transcript variant X1	-
113121110	0	2.65303	1.42511	2.15086	15.5008	65.9267	1.35938	27.8595	-4.39062	0.00294688	0.273838	LOC113121110	NC_039262.1	19068291	19080278	-	955	protein_coding	nucleoside diphosphate kinase 6%2C transcript variant X2	NDK
113063892	121.674	84.8969	183.839	283.196	1174.96	249.68	130.136	569.28	-2.13154	0.00294765	0.273838	LOC113063892	NC_039288.1	4374941	4399952	+	3262	protein_coding	mitogen-activated protein kinase kinase kinase kinase 2-like	CNH
113086679	49.9354	142.379	62.7048	20.7916	18.601	23.8458	85.0064	21.0795	2.01621	0.00295187	0.273838	LOC113086679	NW_020526790.1	6125	43024	-	6957	protein_coding	FYVE%2C RhoGEF and PH domain-containing protein 5-like%2C transcript variant X2	RhoGEF
113111632	2.81326	14.1495	14.2511	0	0	0	10.4046	0	5.79466	0.00295653	0.273838	LOC113111632	NC_039254.1	6660375	6661992	-	1065	protein_coding	39S ribosomal protein L43%2C mitochondrial-like	-
113097676	148.4	137.073	235.143	260.254	829.811	678.905	173.539	589.656	-1.76622	0.00298161	0.273838	LOC113097676	NW_020528528.1	153556	164005	-	2250	protein_coding	retinoblastoma-binding protein 5-like%2C transcript variant X2	-
113054919	11.253	22.9929	38.4779	12.9051	67.1703	569.494	24.2413	216.523	-3.16634	0.00298507	0.273838	LOC113054919	NC_039278.1	1235730	1253634	-	399	protein_coding	60S ribosomal protein L29-like%2C transcript variant X1	-
113107958	199.038	707.474	228.017	133.353	42.3689	91.1752	378.177	88.9657	2.08595	0.00298721	0.273838	LOC113107958	NC_039243.1	32463177	32466448	-	2388	protein_coding	secreted frizzled-related protein 2-like	Fz
113054597	668.15	965.702	1001.85	1952.26	2503.9	2116.67	878.568	2190.94	-1.31875	0.00299266	0.273838	LOC113054597	NC_039277.1	15759397	15765074	+	3037	protein_coding	arrestin domain-containing protein 3-like	-
113057065	7.03315	1.76869	0	7.16952	33.0684	72.9402	2.93395	37.726	-3.57952	0.00300405	0.273838	LOC113057065	NC_039280.1	11530099	11555004	-	7419	protein_coding	mitochondrial proton/calcium exchanger protein%2C transcript variant X2	-
113039870	3282.37	1956.17	1510.62	6386.61	4624.41	9187.66	2249.72	6732.89	-1.58116	0.00300427	0.273838	LOC113039870	NC_039244.1	29666099	29692612	+	8201	protein_coding	desmoplakin-like%2C transcript variant X1	-
113083332	0	0	0	43.7341	0	5.61078	0	16.4483	-6.5493	0.00300851	0.273838	LOC113083332	NW_020526406.1	7562	18163	+	1493	protein_coding	sepiapterin reductase-like%2C transcript variant X2	adh_short
113095817	703.315	591.625	1326.78	1914.26	4270.99	2240.1	873.906	2808.45	-1.68495	0.00300858	0.273838	LOC113095817	NC_039248.1	10141361	10147540	-	2504	protein_coding	inositol hexakisphosphate kinase 2-like	-
113109877	2.81326	0	0	30.8289	23.7679	7.01348	0.937754	20.5368	-4.26703	0.00301016	0.273838	LOC113109877	NC_039252.1	12045041	12052511	+	2126	protein_coding	pannexin-3-like	-
113095422	507.794	305.098	55.5792	98.2224	15.5008	19.6377	289.49	44.4537	2.6943	0.00302701	0.274765	LOC113095422	NW_020528212.1	407278	438064	+	10046	pseudogene	-	EGF
113060154	22.5061	12.3808	8.55065	53.0544	165.342	28.0539	14.4792	82.1502	-2.48646	0.00304427	0.275724	LOC113060154	NC_039283.1	14140233	14155861	-	903	protein_coding	tumor necrosis factor receptor superfamily member 4-like	-
113115445	149.103	53.9449	92.6321	30.8289	18.601	28.0539	98.5599	25.8279	1.93225	0.00309507	0.279581	LOC113115445	NC_039257.1	24162032	24164020	+	1344	protein_coding	complement C1q-like protein 2	-
113068039	134.333	376.73	128.26	73.8461	35.1352	57.5105	213.108	55.4973	1.93963	0.00310514	0.279581	LOC113068039	NC_039294.1	2591777	2597391	-	1365	protein_coding	diamine acetyltransferase 1-like	Acetyltransf_1
113109980	959.322	637.611	2119.14	2953.13	8946.04	2959.69	1238.69	4952.95	-1.99998	0.00310738	0.279581	LOC113109980	NC_039252.1	14520045	14523317	+	1961	protein_coding	mitochondrial uncoupling protein 2	Mito_carr
113102588	17.5829	26.5303	1.42511	0.716952	0	0	15.1794	0.238984	5.39966	0.00312058	0.279581	LOC113102588	NW_020529221.1	2683	40709	-	2055	pseudogene	-	-
113051824	232.797	114.08	286.447	445.944	663.435	900.531	211.108	669.97	-1.66709	0.00312077	0.279581	LOC113051824	NC_039274.1	21426506	21478684	+	4269	protein_coding	inactive ubiquitin carboxyl-terminal hydrolase 53-like	UCH
113061695	28.8359	86.6656	59.8546	15.056	0	1.4027	58.452	5.48623	3.34383	0.00314222	0.280892	LOC113061695	NC_039285.1	11226735	11238607	-	2964	protein_coding	galaxin-like%2C transcript variant X1	-
113039395	0.703315	0.884343	0	0.716952	3.10017	68.7321	0.529219	24.1831	-5.33857	0.00317946	0.283605	LOC113039395	NC_039264.1	3255417	3278338	+	1766	protein_coding	ceramide synthase 5-like	LAG1
113056837	20.3961	29.1833	8.55065	100.373	113.673	43.4836	19.3767	85.8432	-2.13258	0.00319004	0.283934	LOC113056837	NC_039280.1	6914370	6927114	-	2318	pseudogene	-	Sugar_tr
113112373	0	0	0	11.4712	0	33.6647	0	15.0453	-6.40492	0.00320729	0.284431	LOC113112373	NC_039244.1	2449874	2456396	-	940	protein_coding	uncharacterized LOC113112373	-
113062041	30.9459	295.37	210.916	55.2053	7.23372	18.235	179.077	26.8914	2.72151	0.00322799	0.284431	LOC113062041	NC_039286.1	897736	899493	-	999	protein_coding	granulins-like	-
113080850	1.40663	1.76869	7.12554	15.056	58.9031	15.4297	3.43362	29.7963	-3.21846	0.00322858	0.284431	LOC113080850	NW_020525987.1	17794	20427	+	1011	protein_coding	E3 ubiquitin-protein ligase TRIM21-like	-
113076613	209.588	3555.06	4238.27	155.579	85.7712	805.147	2667.64	348.832	2.93609	0.00323719	0.284431	LOC113076613	NW_020525063.1	36060	47026	+	4737	pseudogene	-	Myosin_tail_1
113098456	109.014	110.543	168.163	135.504	1429.18	377.325	129.24	647.335	-2.32587	0.0032472	0.284431	LOC113098456	NW_020528634.1	51549	57915	+	1440	protein_coding	kelch domain-containing protein 1-like	Kelch_1
113057730	53.452	26.5303	69.8303	132.636	321.384	119.229	49.9375	191.083	-1.94232	0.0032496	0.284431	LOC113057730	NC_039281.1	4191092	4197424	-	2546	protein_coding	tyrosine-protein kinase ITK/TSK-like	Pkinase_Tyr
113047394	4.92321	9.72777	14.2511	0	0	0	9.63402	0	5.68228	0.00324993	0.284431	LOC113047394	NC_039270.1	22257938	22267418	+	992	protein_coding	ATP-dependent RNA helicase DDX42-like	-
113114425	25.3194	33.605	21.3766	3.58476	0	5.61078	26.767	3.06518	3.16385	0.00325084	0.284431	LOC113114425	NC_039256.1	33565153	33574420	+	2312	protein_coding	fibroblast growth factor 2-like	-
113106704	0	0	0	7.16952	13.4341	7.01348	0	9.20568	-5.70363	0.00327532	0.285966	LOC113106704	NC_039250.1	323700	326857	-	1298	protein_coding	sepiapterin reductase-like	adh_short
113038729	79.4746	175.984	37.0528	27.9611	19.6344	16.8323	97.5039	21.476	2.17721	0.00328669	0.286301	LOC113038729	NC_039263.1	16705099	16709308	-	3135	protein_coding	coiled-coil domain-containing protein 80-like	-
113045565	0	0	0	3.58476	23.7679	4.20809	0	10.5203	-5.8959	0.00330961	0.286301	LOC113045565	NC_039269.1	13889499	13891762	-	1422	pseudogene	-	-
113114119	80.8813	191.902	9.97576	19.3577	9.3005	12.6243	94.2531	13.7608	2.77139	0.00331537	0.286301	LOC113114119	NC_039244.1	6064946	6085219	+	3739	protein_coding	neuropilin-1a-like	CUB
novel.1580	57.6719	32.7207	71.2554	126.901	454.691	109.41	53.8827	230.334	-2.09991	0.00332122	0.286301	-	NW_020525186.1	64659	67249	-	2507	-	- && - && -	-
113112742	36.5724	2.65303	7.12554	121.882	51.6694	133.256	15.4503	102.269	-2.70053	0.00333201	0.286301	LOC113112742	NC_039255.1	13677812	13681889	-	2413	pseudogene	-	ELO
113046152	1384.12	497.885	2605.1	3583.33	7748.35	5997.93	1495.7	5776.53	-1.94977	0.003338	0.286301	LOC113046152	NC_039269.1	29179083	29193232	+	4466	protein_coding	laminin subunit alpha-3-like%2C transcript variant X1	Laminin_G_2
113082834	28.8359	5.30606	1.42511	0	0	0	11.8557	0	6.00588	0.0033432	0.286301	LOC113082834	NW_020526347.1	94471	98383	-	2761	protein_coding	uncharacterized LOC113082834%2C transcript variant X2	-
113062604	15.4729	70.7474	62.7048	122.599	229.412	256.693	49.6417	202.901	-2.03695	0.00334426	0.286301	LOC113062604	NC_039246.1	21994172	22026298	+	4769	protein_coding	myosin-binding protein C%2C slow-type-like%2C transcript variant X1	I-set
113062573	83.6945	0	5.70043	0.716952	0	1.4027	29.7983	0.706549	5.48176	0.00334633	0.286301	LOC113062573	NC_039286.1	13131223	13156993	+	3721	protein_coding	sorting nexin-13-like%2C transcript variant X4	PX
113068944	707.535	152.107	862.191	1633.93	4104.62	1632.74	573.944	2457.1	-2.0985	0.00335159	0.286301	LOC113068944	NW_020523286.1	2381122	2407033	+	4997	protein_coding	receptor tyrosine-protein kinase erbB-3-like%2C transcript variant X2	Pkinase_Tyr
113055829	52.0453	37.1424	118.284	137.655	419.556	253.888	69.1572	270.366	-1.9752	0.00335557	0.286301	LOC113055829	NC_039279.1	498914	501262	+	667	protein_coding	anaphase-promoting complex subunit 16	-
113058646	16.8796	2.65303	18.5264	49.4697	46.5025	113.618	12.6863	69.8635	-2.46894	0.00336601	0.286598	LOC113058646	NC_039282.1	13760480	13769780	+	3636	protein_coding	FH2 domain-containing protein 1-like%2C transcript variant X1	FH2
113112492	56.9685	34.4894	51.3039	124.033	105.406	262.304	47.5873	163.914	-1.78107	0.0033841	0.287017	LOC113112492	NC_039255.1	7372716	7375372	-	1986	protein_coding	tetratricopeptide repeat protein 9A-like	TPR_2
novel.1390	9.84642	0.884343	8.55065	26.5272	27.9015	85.5644	6.42714	46.6644	-2.85895	0.00338486	0.287017	-	NW_020523529.1	53618	60499	+	1482	-	- && - && -	-
113061231	1145.7	610.196	1646	3292.24	2899.69	3665.24	1133.97	3285.73	-1.53532	0.00340969	0.288291	LOC113061231	NC_039285.1	10900660	10912255	+	3823	protein_coding	inositol-trisphosphate 3-kinase A-like	-
113057182	225.061	174.215	277.896	352.74	699.604	1140.39	225.724	730.912	-1.69522	0.00341735	0.288291	LOC113057182	NC_039280.1	14869186	14885106	-	2334	protein_coding	annexin A11-like	-
113095999	2.81326	19.4555	8.55065	0	0	0	10.2731	0	5.78383	0.00342862	0.288291	LOC113095999	NW_020528265.1	5530	72937	-	2111	protein_coding	plexin-A2-like	TIG
113049012	14.0663	2.65303	0	72.4122	129.174	5.61078	5.57311	69.0655	-3.57689	0.0034289	0.288291	LOC113049012	NC_039272.1	6661367	6666264	+	1077	protein_coding	polyubiquitin 12-like%2C transcript variant X2	ubiquitin
113108210	57.6719	127.345	31.3524	22.9425	6.20033	11.2216	72.1232	13.4548	2.40647	0.00343486	0.288291	LOC113108210	NC_039251.1	5479691	5514527	+	3580	protein_coding	rho GTPase-activating protein 6-like%2C transcript variant X1	RhoGAP
113095403	283.436	262.65	443.209	693.293	1451.91	765.872	329.765	970.358	-1.55855	0.00346449	0.290186	LOC113095403	NC_039248.1	9601008	9604512	-	1059	protein_coding	serine/arginine-rich splicing factor 3-like	RRM_1
113095897	12.6597	101.699	7.12554	6.45257	1.03339	2.80539	40.4949	3.43045	3.52413	0.00350286	0.292514	LOC113095897	NW_020528251.1	367840	374704	+	2865	protein_coding	probable glutamate receptor	Lig_chan
113114786	11421.1	40382.6	18979.6	5197.9	4122.19	10280.4	23594.5	6533.48	1.85259	0.00351278	0.292514	LOC113114786	NC_039257.1	4051337	4063984	-	3585	protein_coding	periostin-like%2C transcript variant X2	-
113055574	87.9144	123.808	233.718	296.101	596.265	563.884	148.48	485.417	-1.71319	0.00351357	0.292514	LOC113055574	NC_039278.1	19805483	19807631	+	458	protein_coding	60S ribosomal protein L37a	-
113095005	24.616	62.7883	4.27533	2.86781	0	4.20809	30.5599	2.35863	3.73021	0.00352537	0.292904	LOC113095005	NW_020528142.1	2209984	2238806	+	4499	protein_coding	zinc finger protein 827-like%2C transcript variant X3	-
113077501	246.16	372.308	71.2554	79.5817	15.5008	44.8863	229.908	46.6563	2.29734	0.00354454	0.293904	LOC113077501	NW_020525211.1	10630	27670	+	2243	protein_coding	plexin-D1-like	TIG
113072352	1.40663	1.76869	37.0528	0	0	0	13.4094	0	6.15133	0.00357618	0.295933	LOC113072352	NW_020523984.1	6916	15988	-	2235	pseudogene	-	RRM_1
113057686	26.0227	8.84343	17.1013	73.1291	40.3022	117.826	17.3225	77.0859	-2.14339	0.00358613	0.296161	LOC113057686	NC_039281.1	3113877	3115971	-	1500	protein_coding	DNA damage-inducible transcript 4-like protein	-
113058495	54.8586	162.719	297.848	413.681	382.354	1761.79	171.808	852.607	-2.31357	0.00363182	0.298437	LOC113058495	NC_039246.1	11274271	11284369	-	1229	protein_coding	troponin T%2C cardiac muscle isoforms-like%2C transcript variant X2	-
113066314	26.0227	19.4555	68.4052	83.8834	218.045	158.505	37.9611	153.478	-2.03121	0.00364342	0.298437	LOC113066314	NC_039291.1	13879002	13887554	+	1690	protein_coding	ATP-dependent 6-phosphofructokinase%2C platelet type-like%2C transcript variant X1	PFK
113104533	2.81326	5.30606	5.70043	5.01866	29.9683	86.9671	4.60658	40.6514	-3.15269	0.0036462	0.298437	LOC113104533	NC_039248.1	26180179	26184207	-	984	protein_coding	troponin I%2C slow skeletal muscle-like	-
113064346	0.703315	0.884343	1.42511	10.7543	36.1686	4.20809	1.00426	17.0437	-4.15652	0.00364638	0.298437	LOC113064346	NC_039288.1	15656039	15660831	+	2128	protein_coding	adenylosuccinate synthetase isozyme 2-like	-
113099687	45.0122	18.5712	22.8017	46.6019	233.546	115.021	28.795	131.723	-2.18365	0.00365436	0.298437	LOC113099687	NW_020528850.1	14874	20082	+	1932	protein_coding	E3 ubiquitin-protein ligase TRIM39-like%2C transcript variant X1	SPRY
113116604	123.08	285.643	18.5264	41.5832	7.23372	9.81887	142.416	19.5453	2.84907	0.00365714	0.298437	LOC113116604	NC_039258.1	25674028	25736003	+	4460	protein_coding	integrin alpha-8-like	FG-GAP
novel.2011	53.452	41.5641	12.826	7.88647	0	2.80539	35.9473	3.56395	3.28221	0.00367189	0.299048	-	NW_020528309.1	6781	13843	-	1239	-	- && - && -	-
113039368	0.703315	4.42171	24.2268	34.4137	72.3372	120.632	9.78396	75.7942	-3.01035	0.00368438	0.299474	LOC113039368	NC_039264.1	2184033	2187442	+	1862	protein_coding	cyclin-dependent kinase inhibitor 1-like	-
113119912	26.726	7.07474	17.1013	40.1493	270.748	29.4566	16.9673	113.451	-2.7373	0.00369489	0.299737	LOC113119912	NC_039261.1	24707047	24714468	-	1155	protein_coding	SLA class II histocompatibility antigen%2C DQ haplotype D beta chain-like%2C transcript variant X2	C1-set
113049894	186.379	440.403	460.31	1198.74	977.585	967.86	362.364	1048.06	-1.53392	0.00372687	0.300903	LOC113049894	NC_039272.1	29085257	29088611	+	2522	protein_coding	Krueppel-like factor 9	-
113113851	66.1117	107.89	94.0572	32.9798	14.4674	28.0539	89.3529	25.167	1.8225	0.00372825	0.300903	LOC113113851	NC_039256.1	17725434	17826793	+	4030	protein_coding	transcription factor COE3-like%2C transcript variant X3	TIG
113076636	0	0	0	6.45257	10.3339	9.81887	0	8.86844	-5.64549	0.00373134	0.300903	LOC113076636	NW_020525065.1	1	31989	+	1838	protein_coding	polypeptide N-acetylgalactosaminyltransferase 14-like	Glycos_transf_2
113113744	9.1431	20.3399	7.12554	0.716952	0	0	12.2028	0.238984	5.07889	0.00373847	0.300903	LOC113113744	NC_039256.1	14318823	14323181	+	1239	lncRNA	uncharacterized LOC113113744	-
113068596	82.9912	79.5908	116.859	427.303	150.875	307.19	93.147	295.123	-1.66794	0.00379659	0.304985	LOC113068596	NC_039299.1	1536687	1539963	+	2016	protein_coding	CLOCK-interacting pacemaker-like%2C transcript variant X1	-
113073261	18.9895	46.8702	51.3039	98.9394	131.24	176.74	39.0545	135.64	-1.80489	0.00381463	0.305839	LOC113073261	NW_020524237.1	471	10482	+	2462	protein_coding	pleckstrin homology-like domain family B member 2	PH
113059749	15.4729	59.251	74.1056	9.32038	7.23372	11.2216	49.6098	9.25855	2.42018	0.00386019	0.308891	LOC113059749	NC_039283.1	836509	847628	-	2872	protein_coding	exopolyphosphatase PRUNE1-like	-
113100242	0.703315	0.884343	4.27533	77.4308	26.8681	0	1.95433	34.7663	-4.26775	0.00390998	0.312009	LOC113100242	NW_020528941.1	47162	70303	-	3737	protein_coding	high affinity cationic amino acid transporter 1-like%2C transcript variant X2	-
113119389	848.902	2721.12	656.975	539.148	150.875	321.217	1409	337.08	2.06291	0.00391431	0.312009	LOC113119389	NC_039261.1	10043168	10106578	+	5473	protein_coding	collagen alpha-1(XVI) chain-like%2C transcript variant X1	Collagen
113065778	42.9022	41.5641	75.5308	15.056	6.20033	15.4297	53.3324	12.2287	2.11932	0.00393146	0.312012	LOC113065778	NC_039290.1	9166110	9188675	-	7745	protein_coding	kinesin-like protein KIF1C%2C transcript variant X2	Kinesin
113100122	16.1763	8.84343	32.7775	27.2442	273.848	57.5105	19.2657	119.534	-2.64904	0.00393239	0.312012	LOC113100122	NW_020528932.1	37817	39928	-	982	lncRNA	uncharacterized LOC113100122	-
113091766	289.063	407.682	276.471	156.296	76.4707	108.008	324.405	113.591	1.51149	0.00393706	0.312012	LOC113091766	NW_020527593.1	1412952	1480340	-	6070	protein_coding	collagen alpha-1(XVI) chain-like%2C transcript variant X2	Collagen
113062644	207.478	97.2777	242.268	502.583	1638.95	255.291	182.341	798.943	-2.13267	0.00395028	0.312459	LOC113062644	NC_039286.1	15189323	15191511	-	1464	protein_coding	keratin%2C type I cytoskeletal 13-like%2C transcript variant X1	Filament
113112980	1197.04	2108.27	1128.69	3457.86	2063.68	13498.1	1478	6339.89	-2.10062	0.00395847	0.312507	LOC113112980	NC_039244.1	3943073	3968117	-	1694	protein_coding	elongation factor 1-delta-like%2C transcript variant X11	-
113067242	2.10995	4.42171	5.70043	17.9238	48.5693	16.8323	4.07736	27.7751	-2.81454	0.00397049	0.31281	LOC113067242	NC_039292.1	18670558	18673444	+	768	protein_coding	5-hydroxyisourate hydrolase-like%2C transcript variant X1	-
113114840	224.358	101.699	189.539	338.401	593.165	597.548	171.865	509.705	-1.56761	0.00397749	0.31281	LOC113114840	NC_039257.1	6281239	6319778	-	3665	protein_coding	glycerophosphodiester phosphodiesterase domain-containing protein 5-like%2C transcript variant X1	-
113120906	36.5724	15.0338	59.8546	67.3935	524.961	70.1348	37.1536	220.83	-2.57875	0.00399524	0.313298	LOC113120906	NC_039244.1	22510914	22513840	+	2077	protein_coding	tripartite motif-containing protein 16-like protein	zf-B_box
113068846	85.8045	102.584	143.936	221.538	719.238	237.056	110.775	392.611	-1.82849	0.0039989	0.313298	LOC113068846	NW_020523286.1	167614	175561	+	1971	protein_coding	tumor necrosis factor receptor superfamily member 1A-like%2C transcript variant X2	Death
113058408	414.253	353.737	661.25	1549.33	1591.42	865.463	476.413	1335.4	-1.48855	0.00401417	0.313654	LOC113058408	NC_039282.1	6541921	6572673	+	6058	protein_coding	serine/threonine-protein kinase ULK2-like%2C transcript variant X2	Pkinase
novel.458	5.62652	1.76869	29.9273	14.339	224.245	82.759	12.4408	107.114	-3.14269	0.00402817	0.313654	-	NC_039257.1	19106784	19107527	+	723	-	- && - && -	-
113059725	1.40663	4.42171	1.42511	21.5086	0	110.813	2.41782	44.1072	-4.16921	0.00403731	0.313654	LOC113059725	NC_039283.1	679177	682504	-	1728	protein_coding	serum paraoxonase/arylesterase 2-like%2C transcript variant X2	-
113059209	3.51658	6.1904	12.826	22.2255	183.943	5.61078	7.51098	70.5931	-3.2647	0.00404126	0.313654	LOC113059209	NC_039283.1	19959067	19971276	+	2495	protein_coding	collagen alpha-1(I) chain-like	Collagen
113118725	500.057	380.267	599.971	942.792	1309.3	1545.77	493.432	1265.96	-1.35961	0.00404582	0.313654	LOC113118725	NC_039260.1	23995302	23997990	+	1816	protein_coding	ras-related protein Rap-2b%2C transcript variant X1	Ras
113096275	2.10995	0.884343	2.85022	3.58476	9.3005	67.3294	1.94817	26.7382	-3.79912	0.00405313	0.313654	LOC113096275	NW_020528302.1	85850	105199	-	4952	protein_coding	solute carrier family 12 member 6-like%2C transcript variant X3	AA_permease
113070308	257.413	135.304	172.438	537.714	1839.43	209.002	188.385	862.049	-2.19362	0.00405672	0.313654	LOC113070308	NW_020523543.1	164331	176070	-	2333	protein_coding	guanylate-binding protein 1-like	-
113046123	109.717	278.568	575.744	975.772	378.22	4077.64	321.343	1810.54	-2.49544	0.004076	0.313893	LOC113046123	NC_039269.1	28318685	28323027	-	759	protein_coding	myosin light chain 1%2C cardiac muscle-like	-
113080358	0	0.884343	19.9515	33.6967	182.91	36.4701	6.94529	84.3589	-3.67204	0.00408017	0.313893	LOC113080358	NW_020525891.1	47989	52405	+	2428	protein_coding	zinc finger protein 239-like%2C transcript variant X3	zf-C2H2
113054341	1.40663	7.95908	1.42511	25.0933	160.175	0	3.59694	61.7562	-4.08695	0.00408267	0.313893	LOC113054341	NC_039277.1	9868185	9872310	+	1617	protein_coding	WD repeat-containing protein 74-like	-
113049890	115.344	171.562	206.641	329.798	471.225	544.246	164.516	448.423	-1.44871	0.00410129	0.314738	LOC113049890	NC_039272.1	28910012	28924472	+	2620	protein_coding	alpha/beta hydrolase domain-containing protein 17B%2C transcript variant X1	-
113064782	95.6509	156.529	286.447	318.327	1139.83	551.259	179.542	669.805	-1.9026	0.00412676	0.316104	LOC113064782	NC_039289.1	2695216	2699745	+	1559	protein_coding	methylmalonic aciduria and homocystinuria type D homolog%2C mitochondrial-like	-
113115710	427.616	1055.9	712.554	272.442	199.444	291.761	732.025	254.549	1.52404	0.00414977	0.316807	LOC113115710	NC_039244.1	11615779	11706620	+	7391	protein_coding	collagen alpha-1(XI) chain-like	Collagen
113121062	706.129	214.011	293.572	1618.16	949.684	1422.33	404.571	1330.06	-1.71579	0.00415131	0.316807	LOC113121062	NC_039262.1	17042129	17054135	+	4749	protein_coding	desmoglein-2-like	Cadherin
113119193	125.893	64.557	165.313	227.274	271.781	925.779	118.588	474.945	-2.0026	0.00416731	0.317439	LOC113119193	NC_039261.1	4914222	4924459	-	1963	protein_coding	sperm-associated antigen 1A-like	-
113054417	27.4293	118.502	88.3567	262.404	82.6711	976.276	78.096	440.451	-2.49661	0.0042013	0.317824	LOC113054417	NC_039277.1	12075814	12078247	+	743	protein_coding	myosin regulatory light chain 2B%2C cardiac muscle isoform-like	-
113099657	0	0	0	0.716952	0	54.7051	0	18.474	-6.69903	0.0042122	0.317824	LOC113099657	NW_020528840.1	72977	82358	-	1906	protein_coding	ras-related GTP-binding protein D-like	-
113079113	0	0	0	0.716952	0	54.7051	0	18.474	-6.69903	0.0042122	0.317824	LOC113079113	NW_020525574.1	119163	138606	+	2623	protein_coding	fragile X mental retardation syndrome-related protein 1-like%2C transcript variant X1	KH_1
113109047	70.3315	35.3737	75.5308	164.899	215.978	159.907	60.412	180.261	-1.58096	0.00421595	0.317824	LOC113109047	NC_039251.1	31898213	31901515	+	1697	protein_coding	basic leucine zipper and W2 domain-containing protein 1-B	-
113081879	79.4746	30.0676	65.555	171.352	521.861	88.3698	58.3658	260.528	-2.15884	0.00422253	0.317824	LOC113081879	NW_020526210.1	104992	114995	+	3395	protein_coding	uncharacterized LOC113081879%2C transcript variant X2	zf-B_box
113050553	248.27	569.517	310.674	144.107	124.007	124.84	376.154	130.985	1.52125	0.00423501	0.317824	LOC113050553	NC_039273.1	11995567	12042097	-	6581	protein_coding	KN motif and ankyrin repeat domain-containing protein 4-like%2C transcript variant X1	-
113057066	0	0.884343	0	0.716952	18.601	25.2485	0.294781	14.8555	-5.42051	0.00423992	0.317824	LOC113057066	NC_039280.1	11555679	11581390	+	5654	protein_coding	histone-lysine N-methyltransferase NSD2-like%2C transcript variant X1	SET
113043419	34.4625	53.0606	32.7775	9.32038	10.3339	8.41617	40.1002	9.35681	2.09807	0.0042434	0.317824	LOC113043419	NC_039267.1	13656502	13682474	+	3819	protein_coding	proprotein convertase subtilisin/kexin type 5-like%2C transcript variant X2	-
113061353	28.8359	1.76869	37.0528	69.5443	217.012	117.826	22.5525	134.794	-2.58891	0.0042489	0.317824	LOC113061353	NC_039285.1	474487	483684	-	1830	pseudogene	-	RRM_1
113058486	0	1.76869	1.42511	5.01866	39.2688	11.2216	1.0646	18.503	-4.20862	0.00424948	0.317824	LOC113058486	NC_039282.1	8545052	8572330	-	2383	pseudogene	-	-
113080585	16.1763	22.9929	5.70043	1.4339	0	0	14.9565	0.477968	4.67216	0.00426711	0.318564	LOC113080585	NW_020525944.1	329398	335240	+	1449	protein_coding	uncharacterized LOC113080585	I-set
113090025	43.6056	23.8772	24.2268	68.1104	149.841	102.397	30.5699	106.783	-1.79285	0.00427822	0.318629	LOC113090025	NW_020527211.1	12980	25344	+	2360	protein_coding	atlastin-2-like%2C transcript variant X1	-
113090769	292.579	65.4413	109.733	413.681	463.991	938.403	155.918	605.359	-1.95339	0.00428343	0.318629	LOC113090769	NW_020527496.1	385684	394952	+	3571	protein_coding	regulator of G-protein signaling 1-like	RGS
113116699	285.546	251.153	92.6321	241.613	1719.56	827.59	209.777	929.587	-2.14543	0.00429933	0.319235	LOC113116699	NC_039243.1	13498715	13500831	-	725	protein_coding	translation initiation factor IF-2-like	-
113096637	26.0227	94.6247	162.462	22.2255	13.4341	0	94.3699	11.8865	2.95433	0.00431622	0.319913	LOC113096637	NW_020528362.1	458267	473425	+	2908	protein_coding	ATP-sensitive inward rectifier potassium channel 10-like%2C transcript variant X1	-
113067145	11.9564	23.8772	2.85022	0.716952	0	0	12.8946	0.238984	5.16367	0.00434487	0.321458	LOC113067145	NC_039292.1	15793853	15804656	-	1899	protein_coding	hepatic triacylglycerol lipase-like%2C transcript variant X2	Lipase
113050312	115.344	27.4146	57.0043	142.673	348.252	277.734	66.5876	256.22	-1.93859	0.00438946	0.322679	LOC113050312	NC_039273.1	5624147	5631963	+	1716	protein_coding	prostacyclin synthase-like	p450
113070124	0	0.884343	0	0.716952	13.4341	30.8593	0.294781	15.0034	-5.43255	0.00439389	0.322679	LOC113070124	NW_020523502.1	246832	251631	+	935	protein_coding	myosin regulatory light chain 2%2C ventricular/cardiac muscle isoform%2C transcript variant X2	-
113075733	2.81326	0	0	8.60342	73.3706	1.4027	0.937754	27.7922	-4.73132	0.00439518	0.322679	LOC113075733	NW_020524799.1	4302	32209	+	6746	protein_coding	uncharacterized LOC113075733%2C transcript variant X1	Pkinase
novel.1397	11.253	19.4555	11.4009	1.4339	0	0	14.0365	0.477968	4.56808	0.0043994	0.322679	-	NW_020523583.1	2775	68926	-	1079	-	- && Q8WXD9.1 RecName: Full=Caskin-1; AltName: Full=CASK-interacting protein 1 && -	-
113047205	7.73647	16.8025	37.0528	53.7714	11.3673	457.279	20.5306	174.139	-3.09644	0.00442671	0.322679	LOC113047205	NC_039270.1	22280524	22287491	-	1067	protein_coding	troponin T%2C slow skeletal muscle-like%2C transcript variant X6	-
113055305	511.31	146.801	534.416	978.639	1192.53	1896.44	397.509	1355.87	-1.77044	0.0044275	0.322679	LOC113055305	NC_039245.1	15453135	15454663	-	1529	protein_coding	transcription factor jun-B	Jun
113118734	114.64	323.669	135.385	83.1664	29.9683	32.262	191.232	48.4656	1.97114	0.00443691	0.322679	LOC113118734	NC_039260.1	24280209	24389134	+	11487	protein_coding	reelin-like%2C transcript variant X3	-
113116185	0	0	1.42511	2.86781	27.9015	8.41617	0.475036	13.0618	-5.24313	0.0044372	0.322679	LOC113116185	NC_039258.1	13068356	13090496	+	1335	lncRNA	uncharacterized LOC113116185	-
113088646	21.0995	15.9182	15.6762	40.8663	112.639	54.7051	17.5646	69.4036	-1.97421	0.00444509	0.322679	LOC113088646	NW_020526996.1	1918	15061	+	1964	pseudogene	-	MCM
113053391	6.32984	0.884343	1.42511	15.7729	41.3355	21.0404	2.87976	26.0496	-3.09977	0.00445183	0.322679	LOC113053391	NC_039243.1	7491046	7493589	-	1561	lncRNA	uncharacterized LOC113053391	-
113117099	52.7487	83.1282	112.584	199.313	197.377	357.687	82.8201	251.459	-1.60685	0.00445464	0.322679	LOC113117099	NC_039259.1	7549415	7551020	-	1606	protein_coding	2-aminoethanethiol dioxygenase-like	-
113047979	31.6492	67.21	149.636	138.372	344.118	596.146	82.8319	359.545	-2.12429	0.00446538	0.322679	tnnt2	NC_039271.1	8157907	8168036	-	1194	protein_coding	troponin T2%2C cardiac type%2C transcript variant X1	-
113043319	9.84642	1.76869	1.42511	15.7729	81.6377	19.6377	4.34674	39.0161	-3.10201	0.00447013	0.322679	LOC113043319	NC_039267.1	11693794	11698363	-	2548	protein_coding	interleukin-17 receptor A-like	-
113042826	42.9022	16.8025	41.3281	71.6952	498.093	40.6782	33.6776	203.489	-2.59709	0.00447099	0.322679	LOC113042826	NC_039267.1	8636088	8658238	+	2596	pseudogene	-	-
113120819	167.389	210.474	218.042	476.056	684.103	382.936	198.635	514.365	-1.37423	0.00448314	0.322944	LOC113120819	NC_039244.1	22230986	22243496	-	3331	protein_coding	cAMP-responsive element modulator-like%2C transcript variant X1	bZIP_1
113074951	249.677	495.232	232.293	144.107	53.7362	98.1887	325.734	98.6774	1.72083	0.00449034	0.322944	LOC113074951	NW_020524628.1	98261	111370	-	2138	protein_coding	ectonucleotide pyrophosphatase/phosphodiesterase family member 6	-
113068015	58.3752	22.9929	118.284	99.6563	485.693	321.217	66.5507	302.189	-2.18937	0.0045712	0.327619	LOC113068015	NC_039294.1	2084103	2127640	+	2120	protein_coding	LIM/homeobox protein LMX-1.2-like	Homeobox
113057804	124.487	215.78	61.2797	51.6205	26.8681	26.6512	133.849	35.0466	1.92687	0.00457992	0.327619	LOC113057804	NC_039281.1	6709844	6741518	-	5987	protein_coding	arf-GAP with Rho-GAP domain%2C ANK repeat and PH domain-containing protein 3-like%2C transcript variant X3	RhoGAP
113116471	2.10995	0	4.27533	7.16952	70.2704	8.41617	2.12842	28.6187	-3.8279	0.00458473	0.327619	LOC113116471	NC_039258.1	19078398	19080144	-	1194	protein_coding	lens epithelial cell protein LEP503-like	-
novel.559	63.2984	181.29	136.81	50.9036	27.9015	12.6243	127.133	30.4764	2.04201	0.00458714	0.327619	-	NC_039262.1	12474529	12483242	+	3688	-	- && O54749.1 RecName: Full=Cytochrome P450 2J5; AltName: Full=Arachidonic acid epoxygenase; AltName: Full=CYPIIJ5 && PF00067:Cytochrome P450	p450
113115161	4.92321	29.1833	15.6762	1.4339	0	1.4027	16.5942	0.945533	4.11962	0.00461397	0.328965	LOC113115161	NC_039257.1	13097700	13105920	-	1998	protein_coding	junctional adhesion molecule C-like	-
113083309	12.6597	10.6121	9.97576	0.716952	0	0	11.0825	0.238984	4.93728	0.00463549	0.329929	LOC113083309	NW_020526396.1	32457	37231	+	1509	protein_coding	uncharacterized LOC113083309	-
113061964	11.9564	16.8025	18.5264	25.8103	137.441	57.5105	15.7618	73.5872	-2.22999	0.00465346	0.330437	LOC113061964	NC_039286.1	14194655	14205499	+	1828	protein_coding	histone-lysine N-methyltransferase EHMT2-like	SET
113099053	54.8586	137.957	237.993	39.4324	39.2688	36.4701	143.603	38.3904	1.89727	0.00465867	0.330437	LOC113099053	NW_020528766.1	529534	623768	+	5170	protein_coding	transcription factor COE3%2C transcript variant X14	TIG
113051965	295.392	351.968	45.6035	81.0156	35.1352	16.8323	230.988	44.3277	2.37334	0.00466944	0.330632	LOC113051965	NC_039274.1	26908738	26925195	+	3639	protein_coding	pleckstrin homology domain-containing family O member 2-like	PH
113110168	3.51658	6.1904	14.2511	20.0747	47.5359	60.3159	7.98602	42.6421	-2.46321	0.00469181	0.331377	LOC113110168	NC_039252.1	18480392	18485244	+	1659	protein_coding	creatine kinase S-type%2C mitochondrial-like%2C transcript variant X5	-
113058722	43.6056	36.258	29.9273	76.7139	293.482	75.7456	36.597	148.647	-2.01775	0.00469878	0.331377	LOC113058722	NC_039282.1	16481517	16491072	+	3576	protein_coding	galactose-3-O-sulfotransferase 2-like%2C transcript variant X1	-
113055846	99.1675	275.915	62.7048	31.5459	13.4341	51.8997	145.929	32.2932	2.18557	0.00471424	0.331377	LOC113055846	NC_039279.1	1383901	1461889	+	3815	protein_coding	disintegrin and metalloproteinase domain-containing protein 12-like%2C transcript variant X1	-
113111086	5.62652	21.2242	44.1784	43.7341	95.0717	258.096	23.6764	132.301	-2.49997	0.0047222	0.331377	LOC113111086	NC_039253.1	13340976	13364235	-	2956	protein_coding	RING finger protein 207-like	zf-B_box
113045247	1275.11	2309.9	4010.26	3509.48	12096.8	11939.7	2531.76	9182.02	-1.85887	0.00472278	0.331377	LOC113045247	NC_039269.1	6352340	6354012	-	554	protein_coding	ubiquitin-60S ribosomal protein L40	ubiquitin
113043582	351.658	145.032	611.372	846.72	1102.63	2000.24	369.354	1316.53	-1.83485	0.00472821	0.331377	LOC113043582	NC_039267.1	18311172	18312444	-	912	protein_coding	pleckstrin homology-like domain family A member 2	PH
novel.2163	0	16.8025	25.652	0	0	0	14.1515	0	6.23872	0.00475349	0.33167	-	NW_020529064.1	47687	52956	+	360	-	- && - && -	-
113072323	54.8586	22.9929	39.903	108.977	78.5375	267.915	39.2515	151.81	-1.94564	0.00475902	0.33167	LOC113072323	NW_020523980.1	18804	22159	-	3356	protein_coding	ankyrin repeat domain-containing protein SOWAHC-like	-
113111031	112.53	92.856	135.385	51.6205	24.8013	30.8593	113.591	35.7604	1.65552	0.0047626	0.33167	LOC113111031	NC_039253.1	11944261	11952589	-	3080	pseudogene	-	-
113038780	5.62652	0.884343	5.70043	21.5086	24.8013	35.0674	4.07043	27.1258	-2.74908	0.00476458	0.33167	LOC113038780	NC_039244.1	27011544	27016237	-	1576	protein_coding	beta-1%2C3-galactosyltransferase 2-like	Galactosyl_T
113044026	8.43979	5.30606	15.6762	121.165	90.9382	4.20809	9.80735	72.1037	-2.90426	0.00478162	0.332295	LOC113044026	NC_039245.1	3956486	3959417	+	2486	protein_coding	heat shock 70 kDa protein-like	HSP70
novel.703	12.6597	9.72777	11.4009	34.4137	104.372	25.2485	11.2628	54.6782	-2.27945	0.00481254	0.33388	-	NC_039265.1	10964426	10965474	+	748	-	- && - && -	-
novel.576	21.0995	15.0338	153.912	253.801	202.544	603.159	63.3483	353.168	-2.49012	0.00482502	0.334184	-	NC_039263.1	632950	638328	+	1790	-	- && - && -	-
113039293	22.5061	45.9858	9.97576	5.01866	0	0	26.1559	1.67289	3.81261	0.00483812	0.334402	LOC113039293	NC_039264.1	157332	165227	+	1257	protein_coding	uncharacterized LOC113039293%2C transcript variant X2	V-set
113060176	4.21989	2.65303	0	15.056	4.13355	74.3429	2.29097	31.1775	-3.66627	0.00485094	0.334402	LOC113060176	NC_039246.1	14724433	14734016	-	1145	protein_coding	troponin T%2C cardiac muscle isoforms-like%2C transcript variant X2	-
113094195	9.1431	17.6869	7.12554	0	1.03339	0	11.3185	0.344463	4.96572	0.00485369	0.334402	LOC113094195	NW_020528020.1	24336	34865	-	2773	protein_coding	peroxisomal multifunctional enzyme type 2-like	adh_short
113045880	29.5392	6.1904	15.6762	56.6392	200.477	32.262	17.1353	96.4595	-2.48538	0.00486064	0.334402	LOC113045880	NC_039269.1	21622396	21665860	+	5119	protein_coding	potassium voltage-gated channel subfamily H member 6-like	Ion_trans
113055161	0	10.6121	32.7775	0	0	0	14.4632	0	6.26734	0.00487622	0.334662	LOC113055161	NC_039278.1	9066340	9084125	+	6070	protein_coding	CREB-regulated transcription coactivator 1-like%2C transcript variant X1	-
113099605	1.40663	0	2.85022	5.01866	48.5693	9.81887	1.41895	21.1356	-3.9955	0.00488066	0.334662	LOC113099605	NW_020528832.1	32060	36142	-	2707	protein_coding	uncharacterized LOC113099605%2C transcript variant X3	-
113096508	357.284	1359.23	1606.1	411.53	228.379	307.19	1107.54	315.7	1.80965	0.00490253	0.335603	LOC113096508	NC_039248.1	11686908	11688328	+	986	protein_coding	retinoid-binding protein 7-like	-
113050574	22.5061	5.30606	12.826	32.2628	136.407	46.289	13.546	71.653	-2.39271	0.00492892	0.336348	LOC113050574	NC_039273.1	12954852	12961872	-	2915	protein_coding	tetratricopeptide repeat protein 22-like%2C transcript variant X1	-
113052915	67.5183	66.3257	102.608	177.804	207.711	244.069	78.8173	209.861	-1.41759	0.00492973	0.336348	LOC113052915	NC_039276.1	1423628	1444385	+	2176	protein_coding	interleukin-1 receptor type 1-like%2C transcript variant X1	TIR
113048252	12.6597	12.3808	39.903	49.4697	8.26711	517.595	21.6478	191.777	-3.1574	0.00500122	0.340662	LOC113048252	NC_039271.1	18003961	18007819	-	1444	protein_coding	troponin I%2C slow skeletal muscle-like	-
113112283	0	0.884343	0	3.58476	35.1352	2.80539	0.294781	13.8418	-5.33094	0.00503183	0.341986	LOC113112283	NC_039255.1	657349	808751	-	5777	protein_coding	adhesion G protein-coupled receptor B3-like%2C transcript variant X4	7tm_2
113063373	7.03315	6.1904	2.85022	1.4339	22.7345	159.907	5.35792	61.3586	-3.48856	0.00504501	0.341986	LOC113063373	NC_039287.1	14644356	14653088	+	2601	protein_coding	mitogen-activated protein kinase kinase kinase 7-like%2C transcript variant X1	-
113051381	134.333	451.015	104.033	88.902	28.9349	42.0809	229.794	53.3059	2.1028	0.00504555	0.341986	LOC113051381	NC_039274.1	3845276	3846383	+	501	protein_coding	liver-expressed antimicrobial peptide 2-like	-
113038093	25.3194	22.1086	17.1013	55.2053	62.0033	105.202	21.5097	74.1369	-1.76936	0.00505572	0.342112	LOC113038093	NC_039263.1	9856659	9861567	+	2145	protein_coding	uncharacterized LOC113038093	-
113109151	192.708	576.591	441.784	164.182	104.372	123.437	403.694	130.664	1.62514	0.00508211	0.343334	LOC113109151	NC_039251.1	35502411	35569956	+	6621	protein_coding	activin receptor type-1C-like%2C transcript variant X2	Pkinase
113075114	68.2216	77.8221	94.0572	112.561	347.219	304.385	80.0336	254.722	-1.67116	0.00513207	0.346142	LOC113075114	NW_020524671.1	3779	12739	-	682	protein_coding	tubulin-specific chaperone A-like	-
113054303	201.852	1714.74	394.755	68.8274	89.9048	286.15	770.449	148.294	2.38056	0.00517453	0.348118	LOC113054303	NC_039277.1	9294205	9314635	-	3409	protein_coding	periostin-like%2C transcript variant X2	-
113038456	15.4729	7.07474	17.1013	35.8476	94.0384	42.0809	13.2163	57.3223	-2.12596	0.00517826	0.348118	LOC113038456	NC_039263.1	10870161	10872703	-	2460	protein_coding	forkhead box protein I1-like	Fork_head
113119325	4.92321	22.9929	28.5022	42.3002	222.179	50.497	18.8061	104.992	-2.49886	0.00519753	0.348844	LOC113119325	NC_039244.1	19741207	19749747	+	3547	protein_coding	Golgi integral membrane protein 4-like%2C transcript variant X1	-
113113702	80.178	22.1086	39.903	101.09	149.841	309.996	47.3965	186.976	-1.97131	0.00521045	0.349142	LOC113113702	NC_039256.1	13578211	13581910	-	974	protein_coding	myelin and lymphocyte protein-like	-
113071816	215.215	21.2242	64.1299	485.376	422.656	423.614	100.19	443.882	-2.14307	0.0052365	0.349872	LOC113071816	NW_020523919.1	6534	31723	+	2378	protein_coding	interferon-induced GTP-binding protein Mx-like%2C transcript variant X1	-
113112822	21.0995	14.1495	14.2511	34.4137	68.2036	88.3698	16.5	63.6624	-1.93143	0.00523831	0.349872	LOC113112822	NC_039255.1	15571096	15580888	-	4187	protein_coding	peroxisome proliferator-activated receptor gamma coactivator-related protein 1-like	RRM_1
113057184	0.703315	0	0	0.716952	35.1352	8.41617	0.234438	14.7561	-5.41935	0.00525225	0.350235	LOC113057184	NC_039280.1	14914404	14939525	+	2932	protein_coding	brorin-like	VWC
novel.1882	0	0	0	3.58476	38.2354	0	0	13.94	-6.30345	0.00527819	0.350737	-	NW_020527558.1	336125	336803	-	327	-	- && - && -	-
113066816	0	1.76869	0	2.15086	8.26711	44.8863	0.589562	18.4347	-4.86992	0.00528271	0.350737	LOC113066816	NC_039292.1	6721715	6724727	+	1438	pseudogene	-	-
113045240	64.0017	0	265.07	0.716952	2.06678	0	109.691	0.92791	6.85697	0.00528531	0.350737	LOC113045240	NC_039269.1	6663095	6686446	+	2014	protein_coding	ceramide synthase 2-like%2C transcript variant X1	LAG1
113113343	4.92321	1.76869	0	13.6221	54.7696	9.81887	2.23063	26.0702	-3.43815	0.00531505	0.351661	LOC113113343	NC_039256.1	33241116	33255243	-	1314	protein_coding	cytokine-dependent hematopoietic cell linker-like	-
113059190	74.5514	45.1015	7.12554	75.9969	245.946	326.828	42.2595	216.257	-2.34097	0.00532362	0.351661	LOC113059190	NC_039283.1	19456242	19465989	+	2535	protein_coding	transcription elongation factor A protein 3-like%2C transcript variant X1	-
113120305	0.703315	0	0	5.01866	36.1686	1.4027	0.234438	14.1967	-5.36874	0.00532483	0.351661	LOC113120305	NC_039261.1	29103202	29104389	+	1188	protein_coding	free fatty acid receptor 3-like	7tm_1
113039069	139.256	300.676	118.284	78.1478	13.4341	40.6782	186.072	44.0867	2.0711	0.00542287	0.356417	tcf4	NC_039263.1	25034289	25197264	-	3870	protein_coding	transcription factor 4%2C transcript variant X2	HLH
novel.672	18.9895	0.884343	8.55065	44.451	62.0033	64.524	9.47484	56.9928	-2.56838	0.00543056	0.356417	-	NC_039264.1	18947147	18949419	-	1374	-	- && - && -	-
113118732	44.3089	30.0676	4.27533	159.163	146.741	68.7321	26.2173	124.879	-2.23274	0.00544122	0.356417	LOC113118732	NC_039244.1	17883414	17890057	+	2537	protein_coding	PWWP domain-containing protein MUM1-like	-
113058028	2.81326	24.7616	2.85022	0	0	0	10.1417	0	5.77185	0.00544945	0.356417	LOC113058028	NC_039281.1	8610418	8658620	+	2062	pseudogene	-	7tm_1
113061708	381.197	871.077	346.301	257.386	97.1385	119.229	532.859	157.918	1.75196	0.00545402	0.356417	LOC113061708	NC_039285.1	11728150	11733315	+	2216	protein_coding	pentraxin-related protein PTX3-like	-
novel.1734	1.40663	0	19.9515	17.9238	99.2053	96.786	7.11938	71.305	-3.39109	0.00546148	0.356417	-	NW_020526277.1	39654	54802	-	1085	-	- && P29315.2 RecName: Full=Ribonuclease inhibitor; AltName: Full=Ribonuclease/angiogenin inhibitor 1 && -	-
113109849	582.345	4113.96	1554.79	371.381	498.093	713.972	2083.7	527.815	1.9816	0.00546662	0.356417	LOC113109849	NC_039252.1	11240622	11265659	+	3806	protein_coding	periostin-like%2C transcript variant X3	-
113074672	0	0.884343	4.27533	31.5459	1.03339	50.497	1.71989	27.6921	-4.16465	0.00547462	0.356417	LOC113074672	NW_020524578.1	34743	36324	+	874	protein_coding	cathepsin G-like	Trypsin
113038611	18.2862	130.883	695.453	63.0918	33.0684	28.0539	281.541	41.4047	2.75854	0.00547469	0.356417	LOC113038611	NC_039263.1	14351839	14359009	+	3986	protein_coding	F-box only protein 40-like%2C transcript variant X1	-
113111706	160.356	152.107	185.264	42.3002	85.7712	42.0809	165.909	56.7174	1.54723	0.00551387	0.358401	LOC113111706	NC_039244.1	1195339	1213912	-	3642	protein_coding	mitochondrial coenzyme A transporter SLC25A42	Mito_carr
113094246	72.4415	209.589	9.97576	18.6408	7.23372	19.6377	97.3355	15.1707	2.68637	0.0055377	0.359384	LOC113094246	NW_020528035.1	2090336	2192552	+	8353	protein_coding	pappalysin-1-like	Sushi
113070442	1.40663	3.53737	1.42511	68.1104	0	32.262	2.12304	33.4575	-3.96949	0.00555094	0.359676	LOC113070442	NW_020523584.1	7	26179	-	5765	protein_coding	trinucleotide repeat-containing gene 6A protein-like	-
113069561	10.5497	0.884343	2.85022	19.3577	54.7696	32.262	4.76143	35.4631	-2.84432	0.00559041	0.361665	LOC113069561	NW_020523394.1	566572	570547	-	1988	protein_coding	uncharacterized LOC113069561%2C transcript variant X1	-
113058209	0	0	0	0	1.03339	49.0943	0	16.7092	-6.55347	0.00562874	0.363574	LOC113058209	NC_039246.1	10867564	10871697	-	1348	protein_coding	uncharacterized LOC113058209%2C transcript variant X2	-
113106146	144.18	253.806	725.38	121.882	46.5025	112.216	374.455	93.5333	1.99878	0.00564512	0.364062	LOC113106146	NC_039249.1	17936836	17971868	+	5756	protein_coding	limb region 1 protein homolog%2C transcript variant X1	-
113040334	1128.82	221.97	1018.95	2302.13	2436.73	3567.06	789.915	2768.64	-1.80948	0.00565452	0.364098	LOC113040334	NC_039264.1	30792754	30801461	-	3467	protein_coding	proline-rich extensin-like protein EPR1	-
113114009	80.8813	15.0338	18.5264	0	8.26711	0	38.1472	2.7557	3.79645	0.00566959	0.364499	LOC113114009	NC_039244.1	5823695	5838429	+	3550	protein_coding	phospholipid phosphatase 2-like	-
113083306	20.3961	12.3808	31.3524	54.4884	76.4707	92.5779	21.3764	74.5123	-1.81512	0.00571125	0.366605	LOC113083306	NW_020526396.1	11200	14970	+	1086	protein_coding	transforming protein RhoA-like%2C transcript variant X2	Ras
113070198	617.511	58.3666	645.574	1006.6	6899.93	636.824	440.484	2847.79	-2.69299	0.00574327	0.367728	LOC113070198	NC_039247.1	1229631	1237985	+	2427	protein_coding	cytosolic phospholipase A2 gamma-like%2C transcript variant X2	-
113080807	19.6928	92.856	1.42511	2.86781	5.16694	0	37.9913	2.67825	3.79	0.00575055	0.367728	LOC113080807	NW_020525972.1	1763	33155	-	1630	protein_coding	fibrillin-2-like	EGF_CA
113050756	7.73647	13.2651	12.826	20.0747	175.676	19.6377	11.2759	71.7961	-2.67894	0.00575993	0.367728	LOC113050756	NC_039273.1	19790727	19802622	+	1437	protein_coding	four and a half LIM domains protein 2-like	LIM
113049641	4.21989	4.42171	4.27533	7.16952	68.2036	21.0404	4.30564	32.1379	-2.89736	0.0057739	0.367728	LOC113049641	NC_039243.1	7497658	7523361	+	6037	protein_coding	complement C3-like	A2M_comp
113045947	16.1763	22.1086	48.4537	61.6579	245.946	70.1348	28.9128	125.913	-2.1393	0.00577453	0.367728	LOC113045947	NC_039269.1	22877571	22880545	+	2045	protein_coding	leucine-rich repeat-containing protein 42-like	-
113091547	45.0122	22.1086	76.9559	88.902	246.98	189.364	48.0255	175.082	-1.87444	0.00578455	0.367728	LOC113091547	NC_039243.1	17240594	17262039	+	2088	protein_coding	sodium/glucose cotransporter 5-like	-
113093981	52.7487	43.3328	47.0286	161.314	257.314	67.3294	47.7033	161.986	-1.76499	0.00579581	0.367728	LOC113093981	NC_039248.1	8231752	8240350	-	1381	protein_coding	four and a half LIM domains protein 2-like	LIM
113077787	70.3315	89.3186	8.55065	13.6221	0	1.4027	56.0669	5.00826	3.42714	0.00580012	0.367728	LOC113077787	NW_020525249.1	78660	82525	+	2114	protein_coding	IGF-like family receptor 1	-
113052233	106.201	193.671	151.062	35.1306	48.5693	68.7321	150.311	50.8107	1.57293	0.00582821	0.368941	LOC113052233	NC_039274.1	33344498	33351904	-	3106	protein_coding	B-cell CLL/lymphoma 6 member B protein-like	BTB
113117484	0	1.76869	2.85022	12.1882	24.8013	14.027	1.53963	17.0055	-3.60652	0.00583998	0.369119	LOC113117484	NC_039244.1	15630321	15636386	-	2319	protein_coding	transmembrane protein 68-like	Acyltransferase
113058695	11.9564	18.5712	17.1013	48.0358	111.606	33.6647	15.8763	64.4355	-2.02928	0.00585786	0.369682	LOC113058695	NC_039282.1	15269243	15273759	-	2553	protein_coding	E3 ubiquitin/ISG15 ligase TRIM25-like%2C transcript variant X2	SPRY
113042336	6.32984	38.9111	12.826	2.86781	0	0	19.3556	0.955936	4.13624	0.00586802	0.369757	LOC113042336	NC_039266.1	13094249	13209010	+	5222	protein_coding	disks large-associated protein 1-like%2C transcript variant X2	-
113065004	0	17.6869	12.826	160.597	101.272	14.027	10.1709	91.9654	-3.19514	0.00589453	0.370861	LOC113065004	NC_039246.1	27981346	27985513	+	3478	protein_coding	zinc-binding protein A33-like	zf-B_box
novel.1806	6.32984	2.65303	4.27533	25.0933	66.1369	7.01348	4.4194	32.7479	-2.88145	0.00591639	0.371668	-	NW_020526745.1	47032	49246	-	840	-	- && - && -	-
113057172	0	0.884343	0	0	41.3355	11.2216	0.294781	17.519	-5.66725	0.00594806	0.372705	LOC113057172	NC_039280.1	14224001	14229309	-	4523	protein_coding	neurofilament medium polypeptide-like%2C transcript variant X2	Filament
novel.893	0.703315	0.884343	1.42511	11.4712	24.8013	5.61078	1.00426	13.9611	-3.87173	0.00595098	0.372705	-	NC_039272.1	14574857	14575526	+	484	-	- && - && -	-
113118512	0.703315	3.53737	29.9273	0	0	0	11.3893	0	5.9149	0.00597576	0.373262	LOC113118512	NC_039260.1	13682540	13689444	-	4921	protein_coding	uncharacterized LOC113118512%2C transcript variant X1	-
113089264	2.10995	18.5712	7.12554	0	0	0	9.26889	0	5.63606	0.00598335	0.373262	LOC113089264	NW_020527099.1	51068	71477	+	1193	protein_coding	cysteine-rich motor neuron 1 protein-like	VWC
113059310	73.1448	163.603	125.41	23.6594	22.7345	57.5105	120.719	34.6348	1.81487	0.00598887	0.373262	LOC113059310	NC_039283.1	22934002	23076725	+	6068	protein_coding	RNA-binding motif%2C single-stranded-interacting protein 3	RRM_1
113068283	66.815	37.1424	59.8546	131.919	406.122	88.3698	54.604	208.804	-1.93593	0.0059963	0.373262	LOC113068283	NC_039298.1	1380263	1381733	-	1359	protein_coding	calcium homeostasis modulator protein 6-like	-
113054338	0	1.76869	0	385.003	344.118	0	0.589562	243.041	-8.60998	0.00600516	0.373262	LOC113054338	NC_039277.1	9849006	9850170	+	651	protein_coding	ubiquitin-like protein FUBI	Ribosomal_S30
113078568	21.0995	47.7545	2.85022	3.58476	0	0	23.9014	1.19492	4.15619	0.0060172	0.373447	LOC113078568	NW_020525479.1	257233	308002	+	524	pseudogene	-	-
113069730	177.235	350.2	52.729	67.3935	20.6678	43.4836	193.388	43.8483	2.13879	0.00605906	0.374765	LOC113069730	NW_020523447.1	320	16053	+	4261	pseudogene	-	Pkinase_Tyr
novel.139	2.81326	0.884343	2.85022	0	100.239	15.4297	2.18261	38.5561	-4.15336	0.00606466	0.374765	-	NC_039246.1	3699586	3702478	-	467	-	- && - && -	-
113110081	114.64	37.1424	37.0528	138.372	413.355	178.142	62.9452	243.29	-1.94263	0.00606572	0.374765	LOC113110081	NC_039252.1	16833235	16876699	-	3156	protein_coding	band 4.1-like protein 4	Band_41
113064717	70.3315	84.0125	65.555	229.425	316.217	112.216	73.2997	219.286	-1.58143	0.00609927	0.376274	LOC113064717	NC_039289.1	1584280	1590360	-	2197	protein_coding	protein shisa-5-like	-
113098795	2.81326	22.9929	9.97576	0.716952	0	0	11.9273	0.238984	5.03921	0.00613571	0.3775	LOC113098795	NW_020528685.1	138305	168533	+	2841	pseudogene	-	uDENN
113043544	14.0663	22.1086	1.42511	0.716952	0	0	12.5333	0.238984	5.12425	0.00614828	0.3775	LOC113043544	NC_039267.1	16765473	16768505	+	2479	protein_coding	immunoglobulin superfamily containing leucine-rich repeat protein 2-like	I-set
113075879	13.363	8.84343	85.5065	61.6579	83.7045	604.562	35.9043	249.975	-2.81265	0.0061484	0.3775	LOC113075879	NW_020524827.1	9271	32059	-	4216	protein_coding	myosin-binding protein C%2C slow-type-like%2C transcript variant X3	I-set
113050768	52.7487	115.849	27.0771	15.7729	9.3005	19.6377	65.2249	14.9037	2.14108	0.0061558	0.3775	LOC113050768	NC_039273.1	20347174	20353990	+	2080	protein_coding	ETS translocation variant 5-like%2C transcript variant X1	ETS_PEA3_N
113047928	110.421	160.066	218.042	296.818	593.165	460.084	162.843	450.022	-1.46932	0.00619577	0.378921	LOC113047928	NC_039271.1	7111397	7116938	+	2010	protein_coding	interferon-related developmental regulator 1-like%2C transcript variant X1	-
novel.1967	0	0	2.85022	2.15086	40.3022	15.4297	0.950072	19.2942	-4.63241	0.00619735	0.378921	-	NW_020528041.1	383022	384212	-	569	-	- && - && -	-
113111798	27.4293	1.76869	51.3039	111.845	170.509	147.283	26.834	143.212	-2.43045	0.00628099	0.382883	LOC113111798	NC_039254.1	10164824	10171980	-	2056	protein_coding	monocarboxylate transporter 12-B	MFS_1
113113341	31.6492	28.299	0	1.4339	0	0	19.9827	0.477968	5.12121	0.00628719	0.382883	LOC113113341	NC_039256.1	32993243	33000906	+	1073	protein_coding	uncharacterized LOC113113341	-
113057037	5.62652	9.72777	4.27533	4.30171	52.7028	88.3698	6.54321	48.4581	-2.86786	0.00629002	0.382883	LOC113057037	NC_039280.1	10758095	10775265	-	7049	protein_coding	uncharacterized LOC113057037%2C transcript variant X1	-
113067467	1709.76	615.502	2180.42	2915.84	5133.87	6226.57	1501.89	4758.76	-1.66398	0.00633442	0.385017	LOC113067467	NC_039293.1	6951520	6954990	+	1246	protein_coding	epithelial membrane protein 1-like	-
113059759	73.1448	48.6388	39.903	124.75	126.073	237.056	53.8956	162.626	-1.58302	0.00634908	0.385092	LOC113059759	NC_039283.1	980132	989999	+	2721	protein_coding	CDC42 small effector protein 1	-
113113032	726.525	1123.12	6468.57	15.7729	858.746	58.9132	2772.74	311.144	3.15549	0.00635435	0.385092	LOC113113032	NC_039244.1	3999702	4021242	+	1670	protein_coding	elongation factor 1-delta-like%2C transcript variant X7	-
113103930	3.51658	35.3737	37.0528	4.30171	0	1.4027	25.3144	1.90147	3.6466	0.0063795	0.386049	LOC113103930	NC_039248.1	25611276	25622239	-	2570	protein_coding	hepatocyte growth factor-like protein	Trypsin
113059162	73.1448	5.30606	22.8017	106.826	114.706	324.023	33.7509	181.852	-2.41829	0.0063891	0.386063	LOC113059162	NC_039243.1	8996602	9007310	+	2585	protein_coding	calpain-9-like	Peptidase_C2
113117387	5.62652	40.6798	242.268	11.4712	3.10017	19.6377	96.1916	11.403	3.0822	0.00643285	0.388137	LOC113117387	NC_039259.1	15297459	15299216	+	636	protein_coding	ATPase inhibitor B%2C mitochondrial-like	-
113105900	1.40663	30.952	1.42511	0	0	0	11.2612	0	5.92275	0.00646286	0.389378	LOC113105900	NC_039249.1	11092930	11094614	+	1148	protein_coding	cornifelin homolog B-like	-
113061903	139.256	278.568	11.4009	34.4137	0	2.80539	143.075	12.4064	3.50289	0.0064878	0.390206	LOC113061903	NC_039285.1	22216409	22229803	-	2201	protein_coding	lysyl oxidase homolog 1-like%2C transcript variant X2	-
113119088	47.1221	123.808	8.55065	14.339	0	2.80539	59.8269	5.71481	3.34467	0.00649706	0.390206	LOC113119088	NC_039244.1	18925495	18975638	-	6577	protein_coding	laminin subunit gamma-1-like	Laminin_EGF
novel.1930	23.9127	95.509	37.0528	7.16952	0	14.027	52.1582	7.06549	2.91135	0.00650732	0.390206	-	NW_020527788.1	187680	188323	-	450	-	- && - && -	-
113107777	193.412	248.5	19.9515	48.7527	3.10017	15.4297	153.955	22.4275	2.76779	0.00651448	0.390206	LOC113107777	NC_039250.1	25099150	25114684	-	2098	protein_coding	plexin-D1-like	Sema
113095818	1.40663	12.3808	29.9273	17.2068	43.4023	298.774	14.5716	119.794	-3.06165	0.00653301	0.390636	LOC113095818	NW_020528248.1	12389	19696	-	4113	pseudogene	-	RhoGEF
113083374	0.703315	1.76869	1.42511	1.4339	63.0367	4.20809	1.29904	22.8929	-4.16569	0.00654063	0.390636	LOC113083374	NC_039247.1	25193678	25212294	+	2600	protein_coding	uncharacterized LOC113083374%2C transcript variant X1	Zona_pellucida
113067710	139.96	183.059	31.3524	40.8663	6.20033	22.4431	118.124	23.1699	2.34371	0.0065592	0.391179	LOC113067710	NC_039293.1	2342936	2508723	-	4574	protein_coding	nuclear factor 1 X-type-like%2C transcript variant X8	MH1
113064827	33.0558	10.6121	25.652	60.9409	143.641	63.1213	23.1066	89.2344	-1.94808	0.0065751	0.39156	LOC113064827	NC_039289.1	4189721	4193329	-	1893	protein_coding	hematopoietic SH2 domain-containing protein homolog	SH2
113094544	7.03315	15.0338	1.42511	34.4137	110.573	15.4297	7.8307	53.472	-2.74316	0.00659078	0.391928	LOC113094544	NW_020528074.1	78122	81925	+	2605	protein_coding	zona pellucida sperm-binding protein 3-like	Zona_pellucida
113118171	8091.64	7250.72	12857.3	17466.4	36006.4	21330.8	9399.9	24934.5	-1.40748	0.00663261	0.393603	LOC113118171	NC_039260.1	3708112	3712276	+	1349	lncRNA	uncharacterized LOC113118171%2C transcript variant X1	-
113058059	17.5829	10.6121	15.6762	25.0933	114.706	51.8997	14.6237	63.8997	-2.12509	0.00663805	0.393603	LOC113058059	NC_039281.1	10095072	10104943	-	2667	protein_coding	FACT complex subunit SSRP1-like	HMG_box
113069658	307.349	799.446	141.086	166.333	65.1035	18.235	415.96	83.2238	2.31552	0.00668731	0.395954	LOC113069658	NW_020523427.1	31889	64140	-	2337	protein_coding	ectonucleotide pyrophosphatase/phosphodiesterase family member 2-like%2C transcript variant X3	Somatomedin_B
113081902	145.586	191.018	427.533	592.919	925.916	729.402	254.712	749.412	-1.56024	0.00673022	0.397647	LOC113081902	NW_020526215.1	14508	27368	+	1861	protein_coding	spermine oxidase-like	Amino_oxidase
113109933	140.663	391.764	495.938	823.061	379.254	3682.08	342.788	1628.13	-2.24844	0.00673519	0.397647	LOC113109933	NC_039252.1	13819131	13821362	+	750	protein_coding	myosin regulatory light chain 2B%2C cardiac muscle isoform-like	-
113059337	71.0349	442.171	1811.31	109.694	131.24	189.364	774.84	143.433	2.43367	0.00676665	0.397652	LOC113059337	NC_039283.1	23683047	23687125	-	3084	protein_coding	thioredoxin-interacting protein-like	-
113058781	80.178	72.5161	12.826	15.056	9.3005	1.4027	55.1733	8.58639	2.65104	0.00677643	0.397652	LOC113058781	NC_039282.1	18867178	18878170	+	1655	protein_coding	putative serine protease K12H4.7	Peptidase_S28
113058157	42.9022	131.767	57.0043	5.01866	17.5676	28.0539	77.2245	16.8801	2.2213	0.00678555	0.397652	LOC113058157	NC_039281.1	11887444	11889632	+	1304	protein_coding	fibrinogen-like protein 1	Fibrinogen_C
113112727	151.916	123.808	52.729	43.7341	5.16694	21.0404	109.484	23.3138	2.22178	0.00679465	0.397652	LOC113112727	NC_039255.1	13733222	13774097	+	8675	protein_coding	zinc finger SWIM domain-containing protein 8-like%2C transcript variant X5	-
113044373	87.9144	61.904	131.11	150.56	465.025	274.928	93.6428	296.838	-1.66785	0.00679528	0.397652	LOC113044373	NC_039268.1	13284570	13287116	+	1087	protein_coding	ubiquitin-conjugating enzyme E2 A-like	UQ_con
113043243	78.068	183.059	48.4537	32.2628	26.8681	4.20809	103.194	21.113	2.272	0.00679698	0.397652	LOC113043243	NC_039267.1	10511775	10521335	+	3371	pseudogene	-	Hemopexin
113095782	0	10.6121	0	37.2815	55.803	26.6512	3.53737	39.9119	-3.46608	0.00680283	0.397652	LOC113095782	NW_020528242.1	194039	201395	-	3686	protein_coding	rho guanine nucleotide exchange factor 33-like%2C transcript variant X2	RhoGEF
113049718	92.1343	14.1495	161.037	138.372	572.497	597.548	89.107	436.139	-2.29485	0.00682543	0.397935	LOC113049718	NC_039272.1	23429628	23434450	+	2443	protein_coding	gelsolin-like	-
113055114	1.40663	14.1495	7.12554	29.395	84.7379	25.2485	7.56055	46.4605	-2.63151	0.00682698	0.397935	LOC113055114	NC_039278.1	7544645	7548501	+	1320	pseudogene	-	-
113054116	0	0	0	1.4339	12.4007	12.6243	0	8.81961	-5.63062	0.00685114	0.398359	LOC113054116	NC_039277.1	5837969	5852965	-	3713	protein_coding	SWI/SNF-related matrix-associated actin-dependent regulator of chromatin subfamily A containing DEAD/H box 1B-like%2C transcript variant X6	SNF2_N
113115964	578.829	466.049	1001.85	1491.98	2791.18	1422.33	682.243	1901.83	-1.47998	0.00687484	0.398359	LOC113115964	NC_039244.1	12755139	12766736	-	3022	protein_coding	influenza virus NS1A-binding protein homolog B-like	BTB
113045326	17.5829	17.6869	29.9273	48.7527	168.442	46.289	21.7323	87.828	-2.02764	0.00687548	0.398359	LOC113045326	NC_039269.1	8246960	8270385	+	3371	protein_coding	ATP-dependent 6-phosphofructokinase%2C platelet type-like%2C transcript variant X6	PFK
113070356	52.7487	93.7403	66.9801	190.709	705.804	67.3294	71.1564	321.281	-2.17553	0.00687824	0.398359	LOC113070356	NC_039243.1	13524173	13535059	-	5475	protein_coding	uncharacterized LOC113070356%2C transcript variant X2	V-set
113045448	9.1431	11.4965	18.5264	31.5459	102.305	35.0674	13.0553	56.3062	-2.13015	0.00688259	0.398359	LOC113045448	NC_039269.1	10920666	10936321	-	867	V_segment	-	V-set
113119962	10.5497	3.53737	11.4009	17.9238	56.8364	51.8997	8.49599	42.22	-2.31922	0.00689669	0.398445	LOC113119962	NC_039261.1	25742229	25745209	-	1148	protein_coding	ras-related protein Rab-25-like	Ras
113111939	104.794	267.956	45.6035	35.1306	6.20033	42.0809	139.451	27.8039	2.33163	0.00690342	0.398445	LOC113111939	NC_039254.1	14922903	14984544	-	3328	protein_coding	protein bicaudal C homolog 1-like	KH_1
113100299	6.32984	5.30606	7.12554	22.2255	64.0701	15.4297	6.25381	33.9084	-2.44909	0.00691504	0.398558	LOC113100299	NW_020528953.1	24211	31115	+	1879	protein_coding	tyrosinase-like	-
novel.801	389.637	218.433	256.52	618.013	1051.99	598.951	288.196	756.318	-1.39093	0.00692583	0.398622	-	NC_039269.1	10671301	10721830	+	2601	-	- && - && -	-
113071556	3.51658	1.76869	1.42511	7.16952	12.4007	44.8863	2.23679	21.4855	-3.1971	0.00694818	0.399351	LOC113071556	NW_020523867.1	24624	29435	-	2046	pseudogene	-	START
113060720	86.5078	224.623	260.795	577.146	324.484	1001.52	190.642	634.385	-1.73638	0.00695801	0.399359	LOC113060720	NC_039284.1	13452674	13460764	-	2999	protein_coding	zinc finger protein 395-like	-
113053447	1131.63	1108.08	2238.85	2771.74	4052.95	5271.33	1492.85	4032.01	-1.4338	0.00697285	0.399654	LOC113053447	NC_039276.1	18789754	18794251	-	1729	protein_coding	basic leucine zipper and W2 domain-containing protein 1-B-like	-
113043601	512.014	293.602	681.202	1186.56	1226.63	1380.25	495.606	1264.48	-1.35221	0.00700252	0.400797	LOC113043601	NC_039245.1	3614531	3618367	+	1525	protein_coding	ADP-ribosylation factor-like protein 5C	Arf
113042688	280.623	186.596	249.394	65.2426	119.873	86.9671	238.871	90.6943	1.39926	0.00705155	0.403043	LOC113042688	NC_039245.1	1177236	1184625	+	2094	protein_coding	COP9 signalosome complex subunit 1%2C transcript variant X2	-
113067983	59.7818	102.584	88.3567	340.552	462.958	88.3698	83.5741	297.293	-1.83367	0.00707061	0.403573	LOC113067983	NC_039294.1	905942	911211	-	2804	pseudogene	-	-
113048094	77.3647	162.719	91.207	48.0358	29.9683	14.027	110.43	30.677	1.83154	0.00709565	0.404442	LOC113048094	NC_039271.1	12449124	12575309	-	14371	protein_coding	voltage-dependent L-type calcium channel subunit alpha-1C-like%2C transcript variant X2	Ion_trans
novel.1060	18.9895	65.4413	29.9273	7.16952	0	8.41617	38.1194	5.19523	2.88417	0.0071131	0.404877	-	NC_039279.1	5290715	5291410	-	696	-	- && Q6P104.1 RecName: Full=Protein quaking-B; AltName: Full=Quaking-related protein && -	-
113118758	18.2862	8.84343	15.6762	35.8476	193.244	16.8323	14.2686	81.9745	-2.52334	0.00713664	0.405564	LOC113118758	NC_039260.1	111513	119035	+	1833	protein_coding	collagen and calcium-binding EGF domain-containing protein 1-like%2C transcript variant X1	EGF_CA
113038952	50.6387	113.196	22.8017	16.4899	15.5008	2.80539	62.2121	11.5987	2.40072	0.00714486	0.405564	LOC113038952	NC_039263.1	22247649	22258185	-	3087	protein_coding	folylpolyglutamate synthase%2C mitochondrial-like	-
113054804	4.21989	7.95908	9.97576	25.0933	91.9716	12.6243	7.38491	43.2297	-2.57605	0.00717109	0.406336	LOC113054804	NC_039277.1	19811244	19816043	-	2343	protein_coding	dapper homolog 3-like	-
novel.1851	0	12.3808	25.652	0	0	0	12.6776	0	6.07806	0.00717883	0.406336	-	NW_020527156.1	31079	32699	+	1031	-	- && Q98989.3 RecName: Full=Stonustoxin subunit alpha; Short=SNTX subunit alpha && PF00622:SPRY domain	SPRY
113095162	83.6945	30.0676	108.308	132.636	625.2	165.518	74.0235	307.785	-2.05924	0.00718804	0.406336	LOC113095162	NW_020528171.1	583307	591950	-	3997	protein_coding	protein FAM83F-like%2C transcript variant X2	-
113057968	37.979	53.0606	64.1299	66.6765	109.539	500.762	51.7232	225.659	-2.12563	0.00720694	0.406846	LOC113057968	NC_039281.1	12512530	12521990	+	1633	protein_coding	four and a half LIM domains protein 1-like%2C transcript variant X2	LIM
113060658	2.81326	4.42171	0	43.0171	0	75.7456	2.41166	39.5876	-3.97717	0.00724945	0.407429	LOC113060658	NC_039284.1	11704049	11760195	-	3883	protein_coding	forkhead box protein N3-like	Fork_head
113098805	6.32984	0	1.42511	12.1882	17.5676	53.3024	2.58498	27.6861	-3.34187	0.00725502	0.407429	LOC113098805	NW_020528691.1	227988	229218	-	642	protein_coding	hepatocyte growth factor activator-like	Trypsin
113043550	3028.48	554.483	1752.88	4773.47	5099.77	8306.76	1778.61	6060	-1.7684	0.00726764	0.407429	LOC113043550	NC_039267.1	16912401	16926612	+	4025	protein_coding	plakophilin-3-like	Arm
113075626	3.51658	14.1495	7.12554	0	0	0	8.26387	0	5.47003	0.00727038	0.407429	LOC113075626	NW_020524772.1	3715	32022	-	1203	protein_coding	DNA primase large subunit-like	-
113040165	4.21989	0	1.42511	2.86781	2.06678	103.799	1.88167	36.2447	-4.21448	0.00727254	0.407429	LOC113040165	NC_039264.1	25493951	25515954	-	2599	protein_coding	disintegrin and metalloproteinase domain-containing protein 10-like%2C transcript variant X1	-
113100326	25.3194	90.2029	17.1013	6.45257	10.3339	8.41617	44.2079	8.40088	2.40797	0.00727659	0.407429	LOC113100326	NW_020528962.1	223171	253984	-	8961	protein_coding	von Willebrand factor-like	VWD
novel.2093	42.9022	54.8292	99.7576	152.711	235.613	176.74	65.8297	188.354	-1.52669	0.00730155	0.408273	-	NW_020528631.1	1094675	1096204	-	1273	-	- && - && -	-
113097554	0	0	0	0.716952	0	44.8863	0	15.2011	-6.41644	0.00733183	0.408923	LOC113097554	NW_020528513.1	17651	24360	-	5026	protein_coding	zinc finger protein 319-like	zf-C2H2
113042893	4.21989	0	0	7.88647	41.3355	16.8323	1.40663	22.0181	-3.81651	0.00733302	0.408923	LOC113042893	NC_039245.1	1504937	1594276	-	9622	protein_coding	voltage-dependent T-type calcium channel subunit alpha-1I-like	Ion_trans
113110017	7.03315	18.5712	0	18.6408	79.5709	86.9671	8.53478	61.7263	-2.8193	0.00734701	0.409149	LOC113110017	NC_039252.1	15372047	15373282	-	1152	lncRNA	uncharacterized LOC113110017	-
113060707	25.3194	12.3808	19.9515	50.9036	75.4374	65.9267	19.2172	64.0892	-1.73238	0.00736432	0.40956	LOC113060707	NC_039284.1	13483473	13509585	-	5033	protein_coding	calmin-like%2C transcript variant X2	CH
113113348	6.32984	0.884343	0	12.1882	54.7696	14.027	2.40473	26.9949	-3.3774	0.00740211	0.410685	LOC113113348	NC_039244.1	4454468	4461336	-	1291	protein_coding	SLAM family member 5-like	V-set
113113761	2.10995	2.65303	15.6762	13.6221	77.5041	42.0809	6.81306	44.4024	-2.77367	0.00740449	0.410685	LOC113113761	NC_039256.1	14554423	14572016	-	2577	protein_coding	nuclear RNA export factor 1-like%2C transcript variant X2	-
113040738	0	0	7.12554	12.1882	86.8046	7.01348	2.37518	35.3354	-4.04815	0.00742413	0.411187	LOC113040738	NC_039264.1	1803617	1810995	-	483	protein_coding	ribonuclease inhibitor-like	-
113054300	128.003	31.8363	42.7533	294.667	223.212	183.753	67.531	233.877	-1.78536	0.00743349	0.411187	LOC113054300	NC_039277.1	9192917	9243667	-	6450	protein_coding	T-lymphoma invasion and metastasis-inducing protein 1-like	RhoGEF
113039303	239.831	626.999	126.835	144.824	55.803	28.0539	331.221	76.2271	2.1132	0.00746222	0.411579	LOC113039303	NC_039264.1	363982	437850	+	10957	pseudogene	-	EGF_CA
113059165	5.62652	44.2171	0	0	0	1.4027	16.6146	0.467565	5.51883	0.00746961	0.411579	LOC113059165	NC_039283.1	18592484	18732324	+	4491	protein_coding	semaphorin-6D-like%2C transcript variant X1	Sema
113066748	15.4729	16.8025	21.3766	1.4339	4.13355	1.4027	17.884	2.32338	2.94148	0.00747701	0.411579	LOC113066748	NC_039292.1	5525601	5552913	-	1923	pseudogene	-	-
113107345	5.62652	3.53737	4.27533	7.88647	69.237	18.235	4.47974	31.7862	-2.81625	0.00748717	0.411579	LOC113107345	NC_039250.1	13437733	13442514	+	2352	protein_coding	steroidogenic acute regulatory protein%2C mitochondrial-like	START
113090038	0	0.884343	0	1.4339	0	56.1078	0.294781	19.1806	-5.7899	0.00749515	0.411579	LOC113090038	NW_020527226.1	1406	3808	+	538	protein_coding	ubiquitin-like protein 5	ubiquitin
113119842	3.51658	16.8025	17.1013	15.7729	137.441	58.9132	12.4735	70.7089	-2.5202	0.00750051	0.411579	LOC113119842	NC_039261.1	22428633	22469951	+	3535	protein_coding	collagen alpha-1(IX) chain-like	Collagen
113079935	17.5829	10.6121	22.8017	23.6594	131.24	67.3294	16.9989	74.0764	-2.131	0.00753704	0.413034	LOC113079935	NW_020525807.1	16823	19100	-	1186	protein_coding	transmembrane protein 234-like	-
113075306	72.4415	120.271	64.1299	36.5646	18.601	23.8458	85.614	26.3371	1.69326	0.00756202	0.413379	LOC113075306	NW_020524703.1	3774	17402	+	4898	protein_coding	DNA (cytosine-5)-methyltransferase 3A-like	DNA_methylase
113076616	103.387	2119.77	2532.42	124.75	39.2688	535.83	1585.19	233.283	2.76597	0.0075634	0.413379	LOC113076616	NW_020525063.1	49260	60503	+	5850	protein_coding	myosin heavy chain%2C fast skeletal muscle-like	Myosin_head
113119344	30.2426	7.95908	2.85022	139.806	70.2704	28.0539	13.684	79.3767	-2.50818	0.00762421	0.41615	LOC113119344	NC_039244.1	19704771	19717338	+	2795	protein_coding	serine/threonine-protein kinase PAK 2-like	Pkinase
113058531	205.368	75.1691	146.786	353.457	294.516	642.435	142.441	430.136	-1.59254	0.00764343	0.416648	LOC113058531	NC_039282.1	10056200	10062217	+	1336	protein_coding	phosphatidylinositol transfer protein alpha isoform-like	IP_trans
113044289	138.553	313.057	193.815	86.0342	17.5676	72.9402	215.142	58.8473	1.86877	0.00767171	0.417637	LOC113044289	NC_039268.1	9763754	9774719	-	8656	protein_coding	matrix-remodeling-associated protein 5-like	I-set
113066155	401.593	252.922	118.284	103.241	77.5041	71.5375	257.6	84.0942	1.61516	0.00771302	0.41788	LOC113066155	NC_039291.1	10211501	10215295	-	1880	protein_coding	tumor necrosis factor ligand superfamily member 10-like	-
113060736	0	0	0	1.4339	14.4674	9.81887	0	8.5734	-5.59241	0.00771302	0.41788	LOC113060736	NC_039246.1	16164762	16166000	-	835	lncRNA	uncharacterized LOC113060736	-
113099821	90.7277	50.4075	156.762	126.901	934.183	232.847	99.2991	431.31	-2.12219	0.00771339	0.41788	LOC113099821	NW_020528874.1	140761	152461	+	2391	protein_coding	E3 ubiquitin-protein ligase TRIM39-like%2C transcript variant X1	SPRY
113089586	609.774	1223.93	527.29	354.891	253.18	273.526	786.998	293.866	1.42089	0.00771674	0.41788	LOC113089586	NW_020527157.1	22873	25219	+	1077	protein_coding	heme-binding protein 2-like	-
113082829	52.7487	7.95908	1.42511	0	0	2.80539	20.7109	0.93513	4.70453	0.00773099	0.418103	LOC113082829	NW_020526347.1	98599	104201	-	5252	protein_coding	uncharacterized LOC113082829	RVT_1
113107161	16.8796	18.5712	237.993	21.5086	4.13355	0	91.148	8.54737	3.37161	0.00775324	0.418757	LOC113107161	NC_039250.1	7652581	7659363	+	1277	protein_coding	SRSF protein kinase 3-like	Pkinase
113060751	13.363	26.5303	39.903	61.6579	82.6711	130.451	26.5988	91.5932	-1.7987	0.00778232	0.419777	LOC113060751	NC_039284.1	14083833	14089426	-	1804	protein_coding	ERO1-like protein alpha	-
113069595	2.81326	13.2651	8.55065	0	0	0	8.20968	0	5.45744	0.00781911	0.420308	LOC113069595	NC_039247.1	26154183	26155778	+	453	protein_coding	epidermal growth factor receptor-like	Pkinase_Tyr
113059452	118.157	65.4413	52.729	111.128	31.0017	1533.15	78.7758	558.425	-2.82257	0.00782442	0.420308	LOC113059452	NC_039283.1	26394960	26397966	+	1062	protein_coding	non-histone chromosomal protein HMG-17-like	-
113065005	4.21989	13.2651	12.826	22.9425	33.0684	93.9806	10.1037	49.9972	-2.31833	0.00782656	0.420308	LOC113065005	NC_039289.1	8545946	8561288	-	2519	protein_coding	phospholipid phosphatase 2-like%2C transcript variant X2	-
113076176	64.705	82.2439	151.062	174.936	307.95	401.171	99.3368	294.686	-1.57358	0.00783571	0.420308	LOC113076176	NW_020524936.1	21661	30932	-	2775	pseudogene	-	-
113105515	212.401	114.08	293.572	284.63	1075.76	671.891	206.685	677.426	-1.71391	0.00786554	0.420308	LOC113105515	NC_039249.1	2708649	2725305	-	1951	protein_coding	E3 ubiquitin-protein ligase pellino homolog 1-like	-
113039684	139.96	41.5641	91.207	192.86	375.12	284.747	90.9103	284.242	-1.64212	0.00789058	0.420308	LOC113039684	NC_039264.1	11199605	11231369	-	2778	protein_coding	long-chain-fatty-acid--CoA ligase 1-like	AMP-binding
113068849	2.10995	42.4484	47.0286	103.958	361.686	75.7456	30.529	180.463	-2.57438	0.00789186	0.420308	LOC113068849	NW_020523286.1	214514	263961	+	3885	protein_coding	paired box protein Pax-7-like%2C transcript variant X2	PAX
113085087	78.7713	151.223	513.039	539.148	693.404	1904.86	247.678	1045.8	-2.08068	0.00789295	0.420308	LOC113085087	NC_039247.1	29750874	29757891	-	1748	protein_coding	bifunctional methylenetetrahydrofolate dehydrogenase/cyclohydrolase%2C mitochondrial-like	-
113111731	28.8359	28.299	27.0771	36.5646	184.977	95.3833	28.0707	105.641	-1.90879	0.00789852	0.420308	LOC113111731	NC_039254.1	8857815	8864916	+	3096	protein_coding	casein kinase I-like%2C transcript variant X3	Pkinase
113121163	115.344	316.595	25.652	51.6205	12.4007	22.4431	152.53	28.8214	2.39688	0.00790611	0.420308	LOC113121163	NC_039244.1	23115354	23135644	-	3692	protein_coding	neuropilin-1a-like	CUB
113121058	11.253	0.884343	7.12554	18.6408	46.5025	51.8997	6.42098	39.0143	-2.58824	0.00790813	0.420308	LOC113121058	NC_039262.1	16673195	16679506	-	1128	protein_coding	MARVEL domain-containing protein 3-like%2C transcript variant X1	-
113118795	0.703315	10.6121	17.1013	0	0	0	9.47224	0	5.65455	0.00791455	0.420308	LOC113118795	NC_039260.1	13068511	13070064	-	697	protein_coding	galactose-specific lectin nattectin-like	Lectin_C
113091769	381.9	298.908	369.103	691.859	1228.7	666.28	349.97	862.279	-1.30109	0.0079308	0.420629	LOC113091769	NW_020527593.1	700017	706608	+	1442	protein_coding	peflin	-
novel.2083	1.40663	3.53737	4.27533	10.7543	32.035	19.6377	3.07311	20.809	-2.80717	0.00796406	0.421321	-	NW_020528598.1	50534	54471	+	500	-	- && Q9C000.1 RecName: Full=NACHT, LRR and PYD domains-containing protein 1; AltName: Full=Caspase recruitment domain-containing protein 7; AltName: Full=Death effector filament-forming ced-4-like apoptosis protein; AltName: Full=Nucleotide-binding domain	-
113106074	295.392	80.4752	185.264	585.75	497.06	570.897	187.044	551.236	-1.55818	0.0079643	0.421321	rhpn2	NC_039249.1	16424255	16449800	+	3730	protein_coding	rhophilin Rho GTPase binding protein 2%2C transcript variant X2	-
113051419	175.829	162.719	237.993	422.285	613.833	371.714	192.18	469.277	-1.29034	0.00799116	0.4222	LOC113051419	NC_039274.1	5862959	5877856	-	2714	protein_coding	non-canonical poly(A) RNA polymerase PAPD5-like	NTP_transf_2
113074004	61.8918	278.568	339.176	583.599	385.454	1921.69	226.545	963.582	-2.08995	0.0080749	0.426078	LOC113074004	NW_020524398.1	233374	237292	+	1055	protein_coding	myoglobin	-
113100009	239.127	129.114	218.042	568.543	482.592	402.574	195.428	484.57	-1.31103	0.00808782	0.426214	lepr	NC_039248.1	19550454	19575573	-	5008	protein_coding	leptin receptor%2C transcript variant X3	-
113117538	11.9564	0	4.27533	30.112	103.339	12.6243	5.41056	48.6917	-3.14445	0.00810622	0.426638	LOC113117538	NC_039243.1	3349662	3351861	-	1879	protein_coding	GTP-binding protein Rhes-like	Ras
113066777	56.2652	56.5979	47.0286	86.7512	163.275	207.599	53.2972	152.542	-1.51063	0.00813732	0.427153	LOC113066777	NC_039292.1	6095935	6105063	-	2467	pseudogene	-	-
113064855	10.5497	60.1353	202.365	12.1882	3.10017	25.2485	91.0168	13.5123	2.76121	0.00814233	0.427153	LOC113064855	NC_039289.1	4629137	4635081	+	1586	protein_coding	ankyrin repeat domain-containing protein 29-like	-
113045681	2.10995	0.884343	2.85022	7.16952	31.0017	14.027	1.94817	17.3994	-3.19525	0.00815405	0.427153	LOC113045681	NC_039269.1	16908646	16911761	+	1551	protein_coding	phakinin-like	Filament
113115976	346.031	99.0464	199.515	645.257	414.389	967.86	214.864	675.835	-1.65162	0.00816055	0.427153	LOC113115976	NC_039258.1	7907181	7915546	+	1755	protein_coding	BCL2/adenovirus E1B 19 kDa protein-interacting protein 2-like	-
113046728	24.616	45.9858	24.2268	8.60342	0	4.20809	31.6096	4.2705	2.84903	0.00817324	0.427153	LOC113046728	NC_039270.1	9302171	9307834	+	4647	protein_coding	homeobox protein Hox-B4a	Homeobox
113083364	0	0.884343	0	0.716952	0	58.9132	0.294781	19.8767	-5.842	0.00818039	0.427153	LOC113083364	NW_020526414.1	17231	25623	+	2337	protein_coding	zinc finger CCCH domain-containing protein 14-like%2C transcript variant X1	-
novel.1467	0	0	0	2.86781	23.7679	1.4027	0	9.34615	-5.72686	0.00818858	0.427153	-	NW_020524121.1	12034	12919	+	743	-	- && - && -	-
113045238	121.674	43.3328	95.4823	28.6781	0	8.41617	86.8295	12.3648	2.78739	0.00821951	0.427761	LOC113045238	NC_039269.1	6409646	6418607	+	2389	protein_coding	armadillo repeat-containing protein 6-like%2C transcript variant X1	-
113041656	0	0	0	0	6.20033	30.8593	0	12.3532	-6.11569	0.00822098	0.427761	LOC113041656	NC_039265.1	19585588	19604161	-	7422	protein_coding	protein FAM160A1-like%2C transcript variant X1	-
113057047	148.4	31.8363	112.584	315.459	389.587	255.291	97.6065	320.112	-1.71367	0.00828788	0.430261	LOC113057047	NC_039280.1	10863255	10870437	+	5359	protein_coding	uncharacterized LOC113057047%2C transcript variant X1	-
113080867	263.743	531.49	273.621	183.54	69.237	103.799	356.285	118.859	1.58079	0.00830366	0.430261	LOC113080867	NC_039247.1	21171185	21178736	+	3847	protein_coding	long-chain-fatty-acid--CoA ligase ACSBG2-like	AMP-binding
113098428	96.3542	191.902	84.0814	55.2053	32.035	30.8593	124.113	39.3666	1.64979	0.0083091	0.430261	LOC113098428	NW_020528631.1	266047	285841	-	3433	protein_coding	receptor-type tyrosine-protein phosphatase epsilon-like%2C transcript variant X2	Y_phosphatase
novel.2056	40.089	40.6798	74.1056	90.3359	461.925	85.5644	51.6248	212.608	-2.04807	0.0083108	0.430261	-	NW_020528515.1	48788	50588	+	969	-	- && - && -	-
113119172	5.62652	5.30606	8.55065	7.88647	73.3706	33.6647	6.49441	38.3072	-2.57486	0.00835613	0.432066	LOC113119172	NC_039261.1	4313259	4451491	-	8211	protein_coding	regulating synaptic membrane exocytosis protein 2-like%2C transcript variant X1	C2
113076294	96.3542	56.5979	79.8061	247.348	286.249	123.437	77.5861	219.011	-1.49829	0.00837817	0.432171	LOC113076294	NW_020524983.1	4471	29919	+	4902	protein_coding	DENN domain-containing protein 3-like%2C transcript variant X1	DENN
113067796	23.9127	46.8702	29.9273	81.7325	104.372	106.605	33.5701	97.5699	-1.53735	0.00837914	0.432171	LOC113067796	NC_039293.1	3419810	3427957	+	3128	protein_coding	phosphomannomutase 1-like%2C transcript variant X2	-
113045918	294.689	687.134	440.359	168.484	81.6377	227.237	474.061	159.119	1.57644	0.00842943	0.434221	LOC113045918	NC_039269.1	22142807	22147814	-	1932	protein_coding	neutral cholesterol ester hydrolase 1-like%2C transcript variant X2	Abhydrolase_3
113091827	109.014	135.304	39.903	36.5646	6.20033	22.4431	94.7404	21.736	2.11816	0.00844653	0.434559	LOC113091827	NW_020527617.1	922126	1004629	-	4828	protein_coding	ataxin-1-like%2C transcript variant X1	-
113061564	82.9912	84.8969	62.7048	273.876	961.051	26.6512	76.8643	420.526	-2.45112	0.008488	0.435995	LOC113061564	NC_039243.1	9538509	9540093	-	878	protein_coding	uncharacterized LOC113061564	-
113082407	157.543	117.618	296.423	284.63	1070.59	524.608	190.528	626.61	-1.71999	0.00849561	0.435995	LOC113082407	NW_020526282.1	18009	24434	+	3639	protein_coding	NACHT%2C LRR and PYD domains-containing protein 12-like	NACHT
113120180	8.43979	6.1904	18.5264	22.9425	71.3038	49.0943	11.0522	47.7802	-2.14246	0.00851366	0.436378	LOC113120180	NC_039261.1	7780775	7782667	-	676	protein_coding	synaptonemal complex central element protein 1-like	-
113061335	659.007	122.924	1254.1	1945.81	4819.72	1787.03	678.675	2850.86	-2.07135	0.00852867	0.436453	LOC113061335	NC_039285.1	162601	174623	-	4064	protein_coding	selenocysteine insertion sequence-binding protein 2-like%2C transcript variant X2	-
113119989	289.063	185.712	64.1299	67.3935	18.601	53.3024	179.635	46.4323	1.95266	0.0085363	0.436453	LOC113119989	NC_039261.1	26195036	26208778	+	2142	protein_coding	ephrin-A1-like	-
113045073	0.703315	0	0	1.4339	0	53.3024	0.234438	18.2454	-5.71742	0.00855391	0.436747	LOC113045073	NC_039269.1	2357099	2365136	-	3652	protein_coding	transmembrane protein 71-like	-
113041222	0	0	0	0	1.03339	42.0809	0	14.3714	-6.33502	0.00858176	0.436747	LOC113041222	NC_039265.1	9284758	9296466	+	1346	protein_coding	uncharacterized LOC113041222	-
113042719	367.131	1205.36	2040.76	2896.49	2089.51	9796.43	1204.42	4927.47	-2.03287	0.00858609	0.436747	LOC113042719	NC_039266.1	22208448	22249210	-	11805	protein_coding	uncharacterized LOC113042719	Myosin_head
novel.633	11.9564	4.42171	39.903	35.8476	266.614	39.2755	18.7604	113.912	-2.6258	0.00859251	0.436747	-	NC_039264.1	28850916	28885030	+	1764	-	- && P29315.2 RecName: Full=Ribonuclease inhibitor; AltName: Full=Ribonuclease/angiogenin inhibitor 1 && -	-
113061363	4.21989	3.53737	12.826	21.5086	29.9683	49.0943	6.86108	33.5237	-2.34118	0.00859505	0.436747	LOC113061363	NC_039285.1	679509	687246	+	1950	protein_coding	sodium/potassium/calcium exchanger 5	Na_Ca_ex
113120445	9.1431	3.53737	8.55065	14.339	53.7362	39.2755	7.07704	35.7836	-2.33721	0.00865141	0.43907	LOC113120445	NC_039244.1	21321135	21413040	-	4387	protein_coding	calsyntenin-2-like	Cadherin
113097363	21.8028	38.9111	37.0528	5.01866	6.20033	11.2216	32.5889	7.48019	2.15335	0.00868789	0.439441	LOC113097363	NW_020528450.1	178390	218874	-	5070	protein_coding	complement C3-like	A2M_comp
113060827	0	0.884343	44.1784	0	0	0	15.0209	0	6.32068	0.0086966	0.439441	LOC113060827	NC_039284.1	15824906	15828588	-	1289	protein_coding	chloride intracellular channel protein 5-like	-
113049350	0	22.9929	44.1784	1.4339	0	1.4027	22.3904	0.945533	4.55067	0.00870798	0.439441	LOC113049350	NC_039272.1	15139177	15149705	-	5922	protein_coding	myosin heavy chain%2C fast skeletal muscle-like%2C transcript variant X2	Myosin_head
113099677	26.726	12.3808	31.3524	36.5646	222.179	56.1078	23.4864	104.95	-2.16557	0.0087112	0.439441	LOC113099677	NW_020528849.1	148869	157306	+	1871	protein_coding	E3 ubiquitin-protein ligase TRIM39-like%2C transcript variant X2	SPRY
113107190	7771.64	8097.92	9358.69	15172.1	19442.2	19369.8	8409.42	17994.7	-1.09751	0.00871205	0.439441	LOC113107190	NC_039250.1	8485220	8512787	+	7509	protein_coding	integrin beta-4-like%2C transcript variant X1	fn3
113093059	69.6282	51.2919	31.3524	97.5055	253.18	130.451	50.7575	160.379	-1.65046	0.00878581	0.44194	LOC113093059	NC_039243.1	17630666	17634850	+	2853	protein_coding	toll-like receptor 2 type-2%2C transcript variant X2	TIR
113045770	1194.93	2784.79	1600.4	694.01	712.005	816.369	1860.04	740.794	1.3284	0.0087866	0.44194	LOC113045770	NC_039269.1	19318334	19385053	-	7266	protein_coding	collagen alpha-1(XI) chain-like	Collagen
113041653	26.0227	68.0944	11.4009	9.32038	0	1.4027	35.1726	3.57436	3.22606	0.00880037	0.44194	LOC113041653	NC_039265.1	18752199	18795345	+	4232	protein_coding	phosphatidylinositol 4%2C5-bisphosphate 3-kinase catalytic subunit alpha isoform-like%2C transcript variant X1	PI3Ka
113115669	1242.76	2038.41	2220.32	5042.32	3272.74	4894.01	1833.83	4403.02	-1.26391	0.00881918	0.44194	LOC113115669	NC_039258.1	624495	632231	-	2541	protein_coding	nuclear receptor subfamily 1 group D member 2-like	zf-C4
113048117	4.92321	3.53737	0	48.7527	18.601	8.41617	2.82019	25.2566	-3.08718	0.00882137	0.44194	LOC113048117	NC_039271.1	13312849	13333086	+	4224	protein_coding	proline-rich transmembrane protein 4-like%2C transcript variant X1	-
113058184	481.068	1049.71	131.11	235.16	24.8013	65.9267	553.964	108.629	2.34706	0.00882729	0.44194	LOC113058184	NC_039282.1	443074	456742	+	2912	protein_coding	transforming growth factor beta-1-like	TGFb_propeptide
113069733	153.323	159.182	44.1784	39.4324	0	8.41617	118.894	15.9495	2.87874	0.00884718	0.44194	LOC113069733	NW_020523449.1	22699	80690	+	7942	protein_coding	WD repeat and FYVE domain-containing protein 3-like	-
113106510	538.036	91.9716	161.037	858.908	1008.59	886.504	263.682	918	-1.79756	0.00884737	0.44194	LOC113106510	NC_039249.1	31953893	31994353	+	5217	protein_coding	anoctamin-1-like%2C transcript variant X3	-
113039207	0.703315	0.884343	7.12554	9.32038	99.2053	1.4027	2.9044	36.6428	-3.75618	0.00886447	0.442258	LOC113039207	NC_039263.1	16550758	16553665	+	1145	protein_coding	cytochrome b ascorbate-dependent protein 3-like	Cytochrom_B561
113071497	0	0	0	0	33.0684	4.20809	0	12.4255	-6.13489	0.00888512	0.442303	LOC113071497	NW_020523851.1	7383	8913	+	1009	protein_coding	mesoderm posterior protein 1-like	HLH
113064496	0	3.53737	1.42511	2.86781	3.10017	78.551	1.65416	28.173	-4.09874	0.00889404	0.442303	LOC113064496	NC_039288.1	19158578	19165305	+	1202	protein_coding	thioredoxin-like protein 1	-
113109979	13.363	10.6121	57.0043	65.9596	282.115	54.7051	26.9931	134.26	-2.33583	0.00891053	0.442303	dnajb13	NC_039252.1	14522733	14525448	-	1279	protein_coding	DnaJ heat shock protein family (Hsp40) member B13	DnaJ_C
113060805	129.41	474.008	343.451	383.569	684.103	3052.27	315.623	1373.31	-2.12138	0.00891945	0.442303	LOC113060805	NC_039284.1	14986469	14994667	+	2196	lncRNA	uncharacterized LOC113060805	-
113092178	97.7608	58.3666	123.984	199.313	644.834	144.478	93.3706	329.542	-1.8222	0.00893627	0.442303	LOC113092178	NW_020527681.1	111247	119410	-	2847	protein_coding	striatin-interacting protein 1 homolog%2C transcript variant X1	-
113118775	9.1431	11.4965	4.27533	43.7341	91.9716	8.41617	8.30496	48.0406	-2.51532	0.00894395	0.442303	LOC113118775	NC_039260.1	5724688	5733143	-	2336	protein_coding	solute carrier family 23 member 1-like	-
113107685	55.5619	224.623	68.4052	44.451	12.4007	26.6512	116.197	27.8343	2.05504	0.00896	0.442303	LOC113107685	NC_039250.1	22638829	22669553	-	3710	protein_coding	growth hormone receptor-like	-
novel.78	2.10995	0	1.42511	3.58476	23.7679	21.0404	1.17835	16.131	-3.74979	0.008964	0.442303	-	NC_039244.1	9203208	9204015	-	808	-	- && - && -	-
113115977	353.768	223.739	190.965	602.24	448.491	1029.58	256.157	693.436	-1.43426	0.00896973	0.442303	LOC113115977	NC_039258.1	7917518	7926576	-	2748	protein_coding	CDC42 small effector protein 1-like%2C transcript variant X1	-
113109674	4.92321	16.8025	2.85022	0	0	0	8.19198	0	5.46555	0.00897271	0.442303	LOC113109674	NC_039252.1	6193505	6208897	-	3739	protein_coding	protein lin-54 homolog%2C transcript variant X1	-
113118416	66.815	64.557	148.211	174.936	744.04	155.699	93.1944	358.225	-1.94743	0.00898608	0.442433	LOC113118416	NC_039260.1	10307125	10349693	-	5237	protein_coding	capping protein%2C Arp2/3 and myosin-I linker protein 3-like%2C transcript variant X3	-
113046598	4.21989	6.1904	5.70043	12.9051	90.9382	8.41617	5.37024	37.4198	-2.80922	0.00900283	0.442729	LOC113046598	NC_039270.1	6541113	6564896	+	4970	protein_coding	glutamine-rich protein 2-like%2C transcript variant X3	-
113064482	1557.14	374.077	1516.32	2347.3	4789.76	3896.69	1149.18	3677.91	-1.67838	0.00902298	0.443191	LOC113064482	NC_039288.1	18846225	18861067	-	3089	protein_coding	cingulin-like protein 1%2C transcript variant X3	Myosin_tail_1
113051701	0	0	0	7.88647	15.5008	1.4027	0	8.26333	-5.55451	0.00903455	0.443231	LOC113051701	NC_039274.1	16294425	16299428	-	967	lncRNA	uncharacterized LOC113051701%2C transcript variant X2	-
113114865	105.497	31.8363	58.4295	187.841	153.975	262.304	65.2544	201.373	-1.62016	0.00907052	0.443973	LOC113114865	NC_039257.1	6798037	6807086	-	1746	protein_coding	phosphatidylinositol transfer protein alpha isoform-like	IP_trans
novel.1686	2.10995	0.884343	1.42511	4.30171	21.7012	21.0404	1.47313	15.6811	-3.37711	0.00907562	0.443973	-	NW_020525891.1	175709	193155	-	1331	-	- && Q91VI7.1 RecName: Full=Ribonuclease inhibitor; AltName: Full=Ribonuclease/angiogenin inhibitor 1 && -	-
113108219	1.40663	0	0	11.4712	43.4023	0	0.468877	18.2912	-5.03621	0.009082	0.443973	dct	NC_039251.1	5786619	5800634	-	2333	protein_coding	dopachrome tautomerase	-
113058428	46.4188	41.5641	28.5022	115.429	473.292	21.0404	38.8284	203.254	-2.38529	0.00911241	0.444932	LOC113058428	NC_039246.1	11256343	11259747	+	1569	protein_coding	ubl carboxyl-terminal hydrolase 18-like%2C transcript variant X3	UCH
113053523	0.703315	0.884343	2.85022	14.339	39.2688	1.4027	1.47929	18.3368	-3.7479	0.00912458	0.444999	LOC113053523	NC_039245.1	29229215	29232228	+	1276	protein_coding	uncharacterized LOC113053523	-
113060604	101.277	97.2777	34.2026	27.2442	2.06678	16.8323	77.5859	15.3811	2.32738	0.00916766	0.445646	LOC113060604	NC_039284.1	10169877	10221888	-	5839	pseudogene	-	Pkinase_Tyr
113099811	301.722	193.671	196.665	527.677	734.739	432.03	230.686	564.815	-1.29058	0.00916803	0.445646	LOC113099811	NW_020528873.1	324825	347889	+	5384	protein_coding	interferon-induced very large GTPase 1-like	-
113067972	159.653	108.774	437.508	510.47	1526.31	516.192	235.312	850.992	-1.85751	0.00917029	0.445646	LOC113067972	NC_039294.1	694406	698459	-	2399	protein_coding	E3 ubiquitin-protein ligase TRIM39-like	SPRY
113106037	327.042	705.705	882.142	1844	1049.92	2669.33	638.296	1854.42	-1.53938	0.00921698	0.447387	LOC113106037	NC_039249.1	14582076	14594604	-	2223	transcribed_pseudogene	corticosteroid 11-beta-dehydrogenase isozyme 2-like	adh_short
113041954	1.40663	11.4965	47.0286	2.15086	0	1.4027	19.9772	1.18452	4.01679	0.00933429	0.451927	pkia	NC_039266.1	1403485	1409275	+	2012	protein_coding	cAMP-dependent protein kinase inhibitor alpha	-
113113771	92.1343	110.543	31.3524	32.9798	6.20033	12.6243	78.0098	17.2681	2.15948	0.0093566	0.451927	LOC113113771	NC_039256.1	14851948	14877132	+	1522	protein_coding	nucleophosmin-like	-
113059865	17.5829	1.76869	12.826	17.2068	28.9349	168.323	10.7258	71.4884	-2.72898	0.00936562	0.451927	LOC113059865	NC_039283.1	4872689	4890580	+	4296	protein_coding	epithelial splicing regulatory protein 1-like%2C transcript variant X3	-
113089368	24.616	22.1086	29.9273	6.45257	0	4.20809	25.5506	3.55355	2.81342	0.00937659	0.451927	LOC113089368	NW_020527117.1	16513	37918	-	4318	protein_coding	transcription factor MafG-like%2C transcript variant X3	bZIP_Maf
113042623	7.73647	0.884343	15.6762	94.6377	7.23372	68.7321	8.099	56.8678	-2.84619	0.00938384	0.451927	LOC113042623	NC_039245.1	1098141	1116566	-	5814	protein_coding	multidrug resistance-associated protein 1-like%2C transcript variant X1	ABC_membrane
113105116	776.46	475.776	3112.44	2738.04	8175.14	6202.72	1454.89	5705.3	-1.97191	0.00939654	0.451927	LOC113105116	NC_039248.1	27602378	27608981	-	2206	protein_coding	mitochondrial glutamate carrier 1-like	Mito_carr
113079656	9.84642	9.72777	32.7775	2.15086	0	2.80539	17.4506	1.65208	3.40712	0.00940249	0.451927	LOC113079656	NW_020525727.1	183706	187589	-	1189	protein_coding	fucolectin-7-like	F5_F8_type_C
113115870	55.5619	15.0338	27.0771	45.168	286.249	98.1887	32.5576	143.202	-2.12974	0.00941883	0.451927	LOC113115870	NC_039244.1	12412495	12430768	-	3351	protein_coding	ADAMTS-like protein 2	TSP_1
113038948	125.893	253.806	68.4052	43.0171	0	23.8458	149.368	22.2876	2.73848	0.00942322	0.451927	LOC113038948	NC_039263.1	22134805	22178503	-	3067	pseudogene	-	-
113069577	0	0.884343	0	2.15086	46.5025	0	0.294781	16.2178	-5.5595	0.00942355	0.451927	LOC113069577	NW_020523394.1	706473	715713	+	2970	protein_coding	receptor expression-enhancing protein 2-like	TB2_DP1_HVA22
113097085	117.454	28.299	255.094	331.232	871.146	410.99	133.616	537.789	-2.01312	0.00943114	0.451927	LOC113097085	NC_039248.1	12641700	12649215	-	1589	protein_coding	prostacyclin synthase-like	p450
113074649	86.5078	136.189	133.96	59.507	19.6344	33.6647	118.886	37.602	1.64942	0.00946708	0.453122	LOC113074649	NW_020524576.1	169403	179917	-	3568	protein_coding	hypoxia up-regulated protein 1-like	HSP70
113057034	0	0.884343	2.85022	1.4339	17.5676	36.4701	1.24485	18.4905	-4.05432	0.00949324	0.453727	LOC113057034	NC_039280.1	10743025	10746071	-	1854	protein_coding	protein O-mannose kinase-like	Pkinase_Tyr
113106956	123.784	257.344	116.859	78.8647	33.0684	49.0943	165.995	53.6758	1.62435	0.00950174	0.453727	LOC113106956	NC_039250.1	2430571	2456775	-	2447	pseudogene	-	-
113094703	8.43979	7.95908	5.70043	0	0	0	7.36643	0	5.30969	0.00952925	0.454294	LOC113094703	NW_020528079.1	1248907	1252046	+	3140	pseudogene	-	-
113107577	230.687	315.71	369.103	635.219	645.868	810.758	305.167	697.282	-1.19336	0.00953566	0.454294	LOC113107577	NC_039250.1	21029533	21035381	-	1743	protein_coding	rho-related GTP-binding protein RhoA-B%2C transcript variant X2	Ras
113038432	46.4188	96.3933	42.7533	12.1882	0	18.235	61.8551	10.1411	2.62324	0.00959414	0.456113	LOC113038432	NC_039244.1	26088516	26102237	-	2237	protein_coding	vascular cell adhesion protein 1-like	-
113041595	571.092	402.376	689.753	876.115	3054.7	1095.51	554.407	1675.44	-1.5959	0.00960066	0.456113	LOC113041595	NC_039265.1	17581480	17601024	-	5165	protein_coding	arf-GAP with GTPase%2C ANK repeat and PH domain-containing protein 1-like%2C transcript variant X6	Ras
113059521	10.5497	2.65303	11.4009	13.6221	111.606	23.8458	8.20121	49.6913	-2.60953	0.00960703	0.456113	LOC113059521	NC_039283.1	1895712	1901680	+	3694	protein_coding	protein asteroid homolog 1-like	-
novel.34	155.433	290.949	99.7576	63.0918	29.9683	77.1483	182.046	56.7361	1.68643	0.00963366	0.456851	-	NC_039243.1	13490674	13492676	-	802	-	- && - && -	-
113037694	12.6597	21.2242	35.6277	40.1493	330.684	22.4431	23.1705	131.092	-2.51182	0.00967137	0.457821	LOC113037694	NC_039244.1	23777421	23785801	-	2583	protein_coding	otolith matrix protein 1-like	-
113109857	2.81326	5.30606	8.55065	8.60342	55.803	32.262	5.55666	32.2228	-2.57251	0.00967633	0.457821	LOC113109857	NC_039252.1	11437042	11444645	-	1708	protein_coding	MAP3K7 C-terminal-like protein%2C transcript variant X1	-
113050346	57.6719	47.7545	34.2026	111.845	281.082	74.3429	46.543	155.756	-1.73793	0.00970961	0.45859	LOC113050346	NC_039273.1	6964758	6976904	-	3125	protein_coding	histone deacetylase 7-like%2C transcript variant X1	Hist_deacetyl
113052248	13.363	9.72777	38.4779	53.0544	235.613	26.6512	20.5229	105.106	-2.37749	0.00971486	0.45859	LOC113052248	NC_039245.1	24987364	25000833	+	952	protein_coding	immunoglobulin lambda-1 light chain-like	V-set
113054293	0	0.884343	0	4.30171	40.3022	0	0.294781	14.868	-5.43502	0.00973146	0.458848	LOC113054293	NC_039277.1	8989451	8996265	+	2911	protein_coding	FH2 domain-containing protein 1-like	FH2
113064050	144.18	101.699	240.843	290.366	1484.98	209.002	162.241	661.449	-2.02949	0.00975219	0.459264	LOC113064050	NC_039288.1	8116969	8125014	-	2161	protein_coding	lymphocyte cytosolic protein 2-like	SH2
113039579	178.642	319.248	112.584	64.5257	58.9031	88.3698	203.491	70.5995	1.53245	0.00976257	0.459264	LOC113039579	NC_039264.1	8280007	8340668	-	3095	protein_coding	membrane-spanning 4-domains subfamily A member 4A-like%2C transcript variant X2	-
novel.1547	11.9564	21.2242	4.27533	1.4339	0	0	12.4853	0.477968	4.42265	0.00979834	0.459709	-	NW_020524976.1	107251	107623	+	293	-	- && - && -	-
113078488	154.026	301.561	74.1056	72.4122	39.2688	47.6917	176.564	53.1242	1.73102	0.00980122	0.459709	LOC113078488	NW_020525457.1	26953	142326	-	3364	protein_coding	transcription factor 4-like	HLH
113094093	326.338	140.61	468.861	677.52	1603.82	649.448	311.937	976.929	-1.64842	0.00982272	0.459709	LOC113094093	NC_039248.1	8574723	8582953	+	3198	protein_coding	G-protein coupled receptor 84-like%2C transcript variant X2	7tm_1
113071765	69.6282	210.474	210.916	390.739	139.507	1754.77	163.673	761.673	-2.21903	0.00982707	0.459709	LOC113071765	NW_020523902.1	277851	303074	+	3810	protein_coding	sarcoplasmic/endoplasmic reticulum calcium ATPase 2%2C transcript variant X1	E1-E2_ATPase
113064644	144.883	6.1904	115.434	368.513	855.646	183.753	88.8357	469.304	-2.40197	0.00984815	0.459709	LOC113064644	NC_039289.1	177376	192596	-	2033	protein_coding	major histocompatibility complex class I-related gene protein-like	MHC_I
113073483	109.014	51.2919	106.883	41.5832	6.20033	4.20809	89.063	17.3305	2.32886	0.00984871	0.459709	LOC113073483	NC_039247.1	8476872	8482303	-	1248	protein_coding	complement component 1 Q subcomponent-binding protein%2C mitochondrial-like%2C transcript variant X1	-
113108116	2661.35	4776.33	2692.03	1547.18	1397.14	1415.32	3376.57	1453.21	1.21631	0.00986076	0.459709	LOC113108116	NC_039251.1	401857	417997	-	4636	protein_coding	target of Nesh-SH3-like%2C transcript variant X2	fn3
113050309	56.2652	80.4752	115.434	135.504	629.334	152.894	84.0581	305.91	-1.8676	0.00987081	0.459709	LOC113050309	NC_039273.1	5570971	5583353	-	2418	protein_coding	protein TESPA1-like%2C transcript variant X1	-
113040288	433.242	621.693	138.236	198.596	33.0684	47.6917	397.724	93.1186	2.08976	0.00987242	0.459709	LOC113040288	NC_039264.1	29337976	29372527	-	2459	protein_coding	contactin-1-like%2C transcript variant X3	V-set
novel.1768	53.452	27.4146	5.70043	6.45257	0	0	28.8557	2.15086	3.63012	0.00988659	0.459849	-	NW_020526434.1	22889	32567	+	1350	-	- && Q68CP9.2 RecName: Full=AT-rich interactive domain-containing protein 2; Short=ARID domain-containing protein 2; AltName: Full=BRG1-associated factor 200; Short=BAF200; AltName: Full=Zinc finger protein with activation potential; AltName: Full=Zipzap/	ARID
113061267	64.705	12.3808	32.7775	69.5443	191.177	158.505	36.6211	139.742	-1.92388	0.0099175	0.460767	LOC113061267	NC_039285.1	7112273	7115815	+	1493	protein_coding	C-factor-like%2C transcript variant X2	adh_short
113116237	22.5061	17.6869	35.6277	42.3002	110.573	98.1887	25.2736	83.6871	-1.73657	0.0099387	0.461232	LOC113116237	NC_039258.1	14623101	14623838	-	738	protein_coding	general transcription factor 3C polypeptide 6-like	-
113109568	17.5829	35.3737	71.2554	12.1882	0	4.20809	41.404	5.46542	2.8717	0.00995974	0.461688	LOC113109568	NC_039243.1	11106464	11139742	+	2918	protein_coding	dachshund homolog 2-like%2C transcript variant X4	-
113105538	5.62652	5.30606	5.70043	17.9238	49.6026	16.8323	5.54434	28.1196	-2.34481	0.0100044	0.463237	LOC113105538	NC_039249.1	3191982	3193873	+	1323	protein_coding	uncharacterized LOC113105538	V-set
113106371	0	0	0	2.86781	8.26711	11.2216	0	7.45216	-5.38713	0.0100289	0.46357	dpep1	NC_039249.1	26851851	26860719	-	2053	protein_coding	dipeptidase 1	-
novel.646	0	0	0	5.01866	2.06678	16.8323	0	7.9726	-5.48202	0.0100341	0.46357	-	NC_039264.1	34534447	34538914	+	976	-	- && P13489.2 RecName: Full=Ribonuclease inhibitor; AltName: Full=Placental ribonuclease inhibitor; Short=Placental RNase inhibitor; AltName: Full=Ribonuclease/angiogenin inhibitor 1; Short=RAI && -	-
113089396	270.073	276.799	118.284	119.731	37.202	39.2755	221.719	65.4028	1.7544	0.010069	0.46448	LOC113089396	NC_039248.1	383833	494886	+	7537	protein_coding	plexin-A1-like	Sema
113116145	88.6177	261.765	183.839	55.9223	40.3022	79.9537	178.074	58.726	1.60353	0.0100763	0.46448	LOC113116145	NC_039258.1	11361162	11364841	+	1665	protein_coding	stathmin-like	-
113118225	56.9685	95.509	41.3281	28.6781	12.4007	7.01348	64.6019	16.0307	1.98434	0.0100984	0.464797	LOC113118225	NC_039260.1	5925690	6015150	-	5489	protein_coding	homeodomain-interacting protein kinase 2-like%2C transcript variant X7	Pkinase
113042839	26.726	15.0338	19.9515	5.01866	0	0	20.5704	1.67289	3.46051	0.0101058	0.464797	LOC113042839	NC_039267.1	9733538	9751910	+	683	protein_coding	fatty acid 2-hydroxylase-like	-
113120427	0.703315	0	2.85022	7.88647	10.3339	23.8458	1.18451	14.0221	-3.73754	0.0101251	0.465153	trim54	NC_039262.1	44655	59062	-	1510	protein_coding	tripartite motif containing 54	zf-B_box
113069414	92.8376	259.997	146.786	30.8289	41.3355	82.759	166.54	51.6412	1.69929	0.0101423	0.465153	LOC113069414	NW_020523372.1	1946800	1951172	-	1880	protein_coding	glycosyltransferase 8 domain-containing protein 1%2C transcript variant X2	Glyco_transf_8
113078170	9.1431	6.1904	39.903	27.2442	258.347	40.6782	18.4122	108.756	-2.58764	0.0101473	0.465153	LOC113078170	NW_020525349.1	16831	32257	-	2171	protein_coding	UPF0489 protein C5orf22 homolog	-
113093188	109.717	157.413	210.916	53.7714	59.9365	70.1348	159.349	61.2809	1.37862	0.010193	0.465634	LOC113093188	NW_020527860.1	54854	81148	-	4083	protein_coding	phosphatidylcholine:ceramide cholinephosphotransferase 1-like	SAM_1
113079214	34.4625	76.9378	27.0771	15.056	0	1.4027	46.1591	5.48623	3.01013	0.0102022	0.465634	LOC113079214	NW_020525587.1	305	59209	-	3694	protein_coding	rho GTPase-activating protein 32-like	RhoGAP
113107278	300.316	283.874	453.185	808.722	801.909	725.194	345.791	778.608	-1.17291	0.0102208	0.465634	LOC113107278	NC_039243.1	30836790	30852221	-	3645	protein_coding	Krueppel-like factor 3	zf-C2H2
113106274	13.363	15.9182	28.5022	47.3188	120.906	42.0809	19.2611	70.1021	-1.88381	0.010227	0.465634	LOC113106274	NC_039249.1	23385119	23406729	+	1958	pseudogene	-	-
113092147	10.5497	11.4965	15.6762	26.5272	99.2053	30.8593	12.5741	52.1973	-2.06565	0.010237	0.465634	LOC113092147	NC_039248.1	5423347	5484157	-	2186	protein_coding	tomoregulin-2-like%2C transcript variant X2	-
113067649	3.51658	12.3808	5.70043	9.32038	74.404	40.6782	7.19927	41.4675	-2.52107	0.0102437	0.465634	LOC113067649	NC_039293.1	851600	905162	+	3635	protein_coding	cAMP-dependent protein kinase type I-beta regulatory subunit%2C transcript variant X1	cNMP_binding
113056405	154.729	518.225	106.883	95.3546	78.5375	32.262	259.946	68.718	1.91515	0.0102479	0.465634	LOC113056405	NC_039279.1	17043159	17068519	-	5156	protein_coding	integrin alpha-X-like%2C transcript variant X1	VWA
113068774	4.92321	14.1495	17.1013	50.1866	20.6678	89.7725	12.058	53.5423	-2.17034	0.0102482	0.465634	LOC113068774	NC_039301.1	934298	936531	+	1978	pseudogene	-	-
novel.1018	354.471	1112.5	249.394	134.07	35.1352	244.069	572.123	137.758	2.05681	0.0102727	0.466233	-	NC_039277.1	18504164	18506759	+	998	-	- && - && -	-
113049604	257.413	220.201	125.41	101.807	63.0367	32.262	201.008	65.702	1.60632	0.0103178	0.467388	LOC113049604	NC_039272.1	20785668	20833989	+	4395	protein_coding	ephrin type-B receptor 3-like%2C transcript variant X5	Pkinase_Tyr
113106973	39.3857	39.7954	27.0771	92.4868	89.9048	100.994	35.4194	94.4619	-1.40581	0.0103209	0.467388	LOC113106973	NC_039250.1	2683282	2722103	+	2804	protein_coding	phosphatidylinositol 4-phosphate 5-kinase type-1 beta-like	PIP5K
113121095	1.40663	0	1.42511	5.73562	1.03339	47.6917	0.943913	18.1536	-4.27929	0.0103533	0.46834	LOC113121095	NC_039262.1	18286538	18294303	+	949	protein_coding	proteasome subunit alpha type-6-like	Proteasome
113053286	269.37	236.119	685.477	801.552	1682.36	1019.76	396.989	1167.89	-1.5587	0.0103659	0.468377	LOC113053286	NC_039276.1	15280686	15304335	+	2966	protein_coding	nuclear receptor subfamily 1 group I member 2-like	zf-C4
113053150	16.1763	6.1904	8.55065	29.395	63.0367	35.0674	10.3058	42.4997	-2.02432	0.0103882	0.468377	LOC113053150	NC_039245.1	27711848	27714016	-	1009	protein_coding	immunoglobulin kappa light chain-like	C1-set
novel.525	4.21989	0.884343	11.4009	8.60342	80.6043	26.6512	5.5017	38.6196	-2.86512	0.010413	0.468377	-	NC_039261.1	1776149	1776871	+	600	-	- && - && -	-
113062216	82.9912	33.605	62.7048	128.334	663.435	51.8997	59.767	281.223	-2.23405	0.0104144	0.468377	LOC113062216	NC_039286.1	4775681	4786817	+	1469	protein_coding	uncharacterized LOC113062216%2C transcript variant X1	-
113098389	184.269	348.431	618.497	131.202	124.007	151.491	383.732	135.567	1.49967	0.010423	0.468377	LOC113098389	NW_020528624.1	922067	924150	+	678	protein_coding	retinol-binding protein 2-like	-
113040163	848.198	1632.5	242.268	356.325	18.601	148.686	907.654	174.537	2.37723	0.0104281	0.468377	LOC113040163	NC_039264.1	25479960	25484889	+	3048	protein_coding	lipoprotein lipase-like	Lipase
113088991	66.815	14.1495	9.97576	1.4339	0	8.41617	30.3134	3.28336	3.30129	0.0104336	0.468377	LOC113088991	NC_039248.1	24534107	24549791	+	4252	protein_coding	methyl-CpG-binding domain protein 6-like	-
113050537	106.201	41.5641	119.709	153.428	548.729	207.599	89.158	303.252	-1.7682	0.0104575	0.468453	LOC113050537	NC_039245.1	21219909	21225077	-	1863	protein_coding	GEM-interacting protein-like	RhoGAP
113047755	42.1989	15.0338	2.85022	0.716952	0	4.20809	20.0277	1.64168	3.74827	0.010463	0.468453	LOC113047755	NC_039271.1	19815726	19833849	+	2901	protein_coding	NACHT%2C LRR and PYD domains-containing protein 12-like	NACHT
113039726	310.865	626.999	421.832	201.464	79.5709	201.988	453.232	161.008	1.49319	0.0104797	0.468453	LOC113039726	NC_039264.1	12275382	12281294	+	1496	protein_coding	fetuin-B-like%2C transcript variant X1	-
113109853	592.895	396.185	578.594	1183.69	1346.51	976.276	522.558	1168.82	-1.16178	0.0105016	0.468453	LOC113109853	NC_039252.1	11319215	11368704	+	6360	protein_coding	T-lymphoma invasion and metastasis-inducing protein 1-like%2C transcript variant X2	RhoGEF
113042568	76.6614	584.55	1097.33	154.862	43.4023	179.545	586.182	125.936	2.21827	0.0105085	0.468453	LOC113042568	NC_039266.1	20624699	20663010	+	15301	protein_coding	obscurin-like	I-set
113049135	111.827	189.249	353.427	52.3375	62.0033	100.994	218.168	71.7783	1.60595	0.0105085	0.468453	LOC113049135	NC_039272.1	9587914	9593592	-	2164	protein_coding	follistatin-A	-
113107904	4.92321	2.65303	5.70043	20.7916	5.16694	65.9267	4.42556	30.6284	-2.79417	0.010521	0.468453	LOC113107904	NC_039250.1	30745217	30747304	-	919	protein_coding	pro-thyrotropin-releasing hormone-like%2C transcript variant X3	-
113114408	0	0	0	2.86781	0	32.262	0	11.7099	-6.03832	0.0105279	0.468453	LOC113114408	NC_039256.1	31951940	31953953	-	1054	protein_coding	microfibril-associated glycoprotein 4-like	Fibrinogen_C
novel.1070	0.703315	0	0	0.716952	13.4341	19.6377	0.234438	11.2629	-5.0188	0.0105376	0.468453	-	NC_039280.1	10684667	10685062	+	342	-	- && - && -	-
113060650	0.703315	0	0	37.9985	0	5.61078	0.234438	14.5364	-5.41117	0.0105721	0.46908	LOC113060650	NC_039284.1	11288586	11292048	-	1767	lncRNA	uncharacterized LOC113060650	-
113074188	20.3961	2.65303	2.85022	17.2068	4.13355	231.445	8.63313	84.2617	-3.2553	0.0105745	0.46908	LOC113074188	NW_020524449.1	49579	61713	+	3133	protein_coding	interleukin-17 receptor D-like	-
113092945	353.768	643.801	32.7775	85.3173	96.1051	23.8458	343.449	68.4227	2.32502	0.0106043	0.469387	LOC113092945	NW_020527805.1	476527	501230	+	4430	protein_coding	collagen alpha-6(VI) chain-like	VWA
113066941	14.7696	9.72777	4.27533	22.9425	88.8714	28.0539	9.59091	46.6226	-2.24938	0.0106054	0.469387	LOC113066941	NC_039292.1	9874867	9883380	-	2144	protein_coding	proline-rich protein 5-like	-
113097702	14.7696	495.232	357.702	31.5459	41.3355	86.9671	289.235	53.2829	2.44464	0.0106173	0.469387	LOC113097702	NW_020528536.1	114857	120087	+	1686	protein_coding	betaine--homocysteine S-methyltransferase 1	-
113043522	94.9476	76.0535	22.8017	19.3577	4.13355	19.6377	64.6009	14.3763	2.17524	0.010627	0.469387	LOC113043522	NC_039267.1	16216332	16226761	+	2781	protein_coding	CTD small phosphatase-like protein 2-A	NIF
113068593	0.703315	0.884343	0	5.01866	34.1018	1.4027	0.529219	13.5077	-4.51119	0.0106561	0.470171	LOC113068593	NC_039246.1	9487132	9488677	-	846	protein_coding	scavenger receptor cysteine-rich type 1 protein M130-like	SRCR
113066109	43.6056	62.7883	27.0771	15.056	0	4.20809	44.4903	6.42136	2.75033	0.0106779	0.470578	LOC113066109	NC_039291.1	6671504	6724241	+	2670	protein_coding	transmembrane protein 108-like	-
113070011	0	0	0	152.711	0	380.131	0	177.614	-9.973	0.010698	0.470578	LOC113070011	NW_020523475.1	10248	17169	-	1876	pseudogene	-	-
113042624	144.18	137.073	37.0528	48.0358	14.4674	16.8323	106.102	26.4452	1.99317	0.0106996	0.470578	LOC113042624	NC_039266.1	21559035	21592095	+	5515	protein_coding	activin receptor type-2B-like	Pkinase
113070043	8.43979	3.53737	21.3766	7.88647	205.644	25.2485	11.1179	79.5931	-2.86433	0.0107111	0.470582	LOC113070043	NW_020523487.1	36610	50388	-	4325	protein_coding	kin of IRRE-like protein 1%2C transcript variant X4	I-set
113106251	159.653	101.699	322.075	423.002	2287.92	137.464	194.476	949.463	-2.28929	0.0107854	0.473341	LOC113106251	NC_039249.1	22880797	22892425	+	3070	protein_coding	malignant fibrous histiocytoma-amplified sequence 1-like%2C transcript variant X1	-
113039044	336.888	179.522	253.669	389.305	196.344	3146.25	256.693	1243.97	-2.2761	0.0108155	0.474154	LOC113039044	NC_039263.1	24042222	24046497	+	1166	protein_coding	ribosome biogenesis protein NSA2 homolog	-
novel.2063	4.21989	0.884343	11.4009	45.8849	22.7345	23.8458	5.5017	30.8218	-2.55979	0.0108381	0.474257	-	NW_020528521.1	159432	284294	-	1436	-	- && Q5DU56.2 RecName: Full=Protein NLRC3 && -	-
113100991	20.3961	11.4965	8.55065	31.5459	38.2354	93.9806	13.4811	54.5873	-1.98754	0.01089	0.474257	LOC113100991	NW_020529072.1	17280	42392	+	1484	pseudogene	-	-
113100316	23.2094	40.6798	1.42511	3.58476	0	0	21.7714	1.19492	4.03353	0.010894	0.474257	LOC113100316	NW_020528962.1	10071	78956	+	4942	protein_coding	SH3 and multiple ankyrin repeat domains protein 3-like%2C transcript variant X1	SAM_1
113053987	346.031	553.598	1524.87	1080.45	2841.82	4934.68	808.165	2952.32	-1.86983	0.0108953	0.474257	LOC113053987	NC_039277.1	1365251	1382250	-	2886	protein_coding	tropomyosin beta chain-like%2C transcript variant X4	-
113115814	1.40663	0	0	38.7154	1.03339	5.61078	0.468877	15.1199	-4.76594	0.0108973	0.474257	LOC113115814	NC_039258.1	3643789	3647381	+	2306	protein_coding	tripartite motif-containing protein 16-like	zf-B_box
113067949	70.3315	62.7883	15.6762	14.339	0	7.01348	49.5987	7.11751	2.78172	0.0109046	0.474257	LOC113067949	NC_039294.1	312691	316789	+	1396	protein_coding	sesquipedalian-1-like%2C transcript variant X1	PH
113070780	2.81326	3.53737	4.27533	11.4712	52.7028	8.41617	3.54199	24.1967	-2.79411	0.0109121	0.474257	LOC113070780	NW_020523638.1	2775265	2779612	+	2334	protein_coding	E3 ubiquitin-protein ligase TRIM4-like%2C transcript variant X3	-
113047254	293.283	493.463	151.062	147.692	25.8347	81.3563	312.602	84.9611	1.87693	0.0109229	0.474257	LOC113047254	NC_039270.1	23513905	23537354	-	1264	protein_coding	septin-9-like	GTP_CDC
113091830	59.7818	42.4484	54.1541	91.0529	297.616	105.202	52.1281	164.624	-1.65874	0.0109321	0.474257	LOC113091830	NW_020527617.1	661199	699298	-	3887	protein_coding	protein spire homolog 1-like%2C transcript variant X1	-
113078703	46.4188	17.6869	8.55065	77.4308	57.8698	159.907	24.2188	98.4026	-1.99751	0.0109421	0.474257	LOC113078703	NW_020525517.1	43437	46505	-	1809	protein_coding	glucosamine 6-phosphate N-acetyltransferase-like	Acetyltransf_1
113099032	14.7696	55.7136	2.85022	4.30171	2.06678	1.4027	24.4445	2.59039	3.19491	0.0109444	0.474257	LOC113099032	NW_020528759.1	66607	81203	+	1856	protein_coding	GTPase IMAP family member 7-like	-
113078854	0	0	4.27533	58.0731	0	30.8593	1.42511	29.6441	-4.56011	0.0109867	0.47519	LOC113078854	NW_020525552.1	161911	170085	+	3772	protein_coding	NACHT%2C LRR and PYD domains-containing protein 12-like	NACHT
113043693	139.256	151.223	91.207	43.0171	19.6344	63.1213	127.229	41.9243	1.61056	0.010989	0.47519	LOC113043693	NC_039267.1	8693814	8705217	-	6677	protein_coding	zinc finger protein 862-like%2C transcript variant X2	-
novel.829	2.10995	0.884343	2.85022	4.30171	60.9699	2.80539	1.94817	22.6923	-3.57522	0.0110011	0.475215	-	NC_039270.1	619786	620494	+	709	-	- && - && -	-
113059667	8.43979	39.7954	11.4009	2.15086	0	4.20809	19.8787	2.11965	3.28525	0.0110491	0.476791	LOC113059667	NC_039283.1	21813894	21816139	-	1156	protein_coding	1-phosphatidylinositol phosphodiesterase-like	PI-PLC-X
113067872	26.726	30.0676	52.729	32.2628	322.417	110.813	36.5076	155.164	-2.09417	0.0110879	0.477964	LOC113067872	NC_039293.1	6165839	6167631	-	1194	lncRNA	uncharacterized LOC113067872	-
113102490	90.0244	54.8292	116.859	129.051	361.686	269.318	87.2375	253.352	-1.54043	0.0111053	0.47812	LOC113102490	NC_039248.1	24178395	24185214	+	2497	protein_coding	TSC22 domain family protein 1-like	-
113067947	112.53	26.5303	121.134	194.294	262.481	402.574	86.7317	286.449	-1.72497	0.0111312	0.47812	LOC113067947	NC_039294.1	264476	265622	+	1147	protein_coding	uncharacterized LOC113067947	-
113040166	9.1431	7.07474	34.2026	7.88647	105.406	189.364	16.8068	100.885	-2.60521	0.0111342	0.47812	LOC113040166	NC_039264.1	25517515	25526249	-	2985	protein_coding	scaffold attachment factor B2-like%2C transcript variant X1	RRM_1
113070114	0	0.884343	0	7.88647	0	33.6647	0.294781	13.8504	-5.32021	0.0111388	0.47812	LOC113070114	NC_039247.1	733424	737991	-	575	lncRNA	uncharacterized LOC113070114	-
113101514	0	0	0	0	50.636	0	0	16.8787	-6.57814	0.0111496	0.47812	LOC113101514	NW_020529144.1	52010	66351	-	2527	protein_coding	FYVE%2C RhoGEF and PH domain-containing protein 4-like%2C transcript variant X2	RhoGEF
113118090	9.84642	14.1495	8.55065	15.056	23.7679	136.061	10.8488	58.2951	-2.41007	0.0111725	0.478503	pigbos1	NC_039260.1	1274785	1275195	-	411	protein_coding	PIGB opposite strand 1	-
113077181	0	0	0	0	0	51.8997	0	17.2999	-6.6058	0.0111858	0.478503	LOC113077181	NW_020525144.1	332029	333500	+	970	lncRNA	uncharacterized LOC113077181%2C transcript variant X2	-
113105611	0	0	0	0.716952	37.202	0	0	12.6396	-6.16129	0.0112034	0.478503	LOC113105611	NC_039243.1	25370565	25374167	+	1568	lncRNA	uncharacterized LOC113105611	-
113044400	3848.54	4128.11	4464.87	8858.66	6922.67	11091.1	4147.17	8957.48	-1.11098	0.0112088	0.478503	LOC113044400	NC_039268.1	14271848	14292079	+	4282	protein_coding	integrin alpha-6-like%2C transcript variant X1	FG-GAP
113077360	19.6928	8.84343	9.97576	45.8849	155.008	9.81887	12.8373	70.2374	-2.44257	0.0112166	0.478503	LOC113077360	NW_020525181.1	285640	291839	-	1357	protein_coding	SLAM family member 5-like%2C transcript variant X1	V-set
novel.359	1674.59	100.815	1068.83	3186.85	1498.41	9440.14	948.08	4708.47	-2.31204	0.0112342	0.47876	-	NC_039254.1	4348564	4349665	+	822	-	- && - && -	-
113078259	0	0	0	3.58476	28.9349	0	0	10.8399	-5.94116	0.0112654	0.478762	LOC113078259	NW_020525383.1	40855	44955	-	1683	protein_coding	ubiquitin thioesterase otulin-like%2C transcript variant X1	-
novel.1736	0	0	0	2.86781	10.3339	8.41617	0	7.20596	-5.34231	0.0112731	0.478762	-	NW_020526277.1	111427	122704	-	618	-	- && P10775.1 RecName: Full=Ribonuclease inhibitor; AltName: Full=Ribonuclease/angiogenin inhibitor 1 && -	-
113070155	144.883	111.427	32.7775	37.2815	25.8347	12.6243	96.3625	25.2468	1.92332	0.0112831	0.478762	LOC113070155	NC_039247.1	1068955	1139344	-	2032	protein_coding	colorectal mutant cancer protein-like%2C transcript variant X2	-
113115804	21.8028	6.1904	8.55065	57.3562	37.202	50.497	12.1813	48.3517	-1.96455	0.0112836	0.478762	LOC113115804	NC_039258.1	3915182	3919463	-	1987	protein_coding	uncharacterized LOC113115804	-
113044699	0	0	0	2.86781	15.5008	4.20809	0	7.52557	-5.41138	0.0112923	0.478762	LOC113044699	NC_039268.1	23784445	23785446	-	612	protein_coding	late histone H2A.2.2-like	Histone
113045277	7.03315	15.0338	5.70043	0.716952	0	0	9.2558	0.238984	4.68026	0.011341	0.479485	LOC113045277	NC_039269.1	7155358	7237548	+	10612	protein_coding	piezo-type mechanosensitive ion channel component 2-like%2C transcript variant X1	-
novel.720	0	0	0	3.58476	16.5342	2.80539	0	7.64146	-5.43604	0.0113428	0.479485	-	NC_039266.1	2636290	2637716	+	457	-	- && P01846.1 RecName: Full=Ig lambda chain C region && -	-
113114347	78.7713	54.8292	102.608	114.712	344.118	225.834	78.7361	228.222	-1.53776	0.0113443	0.479485	LOC113114347	NC_039244.1	6669669	6674931	+	2280	protein_coding	pre-mRNA-splicing factor 38B%2C transcript variant X1	PRP38
novel.1469	246.864	161.835	296.423	484.66	1235.93	363.298	235.04	694.63	-1.56451	0.0114112	0.481355	-	NW_020524158.1	39	54962	+	6570	-	- && - && -	-
113060097	4.21989	6.1904	2.85022	25.0933	54.7696	5.61078	4.42017	28.4912	-2.6743	0.0114119	0.481355	LOC113060097	NC_039283.1	12426713	12442540	+	2116	protein_coding	ectonucleoside triphosphate diphosphohydrolase 3-like	-
113076259	4.92321	27.4146	0	88.902	50.636	63.1213	10.7793	67.5531	-2.62653	0.0114263	0.481471	LOC113076259	NW_020524963.1	59545	72362	-	2530	protein_coding	inositol-trisphosphate 3-kinase A-like	-
113051873	65.4083	55.7136	125.41	167.767	405.088	165.518	82.1772	246.124	-1.58921	0.0114634	0.482163	LOC113051873	NC_039274.1	23270733	23277134	+	1931	protein_coding	E3 ubiquitin/ISG15 ligase TRIM25-like%2C transcript variant X1	zf-B_box
113075443	36.5724	96.3933	146.786	25.0933	7.23372	36.4701	93.2506	22.9324	2.02679	0.0114687	0.482163	LOC113075443	NW_020524735.1	498349	617806	-	3571	protein_coding	dystrophin-related protein 2-like%2C transcript variant X2	ZZ
113049738	88.6177	60.1353	17.1013	21.5086	4.13355	7.01348	55.2848	10.8852	2.32203	0.0114972	0.482163	LOC113049738	NC_039272.1	24174309	24179545	-	3168	protein_coding	zinc finger BED domain-containing protein 4-like%2C transcript variant X1	hATC
113048323	37.2757	59.251	109.733	117.58	437.123	154.297	68.7533	236.333	-1.78889	0.011503	0.482163	LOC113048323	NC_039271.1	19934926	20051401	-	5174	protein_coding	NACHT%2C LRR and PYD domains-containing protein 12-like%2C transcript variant X10	NACHT
rna123411	184.269	174.215	540.116	344.137	1444.68	1333.96	299.533	1040.93	-1.79889	0.0115034	0.482163	-	NC_002079.1	991	1944	+	954	-	12S ribosomal RNA	-
113067971	92.1343	48.6388	96.9074	159.163	398.888	151.491	79.2268	236.514	-1.57996	0.0115326	0.482163	LOC113067971	NC_039294.1	662402	682796	-	3493	protein_coding	E3 ubiquitin-protein ligase TRIM8-like	zf-B_box
113119167	496.541	355.506	463.16	184.974	213.911	58.9132	438.402	152.599	1.51898	0.0115329	0.482163	LOC113119167	NC_039244.1	19843188	19869760	-	7314	protein_coding	unconventional myosin-IXb-like%2C transcript variant X3	Myosin_head
113044173	20.3961	45.1015	68.4052	88.1851	146.741	182.35	44.6343	139.092	-1.65043	0.011539	0.482163	LOC113044173	NC_039268.1	6479005	6481961	+	1499	protein_coding	ankyrin repeat domain-containing protein 37-like	-
113045367	37.979	25.6459	85.5065	93.9207	156.042	230.042	49.7105	160.001	-1.69627	0.011548	0.482163	LOC113045367	NC_039269.1	8948301	8954515	+	2070	protein_coding	pre-mRNA-splicing factor 38B-like	PRP38
113108230	61.1884	61.904	5.70043	10.7543	0	0	42.931	3.58476	3.50405	0.0115766	0.482866	LOC113108230	NC_039251.1	6210642	6215279	+	1270	protein_coding	transmembrane protein 169-like%2C transcript variant X2	-
113112709	628.061	71.6317	229.442	902.643	1008.59	1474.23	309.712	1128.49	-1.86392	0.0116206	0.483877	LOC113112709	NC_039255.1	12586218	12605584	-	5409	protein_coding	collagen alpha-1(XVII) chain-like%2C transcript variant X4	Collagen
113117581	90.0244	148.57	54.1541	47.3188	8.26711	16.8323	97.5827	24.1394	2.00018	0.0116329	0.483877	LOC113117581	NC_039259.1	20507869	20539016	+	3167	protein_coding	E3 ubiquitin-protein ligase pellino homolog 1-like	-
113064673	41.4956	38.0267	104.033	97.5055	318.284	186.559	61.1851	200.783	-1.72343	0.011664	0.483877	LOC113064673	NC_039246.1	27396332	27405429	+	2136	protein_coding	dnaJ homolog subfamily C member 2	DnaJ
113080458	54.8586	180.406	62.7048	35.8476	12.4007	32.262	99.3231	26.8368	1.88777	0.0116702	0.483877	LOC113080458	NC_039247.1	20588609	20598910	+	3189	protein_coding	thrombospondin-4-B-like	TSP_C
113065795	2.10995	0	47.0286	0.716952	0	0	16.3795	0.238984	5.48469	0.0116726	0.483877	LOC113065795	NC_039290.1	9504080	9507088	-	981	protein_coding	high mobility group protein B2-like	HMG_box
113120147	83.6945	53.0606	57.0043	154.145	116.773	253.888	64.5865	174.935	-1.43138	0.0116748	0.483877	LOC113120147	NC_039261.1	29050193	29068534	-	7898	protein_coding	protein argonaute-3%2C transcript variant X1	Piwi
113039712	156.136	497.885	151.062	90.3359	80.6043	93.9806	268.361	88.307	1.60486	0.0116889	0.483877	LOC113039712	NC_039264.1	11882062	11943346	-	3429	protein_coding	anosmin-1-like%2C transcript variant X2	fn3
113121061	659.71	902.914	732.506	1826.08	1217.33	2164.36	765.043	1735.92	-1.18197	0.0116948	0.483877	LOC113121061	NC_039262.1	17018089	17030016	-	3915	protein_coding	desmocollin-2-like	Cadherin
113111655	332.668	62.7883	101.183	538.431	403.022	736.415	165.546	559.289	-1.75279	0.0117076	0.48392	gprc5c	NC_039254.1	7034561	7044024	-	2095	protein_coding	G protein-coupled receptor class C group 5 member C%2C transcript variant X1	7tm_3
113057202	7.03315	6.1904	8.55065	15.056	77.5041	18.235	7.25807	36.9317	-2.35647	0.0117613	0.485654	LOC113057202	NC_039280.1	15210250	15216711	+	2726	protein_coding	uncharacterized LOC113057202	-
113113430	24.616	16.8025	41.3281	34.4137	261.447	61.7186	27.5822	119.193	-2.12061	0.0118009	0.486249	LOC113113430	NC_039256.1	2916229	2918909	+	1634	protein_coding	calnexin-like	-
113038254	0	1.76869	9.97576	20.7916	47.5359	21.0404	3.91482	29.7893	-3.04308	0.0118314	0.486249	LOC113038254	NC_039263.1	3982333	3990479	-	1350	lncRNA	uncharacterized LOC113038254	-
113074045	0	2.65303	5.70043	1.4339	9.3005	96.786	2.78449	35.8401	-3.75377	0.0118315	0.486249	LOC113074045	NW_020524405.1	51867	53497	-	1631	protein_coding	GSK-3-binding protein-like	-
113117169	5.62652	1.76869	4.27533	22.9425	6.20033	49.0943	3.89018	26.079	-2.73077	0.0118372	0.486249	LOC113117169	NC_039243.1	3382359	3386639	-	1778	protein_coding	uncharacterized LOC113117169	-
113065512	297.502	209.589	578.594	806.571	1047.86	949.625	361.895	934.684	-1.37099	0.0118398	0.486249	LOC113065512	NC_039246.1	28720149	28721455	+	1151	lncRNA	uncharacterized LOC113065512%2C transcript variant X1	-
113056190	8.43979	35.3737	2.85022	2.15086	0	0	15.5546	0.716952	4.23371	0.0118465	0.486249	LOC113056190	NC_039279.1	11183152	11288808	+	3092	protein_coding	1-phosphatidylinositol 4%2C5-bisphosphate phosphodiesterase delta-3-A-like	PI-PLC-X
113114407	0	0	1.42511	5.01866	0	37.8728	0.475036	14.2971	-5.3646	0.0118629	0.486398	LOC113114407	NC_039256.1	32700524	32702286	+	972	protein_coding	microfibril-associated glycoprotein 4-like	Fibrinogen_C
113058780	91.431	7.95908	118.284	183.54	365.82	371.714	72.558	307.025	-2.08435	0.011883	0.486398	LOC113058780	NC_039282.1	18848977	18862958	-	2417	protein_coding	calpain-9-like	Peptidase_C2
113079151	1.40663	0	1.42511	2.15086	0	70.1348	0.943913	24.0952	-4.68891	0.011909	0.486398	LOC113079151	NW_020525575.1	7310	13857	-	2603	protein_coding	ubiquitin-associated protein 1-like	-
113105776	45.0122	76.9378	18.5264	16.4899	9.3005	2.80539	46.8255	9.53193	2.26447	0.011914	0.486398	LOC113105776	NC_039243.1	26115545	26123214	-	4007	protein_coding	protocadherin-18-like%2C transcript variant X4	Cadherin
novel.391	0	0	0	51.6205	428.856	0	0	160.159	-9.82393	0.0119295	0.486398	-	NC_039255.1	25560583	25751661	+	2585	-	- && - && PF02902:Ulp1 protease family, C-terminal catalytic domain	Peptidase_C48
113039815	65.4083	118.502	35.6277	25.8103	0	7.01348	73.1793	10.9412	2.71597	0.0119326	0.486398	LOC113039815	NC_039264.1	15203925	15328498	+	4624	protein_coding	E3 ubiquitin-protein ligase RNF123-like%2C transcript variant X1	SPRY
113063325	189.192	108.774	223.742	251.65	527.028	646.643	173.903	475.107	-1.45035	0.0119327	0.486398	LOC113063325	NC_039287.1	13328552	13407556	+	4776	protein_coding	disheveled-associated activator of morphogenesis 1-like%2C transcript variant X1	FH2
113115311	18.2862	31.8363	9.97576	4.30171	0	2.80539	20.0328	2.36903	3.05134	0.0119561	0.48687	LOC113115311	NC_039244.1	10524634	10582381	-	3042	protein_coding	pre-B-cell leukemia transcription factor 1-like%2C transcript variant X1	PBC
113083898	1.40663	0	1.42511	7.16952	21.7012	8.41617	0.943913	12.429	-3.74964	0.0119801	0.487078	LOC113083898	NW_020526511.1	29536	34906	+	1417	protein_coding	neuromodulin-like%2C transcript variant X1	-
113114336	30.2426	7.07474	79.8061	74.563	238.713	192.169	39.0411	168.482	-2.12248	0.0120042	0.487078	LOC113114336	NC_039244.1	6661870	6668768	+	1721	protein_coding	protein FAM102B-like	-
113098222	0	0	0	0	0	50.497	0	16.8323	-6.56614	0.012007	0.487078	LOC113098222	NW_020528572.1	80932	89734	-	1546	protein_coding	quinone oxidoreductase-like protein 1%2C transcript variant X2	ADH_N
113120774	194.818	156.529	0	0	3.10017	2.80539	117.116	1.96852	5.92363	0.0120085	0.487078	LOC113120774	NC_039262.1	8009995	8018546	-	1925	protein_coding	sialomucin core protein 24-like%2C transcript variant X2	-
113048675	103.387	68.9787	106.883	478.207	586.965	49.0943	93.0831	371.422	-1.99831	0.0120222	0.487154	LOC113048675	NC_039271.1	10280706	10317230	-	1343	protein_coding	phenylalanine-4-hydroxylase-like	-
113049317	4.21989	0	4.27533	3.58476	46.5025	29.4566	2.83174	26.5146	-3.24128	0.0120351	0.487199	LOC113049317	NC_039272.1	14540232	14544170	-	2025	protein_coding	barH-like 1 homeobox protein	Homeobox
113076612	401.593	5456.39	12466.9	533.412	220.112	2318.66	6108.28	1024.06	2.57676	0.0120687	0.488079	LOC113076612	NW_020525063.1	23776	34682	+	5814	protein_coding	myosin heavy chain%2C fast skeletal muscle-like	Myosin_head
113097028	99.8708	159.182	42.7533	48.7527	11.3673	9.81887	100.602	23.313	2.09055	0.0121093	0.488935	LOC113097028	NW_020528391.1	300441	312586	+	795	protein_coding	uncharacterized LOC113097028	-
novel.990	0	0	0	1.4339	33.0684	0	0	11.5008	-6.02544	0.0121217	0.488935	-	NC_039276.1	27263120	27264011	+	527	-	- && Q96HI0.3 RecName: Full=Sentrin-specific protease 5; AltName: Full=Sentrin/SUMO-specific protease SENP5 && PF02902:Ulp1 protease family, C-terminal catalytic domain	Peptidase_C48
113073887	0.703315	1.76869	1.42511	0.716952	2.06678	63.1213	1.29904	21.9683	-4.08933	0.0121255	0.488935	LOC113073887	NW_020524372.1	5113	10957	+	1961	protein_coding	saccharopine dehydrogenase-like oxidoreductase	Saccharop_dh
113116966	288.359	816.248	128.26	152.711	2.06678	37.8728	410.956	64.2168	2.6731	0.0121637	0.48955	pxdn	NC_039259.1	2433154	2494523	+	4900	protein_coding	peroxidasin	An_peroxidase
113092802	43.6056	299.792	12.826	7.16952	16.5342	35.0674	118.741	19.5904	2.61668	0.0121645	0.48955	LOC113092802	NC_039248.1	6392137	6398940	-	2742	protein_coding	carboxylesterase notum2	-
113105313	0.703315	14.1495	65.555	0.716952	2.06678	4.20809	26.8026	2.33061	3.57678	0.0122157	0.49068	LOC113105313	NC_039249.1	26594824	26597165	-	2342	protein_coding	uncharacterized LOC113105313	-
113105790	37.979	24.7616	18.5264	59.507	132.274	65.9267	27.089	85.9025	-1.65175	0.0122226	0.49068	LOC113105790	NC_039249.1	9148656	9151804	-	1330	protein_coding	uncharacterized LOC113105790	-
113076520	1.40663	2.65303	0	1.4339	9.3005	49.0943	1.35322	19.9429	-3.78458	0.0122338	0.49068	LOC113076520	NW_020525040.1	6208	14191	-	2894	protein_coding	kelch-like protein 38%2C transcript variant X3	BACK
113092183	29.5392	49.5232	5.70043	7.88647	2.06678	1.4027	28.2543	3.78531	2.84239	0.0122402	0.49068	LOC113092183	NW_020527682.1	22633	57399	-	2830	protein_coding	monocarboxylate transporter 8-like%2C transcript variant X2	MFS_1
113044663	159.653	22.1086	65.555	179.238	389.587	331.036	82.4387	299.954	-1.8586	0.0122733	0.491379	LOC113044663	NC_039268.1	22916847	22924198	-	2409	protein_coding	NF-kappa-B inhibitor zeta-like	-
113108769	0.703315	3.53737	0	2.86781	14.4674	37.8728	1.41356	18.4027	-3.62248	0.0122815	0.491379	LOC113108769	NC_039243.1	2646724	2650003	-	512	pseudogene	-	7tm_1
113113612	80.178	112.312	5.70043	21.5086	3.10017	5.61078	66.0633	10.0732	2.6901	0.0123253	0.492655	LOC113113612	NC_039256.1	11299882	11320563	+	3975	protein_coding	monocarboxylate transporter 8-like%2C transcript variant X2	MFS_1
113067963	3.51658	0	1.42511	10.0373	23.7679	15.4297	1.64723	16.4116	-3.25704	0.0123415	0.492824	LOC113067963	NC_039294.1	496231	499628	+	2125	protein_coding	potassium voltage-gated channel subfamily V member 2-like	Ion_trans
113066376	15.4729	1.76869	7.12554	14.339	147.775	12.6243	8.12239	58.246	-2.82847	0.0123766	0.493744	LOC113066376	NC_039292.1	2772527	2795984	-	2788	protein_coding	von Willebrand factor A domain-containing protein 5A-like	-
113050148	196.928	48.6388	108.308	337.684	196.344	645.24	117.958	393.089	-1.73364	0.0123924	0.493861	LOC113050148	NC_039273.1	1176148	1188482	+	2734	protein_coding	plakophilin-1-like	Arm
113076324	70.3315	5.30606	2.85022	3.58476	1.03339	2.80539	26.1626	2.47451	3.40092	0.0124036	0.493861	LOC113076324	NW_020524987.1	27722	34891	-	2075	protein_coding	ubiquitin-conjugating enzyme E2 variant 2-like	UQ_con
113047160	0	0	0	0.716952	22.7345	2.80539	0	8.7523	-5.62936	0.0124154	0.493861	LOC113047160	NC_039270.1	21862210	21864505	+	1420	protein_coding	protein unc-119 homolog B-like	-
113046722	68.9249	126.461	143.936	50.9036	11.3673	36.4701	113.107	32.9137	1.77289	0.012433	0.494084	LOC113046722	NC_039270.1	9270161	9273437	+	2545	protein_coding	homeobox protein Hox-B8a%2C transcript variant X1	Homeobox
113074813	45.7155	0.884343	38.4779	123.316	171.542	136.061	28.3593	143.64	-2.34243	0.0124603	0.494693	LOC113074813	NW_020524585.1	13404	19167	+	1350	protein_coding	uncharacterized LOC113074813	-
novel.976	56.2652	7.95908	31.3524	54.4884	58.9031	363.298	31.8589	158.897	-2.31133	0.0126091	0.499986	-	NC_039275.1	384382	387985	+	862	-	- && - && PF00048:Small cytokines (intecrine/chemokine), interleukin-8 like	-
113111391	94.2443	88.4343	44.1784	35.8476	17.5676	15.4297	75.619	22.9483	1.70808	0.0126339	0.499986	LOC113111391	NC_039254.1	706415	716016	+	1634	protein_coding	sphingomyelin synthase-related protein 1-like%2C transcript variant X1	SAM_1
113110949	111.827	15.9182	65.555	158.446	290.382	230.042	64.4334	226.29	-1.80928	0.0126641	0.499986	LOC113110949	NC_039253.1	8964632	8976287	+	3223	protein_coding	uncharacterized LOC113110949	-
113057924	14.0663	76.9378	38.4779	9.32038	10.3339	9.81887	43.1607	9.82438	2.13522	0.012671	0.499986	LOC113057924	NC_039281.1	11920300	11924268	-	2156	pseudogene	-	-
113039997	292.579	464.28	431.808	990.828	564.23	1479.84	396.222	1011.63	-1.35245	0.0127031	0.499986	LOC113039997	NC_039244.1	30161390	30167378	+	2176	protein_coding	phosphatidylinositol 3-kinase regulatory subunit gamma-like	SH2
novel.243	4.92321	0	0	23.6594	8.26711	29.4566	1.64107	20.461	-3.5015	0.0127061	0.499986	-	NC_039249.1	11850245	11851278	-	939	-	- && - && -	-
113102225	117.454	214.011	242.268	374.966	650.001	413.795	191.244	479.587	-1.3289	0.0127066	0.499986	LOC113102225	NC_039248.1	23866484	23881367	+	1756	protein_coding	dynactin subunit 2%2C transcript variant X2	-
113110739	64.0017	27.4146	39.903	90.3359	132.274	147.283	43.7731	123.298	-1.48605	0.0127298	0.499986	dazap1	NC_039253.1	2485657	2503279	+	2084	protein_coding	DAZ associated protein 1%2C transcript variant X1	RRM_1
113078853	105.497	119.386	102.608	52.3375	27.9015	44.8863	109.164	41.7084	1.3858	0.0127298	0.499986	LOC113078853	NC_039247.1	17115382	17118121	-	2740	protein_coding	growth arrest-specific protein 1-like	-
113038808	139.96	16.8025	34.2026	151.994	164.309	511.984	63.655	276.096	-2.10854	0.0127433	0.499986	LOC113038808	NC_039263.1	18860259	18863836	+	1526	protein_coding	chloride intracellular channel protein 4-like	-
113112849	107.607	18.5712	114.009	83.1664	534.262	389.949	80.0624	335.793	-2.06948	0.0127437	0.499986	LOC113112849	NC_039255.1	16126812	16128001	+	413	protein_coding	complement factor D-like	-
113056398	15.4729	9.72777	21.3766	21.5086	130.207	44.8863	15.5258	65.5339	-2.08768	0.0127509	0.499986	LOC113056398	NC_039279.1	16723805	16740673	+	1706	protein_coding	carbonic anhydrase 14-like	-
113092371	476.848	134.42	357.702	583.599	1023.05	1178.26	322.99	928.306	-1.52253	0.0127514	0.499986	LOC113092371	NW_020527719.1	1264266	1280458	-	3019	protein_coding	FERM domain-containing protein 6-like	Band_41
113069630	45.7155	71.6317	226.592	27.2442	12.4007	46.289	114.647	28.6446	2.00332	0.0127765	0.500395	LOC113069630	NC_039243.1	13111013	13161044	-	5898	protein_coding	E3 ubiquitin-protein ligase NEURL1-like%2C transcript variant X1	-
113039365	549.289	376.73	1094.48	1098.37	4189.36	1319.94	673.501	2202.55	-1.7102	0.0127861	0.500395	LOC113039365	NC_039264.1	1631094	1635896	-	1056	protein_coding	serine/arginine-rich splicing factor 3-like	RRM_1
113043154	293.283	323.669	524.44	600.089	1328.94	932.793	380.464	953.94	-1.32738	0.0128313	0.50161	LOC113043154	NC_039267.1	7423605	7438691	-	5603	protein_coding	sorting nexin-33-like	PX
113070399	29.5392	125.577	123.984	27.2442	31.0017	4.20809	93.0334	20.818	2.14097	0.0128415	0.50161	LOC113070399	NW_020523558.1	4457	42801	-	4078	protein_coding	tetratricopeptide repeat protein 7B-like%2C transcript variant X1	-
113043361	59.7818	85.7812	57.0043	136.938	293.482	126.243	67.5225	185.554	-1.45703	0.0128592	0.501709	prr5l	NC_039267.1	12455649	12466173	-	2782	protein_coding	proline rich 5 like%2C transcript variant X1	-
113121115	1.40663	1.76869	1.42511	1.4339	1.03339	68.7321	1.53347	23.7331	-3.93585	0.0128684	0.501709	LOC113121115	NC_039262.1	19204381	19221732	-	5998	protein_coding	YLP motif-containing protein 1-like%2C transcript variant X3	-
novel.1218	0	0	0	0	0	49.0943	0	16.3648	-6.52536	0.0129078	0.50263	-	NC_039288.1	18968019	18970533	-	577	-	- && P0C8Y2.1 RecName: Full=UPF0729 protein C18orf32 homolog [Danio rerio] && -	-
113047258	7.73647	6.1904	7.12554	56.6392	34.1018	9.81887	7.01747	33.52	-2.26714	0.0129164	0.50263	LOC113047258	NC_039245.1	9885990	9888645	+	2246	protein_coding	heat shock 70 kDa protein-like	HSP70
113051846	171.609	91.0873	171.013	309.006	503.26	281.942	144.57	364.736	-1.33632	0.012993	0.505135	LOC113051846	NC_039274.1	22634494	22639183	-	1014	protein_coding	glycine cleavage system H protein%2C mitochondrial-like	-
113052955	79.4746	24.7616	115.434	90.3359	762.641	136.061	73.2233	329.679	-2.17413	0.0130085	0.505259	ccdc173	NC_039276.1	3193986	3200295	-	2017	protein_coding	coiled-coil domain containing 173	-
113069158	4.92321	10.6121	32.7775	1.4339	1.03339	2.80539	16.1043	1.75756	3.22362	0.0130471	0.50588	LOC113069158	NW_020523328.1	916962	929330	-	2525	protein_coding	extracellular matrix protein 2-like%2C transcript variant X1	-
113120513	7.03315	23.8772	32.7775	2.15086	0	5.61078	21.2293	2.58721	3.09446	0.0130583	0.50588	LOC113120513	NC_039262.1	2348743	2353849	+	1941	protein_coding	solute carrier family 22 member 2-like	Sugar_tr
113108004	11.253	16.8025	31.3524	5.01866	0	1.4027	19.8026	2.14045	3.10942	0.0130697	0.50588	LOC113108004	NC_039250.1	10575049	10576795	+	1244	protein_coding	probable ubiquitin carboxyl-terminal hydrolase MINDY-4	-
113074096	13.363	7.95908	1.42511	0	0	0	7.58239	0	5.36154	0.0130736	0.50588	LOC113074096	NW_020524426.1	1000	61316	+	1781	protein_coding	SNF-related serine/threonine-protein kinase	Pkinase
113078505	21.8028	12.3808	31.3524	51.6205	102.305	56.1078	21.8453	70.0113	-1.69437	0.0131288	0.507541	LOC113078505	NW_020525466.1	136470	142900	-	3827	protein_coding	CSC1-like protein 2%2C transcript variant X2	-
113039507	78.7713	85.7812	128.26	146.975	343.085	273.526	97.6041	254.529	-1.38584	0.0132106	0.510041	LOC113039507	NC_039264.1	5980983	5982313	+	1331	protein_coding	uncharacterized LOC113039507	-
113094101	79.4746	97.2777	233.718	209.35	415.422	635.421	136.823	420.064	-1.62218	0.0132182	0.510041	LOC113094101	NW_020528011.1	262502	268413	-	1613	protein_coding	zinc finger protein 410-like%2C transcript variant X2	-
113097149	50.6387	53.0606	38.4779	122.599	107.472	117.826	47.3924	115.966	-1.28563	0.0132444	0.510298	LOC113097149	NW_020528421.1	213109	228796	-	5897	protein_coding	ribosomal protein S6 kinase beta-1-like%2C transcript variant X3	Pkinase
113039654	94.9476	301.561	31.3524	57.3562	17.5676	19.6377	142.62	31.5205	2.16936	0.0132497	0.510298	LOC113039654	NC_039264.1	9932176	9983507	+	2317	protein_coding	anthrax toxin receptor 1-like	VWA
113118320	40.089	117.618	81.2312	22.9425	20.6678	32.262	79.6459	25.2907	1.66026	0.0132704	0.510421	LOC113118320	NC_039260.1	8211744	8216891	+	1794	protein_coding	carboxylesterase 5A-like	COesterase
113077296	26.726	46.8702	71.2554	91.0529	431.956	61.7186	48.2839	194.909	-2.02054	0.0132776	0.510421	LOC113077296	NW_020525166.1	48684	53831	-	1899	protein_coding	ribonuclease inhibitor-like	-
113118172	12127.3	15510.5	32989.8	42023.4	119773	30829.8	20209.2	64208.7	-1.66779	0.0133168	0.51089	LOC113118172	NC_039260.1	3713240	3714221	+	616	lncRNA	uncharacterized LOC113118172	-
113080994	161.763	10.6121	89.7818	125.467	207.711	1042.2	87.3855	458.46	-2.38909	0.0133344	0.51089	LOC113080994	NW_020526025.1	46607	49669	-	1523	protein_coding	keratin%2C type I cytoskeletal 19-like	Filament
113039741	2.81326	0.884343	0	10.7543	28.9349	5.61078	1.23253	15.1	-3.4759	0.0133532	0.51089	LOC113039741	NC_039264.1	12657042	12657536	-	351	lncRNA	uncharacterized LOC113039741	-
113039405	170.202	551.83	35.6277	93.9207	25.8347	42.0809	252.553	53.9454	2.22357	0.0133544	0.51089	LOC113039405	NC_039264.1	3894651	3939625	-	10178	protein_coding	fibrillin-2-like	EGF_CA
113120941	105.497	69.8631	155.337	206.482	449.524	238.458	110.232	298.155	-1.43938	0.0133549	0.51089	LOC113120941	NC_039262.1	12030873	12033763	+	1681	protein_coding	histidine triad nucleotide-binding protein 3-like	-
113117183	367.834	1104.54	384.779	309.006	165.342	151.491	619.052	208.613	1.56758	0.0133783	0.51089	LOC113117183	NC_039259.1	9526197	9535926	-	3853	protein_coding	SH3 and PX domain-containing protein 2A-like%2C transcript variant X2	SH3_1
113120451	0	0	0	3.58476	0	28.0539	0	10.5462	-5.88727	0.0134065	0.51089	LOC113120451	NC_039244.1	21496342	21505208	+	994	protein_coding	nicotinamide/nicotinic acid mononucleotide adenylyltransferase 3-like	CTP_transf_2
113057369	220.138	781.759	283.597	187.124	132.274	115.021	428.498	144.806	1.56361	0.0134078	0.51089	LOC113057369	NC_039280.1	21547949	21663060	-	3784	protein_coding	collagen alpha-1(XXI) chain-like%2C transcript variant X2	VWA
113108358	551.399	795.908	347.727	286.781	161.209	225.834	565.011	224.608	1.33083	0.013439	0.51089	LOC113108358	NC_039251.1	11344801	11352070	-	3790	protein_coding	solute carrier family 40 member 1-like	-
113095183	180.752	273.262	74.1056	73.1291	12.4007	54.7051	176.04	46.745	1.91226	0.0134419	0.51089	LOC113095183	NW_020528171.1	495288	514895	-	6626	protein_coding	beta-1%2C4-mannosyl-glycoprotein 4-beta-N-acetylglucosaminyltransferase-like	-
113097511	2.10995	18.5712	2.85022	0	0	0	7.84379	0	5.40067	0.0134436	0.51089	LOC113097511	NC_039248.1	13849549	13854855	-	1048	protein_coding	cell death activator CIDE-3-like	-
113068770	10.5497	25.6459	35.6277	21.5086	64.0701	256.693	23.9411	114.091	-2.25935	0.0134451	0.51089	LOC113068770	NC_039301.1	917257	927915	+	5826	protein_coding	myosin-7	Myosin_head
113075033	18.2862	21.2242	28.5022	288.932	12.4007	53.3024	22.6709	118.212	-2.39184	0.013451	0.51089	LOC113075033	NW_020524661.1	13629	16236	-	891	protein_coding	histone H2A.V	Histone
novel.1032	2.10995	0.884343	2.85022	2.86781	46.5025	8.41617	1.94817	19.2622	-3.33825	0.0134642	0.510922	-	NC_039278.1	18665970	18667785	+	977	-	- && - && -	-
113116506	62.5951	196.324	158.187	297.535	264.547	716.777	139.035	426.287	-1.61704	0.013503	0.511922	LOC113116506	NC_039244.1	13679489	13685147	-	2351	protein_coding	angiopoietin-related protein 4-like	Fibrinogen_C
113040179	0	0	0	7.16952	21.7012	0	0	9.62356	-5.77194	0.0135375	0.51274	LOC113040179	NC_039264.1	26084946	26100827	+	4494	protein_coding	aldehyde oxidase 3-like	Fer2
113114379	16.1763	20.3399	0	46.6019	44.4357	109.41	12.172	66.8159	-2.42219	0.0135639	0.51274	LOC113114379	NC_039256.1	33330766	33334973	-	2114	protein_coding	zinc finger and BTB domain-containing protein 49-like	BTB
113055379	391.043	348.431	722.53	1215.23	2159.78	694.334	487.335	1356.45	-1.47818	0.0135668	0.51274	LOC113055379	NC_039278.1	14566499	14579035	+	5057	protein_coding	uncharacterized LOC113055379	-
113056715	109.014	258.228	75.5308	61.6579	32.035	47.6917	147.591	47.1282	1.64621	0.0135744	0.51274	fbln5	NC_039280.1	4476745	4487493	-	2678	protein_coding	fibulin 5	EGF_CA
113071897	64.0017	73.4004	8.55065	7.16952	8.26711	15.4297	48.6509	10.2888	2.2702	0.0136317	0.513996	LOC113071897	NW_020523941.1	15778	46369	+	4006	protein_coding	exportin-4-like	-
113117504	1.40663	0	1.42511	0.716952	57.8698	1.4027	0.943913	19.9965	-4.43144	0.0136429	0.513996	LOC113117504	NC_039259.1	18462268	18464284	+	950	lncRNA	uncharacterized LOC113117504%2C transcript variant X1	-
113046669	286.953	255.575	344.876	452.397	1666.86	499.36	295.801	872.871	-1.56168	0.013645	0.513996	LOC113046669	NC_039270.1	8175245	8188035	+	3358	protein_coding	interleukin-12 receptor subunit beta-2-like	fn3
113064642	170.906	155.644	92.6321	67.3935	39.2688	53.3024	139.727	53.3216	1.38995	0.0136775	0.514091	LOC113064642	NC_039289.1	15294	69379	+	4631	pseudogene	-	JmjC
113055539	1.40663	8.84343	4.27533	5.01866	6.20033	117.826	4.84179	43.0151	-3.14775	0.0136946	0.514091	LOC113055539	NC_039278.1	19228353	19235966	-	2731	protein_coding	heterochromatin protein 1-binding protein 3-like%2C transcript variant X1	-
113058746	189.192	175.984	125.41	93.2038	32.035	47.6917	163.529	57.6435	1.49808	0.0136996	0.514091	LOC113058746	NC_039282.1	18023500	18030450	-	4536	protein_coding	transcription regulator protein BACH1-like%2C transcript variant X1	BTB
113081924	69.6282	225.507	22.8017	30.8289	15.5008	28.0539	105.979	24.7946	2.09775	0.0137015	0.514091	LOC113081924	NW_020526221.1	165615	180214	-	6328	protein_coding	myosin-11-like	Myosin_tail_1
113075680	196.928	178.637	31.3524	59.507	6.20033	18.235	135.639	27.9808	2.26692	0.0137099	0.514091	LOC113075680	NW_020524786.1	33004	58380	+	2310	protein_coding	intersectin-1-like	-
113057586	28.8359	95.509	8.55065	5.01866	10.3339	9.81887	44.2985	8.39047	2.42166	0.0137625	0.515136	LOC113057586	NC_039281.1	446727	580298	-	4473	protein_coding	A disintegrin and metalloproteinase with thrombospondin motifs 2-like	TSP_1
113055085	248.27	222.854	212.341	490.395	609.699	391.352	227.822	497.149	-1.12551	0.0137638	0.515136	LOC113055085	NC_039278.1	6609186	6612555	+	1263	protein_coding	uncharacterized LOC113055085	-
113050895	95.6509	68.9787	357.702	207.916	1699.92	398.366	174.111	768.735	-2.1457	0.0137753	0.515136	ccdc151	NC_039273.1	23029786	23038297	+	1831	protein_coding	coiled-coil domain containing 151%2C transcript variant X1	-
113043021	62.5951	93.7403	55.5792	34.4137	9.3005	18.235	70.6382	20.6497	1.76063	0.0138342	0.516547	LOC113043021	NC_039267.1	4120708	4124812	-	1372	protein_coding	cyclin-dependent kinase inhibitor 1B-like	-
113118682	192.005	311.289	35.6277	75.9969	25.8347	30.8593	179.64	44.2303	2.01704	0.0138445	0.516547	LOC113118682	NC_039260.1	21750500	21757577	-	2650	protein_coding	EH domain-containing protein 2-like	-
113119100	200.445	168.025	196.665	385.003	930.05	262.304	188.378	525.786	-1.48131	0.0138608	0.516547	LOC113119100	NC_039261.1	1065885	1084718	-	2909	protein_coding	scavenger receptor cysteine-rich type 1 protein M160-like	SRCR
113115886	324.932	429.79	699.728	472.471	3870.04	1005.73	484.817	1782.75	-1.87925	0.0138632	0.516547	LOC113115886	NC_039258.1	5556951	5566780	+	2274	pseudogene	-	Amino_oxidase
113111316	0	0.884343	0	2.15086	25.8347	2.80539	0.294781	10.2637	-4.89857	0.0139158	0.517076	LOC113111316	NC_039253.1	1122057	1123643	+	746	protein_coding	keratin%2C type I cytoskeletal 13-like	Filament
113053639	4.92321	21.2242	2.85022	0.716952	0	0	9.66588	0.238984	4.74562	0.0139218	0.517076	LOC113053639	NC_039276.1	25822505	25870767	+	7377	protein_coding	collagen alpha-1(IV) chain-like	Collagen
novel.1600	80.178	67.21	121.134	217.236	573.531	100.994	89.5074	297.254	-1.73543	0.0139256	0.517076	-	NW_020525285.1	148931	151722	-	2070	-	- && - && -	-
113040101	0	0	5.70043	1.4339	93.005	4.20809	1.90014	32.8823	-4.25846	0.0139367	0.517076	LOC113040101	NC_039264.1	24147123	24149729	+	1606	protein_coding	interferon-induced protein 44-like	-
113104001	1.40663	0	4.27533	3.58476	27.9015	23.8458	1.89399	18.444	-3.39143	0.0139401	0.517076	LOC113104001	NW_020529289.1	26381	34851	+	219	lncRNA	uncharacterized LOC113104001%2C transcript variant X1	-
113061435	4.92321	5.30606	17.1013	0	0	1.4027	9.11019	0.467565	4.62858	0.0139594	0.517325	LOC113061435	NC_039285.1	2823437	2826586	+	2040	protein_coding	aquaporin-11-like	-
113114647	149.806	63.6727	172.438	235.877	642.768	269.318	128.639	382.654	-1.57457	0.0139845	0.517448	LOC113114647	NC_039257.1	890468	923886	-	4661	protein_coding	serine/threonine-protein kinase SIK3 homolog%2C transcript variant X2	Pkinase
113049324	0	0	0	2.15086	17.5676	2.80539	0	7.50795	-5.40902	0.0139969	0.517448	LOC113049324	NC_039272.1	14593580	14596244	+	622	lncRNA	uncharacterized LOC113049324	-
113064662	22.5061	22.9929	32.7775	113.278	312.083	5.61078	26.0922	143.658	-2.46633	0.0140029	0.517448	LOC113064662	NC_039289.1	1121089	1129844	+	4454	protein_coding	GTPase IMAP family member 8-like	-
113109323	168.796	40.6798	9.97576	15.7729	8.26711	18.235	73.1504	14.0917	2.38625	0.0140129	0.517448	LOC113109323	NC_039251.1	16154527	16156140	+	772	protein_coding	ladderlectin-like	Lectin_C
113116569	45.0122	54.8292	71.2554	14.339	25.8347	15.4297	57.0323	18.5345	1.61796	0.0140267	0.517493	LOC113116569	NC_039258.1	22902194	22906467	+	1789	protein_coding	uncharacterized LOC113116569%2C transcript variant X1	V-set
113055302	5.62652	8.84343	5.70043	0	0	0	6.72346	0	5.17494	0.0140398	0.517514	LOC113055302	NC_039278.1	12881559	12884422	-	1649	protein_coding	transmembrane protein 169-like%2C transcript variant X2	-
113097364	146.993	22.9929	101.183	212.935	706.838	154.297	90.3895	358.023	-1.9855	0.0140579	0.517518	LOC113097364	NW_020528450.1	32536	53796	-	3782	protein_coding	complement C3-like	A2M_comp
113051919	0	0	0	1.4339	0	32.262	0	11.232	-5.9776	0.0140699	0.517518	LOC113051919	NC_039274.1	24959588	25003896	-	1773	protein_coding	aryl hydrocarbon receptor nuclear translocator 2-like%2C transcript variant X1	HLH
113102464	431.132	185.712	356.277	355.608	1327.9	1214.73	324.374	966.082	-1.57396	0.0141241	0.517518	LOC113102464	NC_039248.1	24157651	24165088	-	2307	protein_coding	protein-glutamine gamma-glutamyltransferase 2-like%2C transcript variant X2	Transglut_core
113095067	0	0	0	0	29.9683	2.80539	0	10.9246	-5.94952	0.0141303	0.517518	LOC113095067	NW_020528153.1	13577	17923	+	1920	protein_coding	guanine nucleotide-binding protein G(I)/G(S)/G(O) subunit gamma-3	-
113091728	143.476	722.508	656.975	217.236	152.941	47.6917	507.653	139.29	1.86163	0.014134	0.517518	LOC113091728	NW_020527590.1	112489	113697	+	708	protein_coding	fatty acid-binding protein%2C brain-like	-
113064308	263.743	259.997	54.1541	93.2038	13.4341	29.4566	192.631	45.3648	2.07912	0.0141601	0.517518	LOC113064308	NC_039288.1	14493143	14505694	-	4822	pseudogene	-	SH3_1
113045426	10.5497	83.1282	34.2026	2.86781	5.16694	15.4297	42.6268	7.82147	2.49009	0.0141617	0.517518	LOC113045426	NC_039269.1	10097848	10153964	-	7040	protein_coding	pappalysin-2-like%2C transcript variant X2	-
113042433	64.705	47.7545	14.2511	13.6221	9.3005	7.01348	42.2369	9.97869	2.07303	0.0141717	0.517518	LOC113042433	NC_039266.1	16236850	16288533	+	5343	protein_coding	DNA polymerase alpha catalytic subunit-like	DNA_pol_B
113049236	405.813	188.365	641.299	645.257	2315.82	939.806	411.826	1300.3	-1.65974	0.0141751	0.517518	LOC113049236	NC_039272.1	12416377	12431879	-	2608	protein_coding	DENN domain-containing protein 2D-like%2C transcript variant X1	DENN
novel.645	2.10995	2.65303	5.70043	5.01866	24.8013	37.8728	3.4878	22.5643	-2.73598	0.0141894	0.517518	-	NC_039264.1	33631199	33634125	+	375	-	- && P10775.1 RecName: Full=Ribonuclease inhibitor; AltName: Full=Ribonuclease/angiogenin inhibitor 1 && -	-
113094862	16.8796	28.299	17.1013	2.86781	1.03339	7.01348	20.7599	3.63822	2.57275	0.0141948	0.517518	LOC113094862	NW_020528096.1	937	15540	-	880	protein_coding	serine hydroxymethyltransferase%2C mitochondrial-like	SHMT
113088794	114.64	230.813	190.965	359.91	640.701	346.466	178.806	449.026	-1.3298	0.0142133	0.517518	LOC113088794	NW_020527019.1	8011	50231	-	2788	protein_coding	rho GTPase-activating protein 15-like	RhoGAP
113110257	247.567	84.8969	128.26	275.31	521.861	468.5	153.575	421.89	-1.4548	0.0142144	0.517518	LOC113110257	NC_039252.1	20379380	20385044	+	1604	protein_coding	rho-related GTP-binding protein RhoF-like	Ras
113042013	9.1431	35.3737	79.8061	44.451	150.875	385.741	41.441	193.689	-2.23437	0.0142157	0.517518	LOC113042013	NC_039266.1	2558590	2561982	+	1194	protein_coding	tripartite motif-containing protein 16-like protein	SPRY
113050245	352.361	267.071	505.914	504.734	2359.23	697.14	375.115	1187.03	-1.66269	0.0142285	0.517524	LOC113050245	NC_039243.1	7478748	7490821	+	2994	protein_coding	DENN domain-containing protein 1B-like%2C transcript variant X1	DENN
113043720	15.4729	9.72777	11.4009	2.15086	0	0	12.2005	0.716952	3.85831	0.014252	0.517924	LOC113043720	NC_039267.1	9372973	9375507	+	1617	protein_coding	olfactomedin-4-like	-
113081203	56.9685	52.1762	95.4823	124.033	276.948	151.491	68.209	184.157	-1.4393	0.014319	0.519556	LOC113081203	NW_020526075.1	14995	27061	-	3645	protein_coding	butyrophilin subfamily 1 member A1-like%2C transcript variant X2	V-set
113056388	3.51658	7.95908	24.2268	1.4339	0	0	11.9008	0.477968	4.33226	0.0143221	0.519556	LOC113056388	NC_039279.1	16628219	16649209	+	6467	protein_coding	serine/threonine-protein kinase BRSK2-like%2C transcript variant X1	Pkinase
113118601	0.703315	1.76869	0	21.5086	26.8681	0	0.824	16.1256	-4.2114	0.0143826	0.52129	LOC113118601	NC_039244.1	17572307	17578225	+	2784	protein_coding	protein lifeguard 2-like%2C transcript variant X2	-
113105786	237.721	609.312	990.45	233.009	233.546	183.753	612.494	216.769	1.49658	0.0143991	0.521431	LOC113105786	NC_039249.1	9095172	9098533	+	1832	protein_coding	plasminogen activator inhibitor 1-like	Serpin
113115028	129.41	293.602	344.876	430.888	958.985	674.697	255.963	688.19	-1.42867	0.0144859	0.524113	aipl1	NC_039257.1	10062244	10089798	+	13241	protein_coding	aryl hydrocarbon receptor interacting protein like 1%2C transcript variant X2	FKBP_C
113070483	9.1431	16.8025	14.2511	1.4339	0	2.80539	13.3989	1.4131	3.30825	0.0145394	0.525587	LOC113070483	NW_020523601.1	31344	40180	+	2008	protein_coding	WAP four-disulfide core domain protein 1-like	-
113060748	140.663	198.977	51.3039	38.7154	0	26.6512	130.315	21.7889	2.5774	0.0145804	0.526331	LOC113060748	NC_039284.1	13822983	13857236	-	3239	protein_coding	protein Smaug homolog 1-like%2C transcript variant X2	SAM_1
113080023	118.86	145.032	31.3524	44.451	3.10017	9.81887	98.415	19.1234	2.34491	0.0145855	0.526331	LOC113080023	NW_020525825.1	115872	141580	-	5428	protein_coding	ATP-binding cassette sub-family A member 5-like	ABC_tran
113107178	0.703315	0	0	1.4339	11.3673	15.4297	0.234438	9.41028	-4.75849	0.0146006	0.526414	LOC113107178	NC_039243.1	30523696	30528364	-	1355	protein_coding	PDZ and LIM domain protein 3-like	PDZ
113118466	1.40663	0	0	14.339	31.0017	0	0.468877	15.1136	-4.76471	0.0146706	0.528476	LOC113118466	NC_039244.1	17511238	17522778	-	5047	protein_coding	uncharacterized LOC113118466	-
113082298	14.0663	2.65303	27.0771	49.4697	197.377	11.2216	14.5988	86.0228	-2.57861	0.0147037	0.529205	LOC113082298	NW_020526265.1	1246	28116	+	3097	pseudogene	-	-
novel.1051	14.7696	13.2651	0	0	0	0	9.34492	0	5.65946	0.0147183	0.529269	-	NC_039279.1	5266330	5268954	+	529	-	- && Q9P281.3 RecName: Full=BAH and coiled-coil domain-containing protein 1; AltName: Full=Bromo adjacent homology domain-containing protein 2; Short=BAH domain-containing protein 2 && -	-
113111182	246.16	168.025	219.467	596.504	245.946	887.906	211.217	576.786	-1.44861	0.0147411	0.529627	LOC113111182	NC_039253.1	15677388	15695652	-	2626	protein_coding	innate immunity activator protein-like%2C transcript variant X2	-
113094013	227.171	77.8221	121.134	228.708	358.586	678.905	142.042	422.066	-1.5676	0.014837	0.531846	LOC113094013	NC_039248.1	8420193	8427967	+	2337	pseudogene	-	-
113095378	3.51658	0.884343	8.55065	9.32038	66.1369	12.6243	4.31719	29.3605	-2.82415	0.0148634	0.531846	LOC113095378	NC_039248.1	9583547	9590787	+	2254	protein_coding	ectonucleoside triphosphate diphosphohydrolase 8-like%2C transcript variant X1	-
113112384	21.8028	84.0125	75.5308	25.0933	4.13355	11.2216	60.4487	13.4828	2.14034	0.0149045	0.531846	LOC113112384	NC_039255.1	4097042	4109473	-	3632	protein_coding	transmembrane protein 87A-like	-
113069942	0.703315	6.1904	69.8303	0	0	4.20809	25.5747	1.4027	4.32959	0.0149088	0.531846	LOC113069942	NW_020523459.1	2049527	2069869	+	6420	protein_coding	collagen alpha-1(II) chain-like%2C transcript variant X3	VWC
113046145	125.19	202.514	19.9515	47.3188	9.3005	18.235	115.885	24.9515	2.20669	0.0149192	0.531846	LOC113046145	NC_039269.1	28874101	28914279	-	4170	protein_coding	desmoglein-2-like%2C transcript variant X2	Cadherin
113112071	377.68	327.207	104.033	139.089	21.7012	56.1078	269.64	72.2992	1.895	0.0149319	0.531846	LOC113112071	NC_039244.1	1752725	1789934	-	5294	protein_coding	transcription factor E2-alpha-like%2C transcript variant X2	HLH
113106051	16.8796	8.84343	21.3766	32.9798	73.3706	51.8997	15.6999	52.75	-1.75881	0.0149463	0.531846	LOC113106051	NC_039243.1	18070557	18144769	+	4529	protein_coding	partitioning defective 3 homolog B-like	-
113043667	119.564	389.995	38.4779	80.2986	9.3005	8.41617	182.679	32.6718	2.47033	0.0149486	0.531846	LOC113043667	NC_039267.1	22826506	22841542	-	3311	protein_coding	CD44 antigen-like	Xlink
113050997	147.696	112.312	190.965	278.894	955.884	199.183	150.324	477.987	-1.67053	0.0149799	0.531846	LOC113050997	NC_039273.1	26617568	26658788	+	4408	protein_coding	eukaryotic translation initiation factor 4 gamma 1-like%2C transcript variant X1	zf-B_box
113038953	3.51658	48.6388	17.1013	2.15086	5.16694	1.4027	23.0856	2.90683	2.97805	0.0149837	0.531846	LOC113038953	NC_039263.1	22261835	22304034	-	4308	protein_coding	electrogenic sodium bicarbonate cotransporter 1-like%2C transcript variant X2	Band_3_cyto
113085971	0	0	0	0	0	46.289	0	15.4297	-6.44018	0.0149875	0.531846	LOC113085971	NW_020526726.1	51308	58261	-	1577	protein_coding	histone H1-II-like%2C transcript variant X2	CARD
113059621	0	0	0	0	0	46.289	0	15.4297	-6.44018	0.0149875	0.531846	LOC113059621	NC_039283.1	4937934	4942172	+	1551	protein_coding	serine/threonine-protein kinase Sgk1-like	Pkinase
113069923	322.822	309.52	89.7818	111.128	13.4341	60.3159	240.708	61.6258	1.96307	0.014989	0.531846	LOC113069923	NW_020523459.1	1822697	1910414	+	5106	protein_coding	nuclear factor 1 C-type-like%2C transcript variant X4	MH1
113051548	18.9895	77.8221	54.1541	98.2224	128.14	274.928	50.3219	167.097	-1.73248	0.014993	0.531846	LOC113051548	NC_039274.1	9242030	9272579	+	4314	protein_coding	myosin-binding protein C%2C cardiac-type-like%2C transcript variant X3	I-set
113094508	48.5288	9.72777	0	2.15086	0	0	19.4188	0.716952	4.58825	0.0150109	0.531846	LOC113094508	NW_020528066.1	462435	462980	+	436	V_segment	-	V-set
113106127	93.541	79.5908	94.0572	151.994	248.013	217.418	89.063	205.808	-1.20762	0.0150125	0.531846	LOC113106127	NC_039243.1	27100091	27116017	+	2388	protein_coding	phosphatidylinositol 4-kinase type 2-beta	PI3_PI4_kinase
113084558	5.62652	6.1904	9.97576	8.60342	76.4707	26.6512	7.26423	37.2418	-2.37643	0.0150344	0.531846	LOC113084558	NW_020526576.1	87990	95444	+	1803	protein_coding	N-acyl-aromatic-L-amino acid amidohydrolase (carboxylate-forming) B-like%2C transcript variant X3	-
113046944	17.5829	9.72777	5.70043	40.8663	49.6026	32.262	11.0037	40.9103	-1.86313	0.0150433	0.531846	LOC113046944	NC_039270.1	14942167	14944755	+	2238	protein_coding	heat shock 70 kDa protein-like	HSP70
113070251	282.733	9.72777	119.709	583.599	502.227	735.013	137.39	606.946	-2.14154	0.0150481	0.531846	LOC113070251	NW_020523533.1	48892	56179	+	3759	protein_coding	suppressor of tumorigenicity 14 protein homolog	Trypsin
113092639	52.0453	56.5979	159.612	139.806	668.602	171.129	89.4185	326.512	-1.8747	0.0150871	0.532596	LOC113092639	NW_020527773.1	25979	53856	+	5542	protein_coding	multiple epidermal growth factor-like domains protein 6	EGF_CA
113091543	331.262	3417.1	40437.5	880.417	933.15	4408.67	14728.6	2074.08	2.82817	0.0150952	0.532596	LOC113091543	NW_020527560.1	246254	262735	+	5884	protein_coding	myosin heavy chain%2C fast skeletal muscle-like%2C transcript variant X1	Myosin_head
113069173	3.51658	13.2651	15.6762	0.716952	0	1.4027	10.8193	0.706549	4.01128	0.0151122	0.532739	LOC113069173	NW_020523328.1	1146086	1153041	+	1051	pseudogene	-	Glycos_transf_2
113108124	209.588	302.445	69.8303	80.2986	13.4341	60.3159	193.954	51.3495	1.9169	0.0151362	0.533132	LOC113108124	NC_039243.1	32630617	32639683	+	3275	protein_coding	max dimerization protein 4-like	HLH
113080110	3.51658	0	1.42511	19.3577	21.7012	7.01348	1.64723	16.0241	-3.23572	0.0151492	0.533134	LOC113080110	NW_020525838.1	77298	79472	+	693	protein_coding	biogenesis of lysosome-related organelles complex 1 subunit 1-like	GCN5L1
113049037	111.827	309.52	188.114	46.6019	81.6377	91.1752	203.154	73.1383	1.47851	0.0151692	0.533171	LOC113049037	NC_039272.1	7033599	7065204	+	7489	protein_coding	tenascin-like%2C transcript variant X1	Fibrinogen_C
113068569	18.2862	25.6459	12.826	5.01866	0	0	18.9194	1.67289	3.3476	0.0151833	0.533171	LOC113068569	NC_039299.1	1089145	1126072	+	2546	protein_coding	wiskott-Aldrich syndrome protein family member 1-like%2C transcript variant X1	-
113068967	0.703315	1.76869	5.70043	2.86781	48.5693	16.8323	2.72414	22.7565	-3.15559	0.0151924	0.533171	LOC113068967	NW_020523288.1	163641	167525	+	3362	protein_coding	uncharacterized LOC113068967	-
113118204	32.3525	55.7136	66.9801	18.6408	17.5676	4.20809	51.6821	13.4721	1.90756	0.015202	0.533171	LOC113118204	NC_039260.1	4842550	4868764	+	5961	protein_coding	hepatocyte growth factor-like%2C transcript variant X1	Trypsin
113040770	15.4729	8.84343	22.8017	67.3935	180.843	5.61078	15.706	84.6158	-2.4417	0.0152535	0.534523	LOC113040770	NC_039244.1	18426990	18428417	-	752	protein_coding	tripartite motif-containing protein 16-like	-
novel.1034	0	0	0	1.4339	14.4674	5.61078	0	7.17071	-5.33807	0.0152957	0.535546	-	NC_039278.1	443321	443674	-	354	-	- && - && -	-
113054512	156.839	38.0267	131.11	173.502	320.35	561.078	108.659	351.644	-1.69319	0.0153172	0.535841	LOC113054512	NC_039277.1	13833219	13845441	-	4629	protein_coding	immunoglobulin superfamily member 5-like	ig
113077107	17.5829	61.0196	0	0	0	4.20809	26.2008	1.4027	4.37566	0.015387	0.537419	LOC113077107	NW_020525117.1	2749	13298	-	4040	pseudogene	-	PHD
113045244	30.9459	8.84343	1.42511	1.4339	1.03339	0	13.7381	0.822431	3.95758	0.0153884	0.537419	LOC113045244	NC_039269.1	6637546	6644847	-	1195	protein_coding	ras-related protein Rab-11B-like	Ras
113050748	0.703315	5.30606	21.3766	17.9238	143.641	22.4431	9.12867	61.336	-2.79643	0.015403	0.537473	LOC113050748	NC_039273.1	19556877	19567301	+	3891	protein_coding	melanophilin-like%2C transcript variant X1	-
113119935	982.532	328.091	786.66	2149.42	1536.65	1629.93	699.094	1772	-1.34192	0.0154509	0.538089	LOC113119935	NC_039261.1	25180468	25188524	+	3344	protein_coding	endoribonuclease ZC3H12A-like	-
113093500	10.5497	1.76869	14.2511	15.7729	125.04	16.8323	8.8565	52.5484	-2.58693	0.0154553	0.538089	LOC113093500	NC_039248.1	7361776	7367977	+	3915	protein_coding	dystrotelin-like%2C transcript variant X1	ZZ
113059381	78.068	66.3257	163.887	146.975	449.524	301.58	102.76	299.36	-1.54743	0.0154598	0.538089	LOC113059381	NC_039283.1	25034683	25083744	-	9017	protein_coding	E3 ubiquitin-protein ligase UBR5-like	HECT
113038864	73.1448	153.876	58.4295	40.1493	32.035	22.4431	95.15	31.5425	1.58662	0.0154734	0.53811	LOC113038864	NC_039244.1	27575228	27592581	-	3917	protein_coding	3-ketodihydrosphingosine reductase-like%2C transcript variant X2	adh_short
113045458	2.81326	0.884343	1.42511	4.30171	50.636	2.80539	1.70757	19.2477	-3.46235	0.0154916	0.538288	LOC113045458	NC_039269.1	11134359	11135067	-	600	V_segment	-	V-set
113076525	2.10995	0.884343	1.42511	0	4.13355	70.1348	1.47313	24.7561	-4.04507	0.0155254	0.538516	LOC113076525	NW_020525040.1	45991	50342	-	2076	protein_coding	zinc finger protein 16-like%2C transcript variant X1	zf-C2H2
113067927	0	0	2.85022	0.716952	1.03339	64.524	0.950072	22.0914	-4.75071	0.0155301	0.538516	LOC113067927	NC_039246.1	10494897	10508249	+	2770	pseudogene	-	PBD
113116291	36.5724	231.698	57.0043	38.7154	10.3339	28.0539	108.425	25.7011	2.07346	0.0155374	0.538516	LOC113116291	NC_039258.1	15727351	15881224	+	6893	protein_coding	FH1/FH2 domain-containing protein 3-like%2C transcript variant X1	FH2
113119162	82.2879	52.1762	92.6321	109.694	315.183	197.78	75.6987	207.552	-1.45641	0.0155802	0.539545	LOC113119162	NC_039261.1	3910680	3927698	-	4305	protein_coding	NLR family CARD domain-containing protein 3-like	NACHT
113120943	59.0785	137.957	39.903	32.2628	7.23372	22.4431	78.9797	20.6466	1.93119	0.0156122	0.539985	LOC113120943	NC_039244.1	22729966	22753801	-	2163	protein_coding	glypican-1-like	-
113099107	96.3542	171.562	651.275	435.907	1368.21	1628.53	306.397	1144.21	-1.90312	0.0156191	0.539985	LOC113099107	NW_020528775.1	75766	78817	+	1058	protein_coding	nicotinamide riboside kinase 2-like%2C transcript variant X1	-
113042334	329.855	125.577	391.905	342.703	2080.21	583.521	282.445	1002.15	-1.82772	0.0156365	0.540136	LOC113042334	NC_039266.1	13051309	13055596	+	2376	protein_coding	uncharacterized LOC113042334%2C transcript variant X2	-
113045465	1559.25	4225.39	635.598	832.381	501.193	663.475	2140.08	665.683	1.6848	0.0156612	0.540211	LOC113045465	NC_039269.1	11184857	11188896	+	2398	protein_coding	pentraxin-related protein PTX3-like	-
113052967	641.424	890.533	188.114	273.159	40.3022	147.283	573.357	153.581	1.89932	0.0156649	0.540211	LOC113052967	NC_039276.1	3290736	3489283	+	8010	protein_coding	tensin-1-like%2C transcript variant X4	SH2
novel.511	12.6597	37.1424	7.12554	3.58476	2.06678	2.80539	18.9759	2.81898	2.74461	0.0157286	0.541953	-	NC_039260.1	7491412	7493991	+	788	-	- && - && -	-
113064963	469.111	96.3933	485.962	566.392	1626.55	1227.36	350.489	1140.1	-1.70206	0.0157818	0.542932	LOC113064963	NC_039289.1	7309203	7311233	+	1230	protein_coding	regulator of G-protein signaling 21-like	RGS
113083284	21.8028	44.2171	35.6277	12.1882	0	2.80539	33.8825	4.99786	2.70111	0.0157834	0.542932	LOC113083284	NW_020526386.1	27437	53992	+	3973	pseudogene	-	EGF_CA
113104962	187.785	380.267	115.434	93.9207	87.838	63.1213	227.829	81.6267	1.47988	0.015809	0.543359	pltp	NC_039248.1	26393243	26404001	+	2699	protein_coding	phospholipid transfer protein%2C transcript variant X2	-
113042295	179.345	129.998	38.4779	57.3562	7.23372	12.6243	115.941	25.738	2.15677	0.0158447	0.544073	LOC113042295	NC_039266.1	11783615	11788637	-	3565	protein_coding	suppressor of cytokine signaling 6-like	SH2
113072192	12.6597	77.8221	35.6277	96.7885	109.539	249.68	42.0365	152.003	-1.85298	0.0158606	0.544073	LOC113072192	NC_039247.1	5516187	5520858	+	1744	protein_coding	WD repeat and SOCS box-containing protein 2-like	SOCS_box
113113752	16.1763	44.2171	38.4779	11.4712	2.06678	7.01348	32.9571	6.8505	2.23929	0.0159035	0.544073	LOC113113752	NC_039256.1	14443142	14461768	+	4868	protein_coding	vascular endothelial growth factor A-like	-
113111635	3.51658	3.53737	2.85022	1.4339	32.035	43.4836	3.30139	25.6508	-2.93688	0.0159073	0.544073	LOC113111635	NC_039254.1	6672261	6698045	+	4278	protein_coding	lethal(2) giant larvae protein homolog 2%2C transcript variant X1	-
113074533	53.452	35.3737	55.5792	77.4308	144.674	158.505	48.135	126.87	-1.39716	0.0159088	0.544073	LOC113074533	NW_020524535.1	144806	147418	+	1569	protein_coding	leucine-rich repeat protein 1-like	-
113080765	0	0	0	2.15086	14.4674	4.20809	0	6.94213	-5.29386	0.015926	0.544073	LOC113080765	NW_020525964.1	148411	152110	+	1011	lncRNA	uncharacterized LOC113080765	-
113110618	8.43979	6.1904	5.70043	7.88647	48.5693	43.4836	6.77687	33.3131	-2.27565	0.0159371	0.544073	LOC113110618	NC_039253.1	18466307	18470355	+	1637	pseudogene	-	Hyaluronidase_2
113054629	149.103	118.502	273.621	329.081	699.604	387.144	180.409	471.943	-1.39064	0.0159416	0.544073	LOC113054629	NC_039277.1	16219063	16276375	+	7561	protein_coding	beta-adrenergic receptor kinase 2	Pkinase
113083012	3.51658	2.65303	2.85022	15.056	13.4341	22.4431	3.00661	16.9777	-2.47993	0.0159485	0.544073	LOC113083012	NW_020526370.1	135876	152546	-	1719	protein_coding	ribonuclease inhibitor-like	-
113108644	22.5061	12.3808	0	0.716952	0	0	11.629	0.238984	5.01785	0.0159825	0.544781	LOC113108644	NC_039251.1	19551773	19606860	+	3103	protein_coding	leucine-rich repeat and calponin homology domain-containing protein 1-like	CH
113098193	170.906	250.269	132.535	106.826	37.202	51.8997	184.57	65.3092	1.49289	0.0160344	0.545855	LOC113098193	NW_020528572.1	734392	761735	-	7232	protein_coding	mucin-19-like%2C transcript variant X1	-
113069170	116.047	228.16	47.0286	50.1866	43.4023	23.8458	130.412	39.1449	1.73204	0.0160578	0.545855	col20a1	NW_020523328.1	1117815	1144971	+	5172	protein_coding	collagen type XX alpha 1 chain%2C transcript variant X1	VWA
113042456	15.4729	71.6317	61.2797	0	15.5008	0	49.4615	5.16694	3.25553	0.0160759	0.545855	LOC113042456	NC_039266.1	17040476	17042151	-	946	protein_coding	lysozyme C-like	-
113049728	81.5846	104.352	44.1784	37.9985	9.3005	2.80539	76.7051	16.7014	2.16938	0.0160774	0.545855	LOC113049728	NC_039272.1	23695690	23704090	+	3889	protein_coding	adenosine receptor A2b-like	7tm_1
113053595	14.7696	39.7954	0	2.15086	0	0	18.1883	0.716952	4.4875	0.016118	0.545855	LOC113053595	NC_039276.1	24332912	24381594	-	4360	protein_coding	zinc finger protein 804A-like	-
113048816	213.105	87.5499	265.07	291.799	1327.9	318.412	188.575	646.039	-1.77777	0.0161393	0.545855	LOC113048816	NC_039245.1	13622728	13634562	-	2233	protein_coding	serine/threonine-protein kinase PLK4-like	Pkinase
113101066	15.4729	7.95908	2.85022	0.716952	0	0	8.76075	0.238984	4.61151	0.016149	0.545855	LOC113101066	NW_020529084.1	788	19102	-	872	protein_coding	A-kinase anchor protein 13-like	-
113062967	9.1431	9.72777	17.1013	2.15086	0	0	11.9907	0.716952	3.82487	0.0161551	0.545855	LOC113062967	NC_039287.1	3832234	3840973	+	5361	protein_coding	P-selectin-like%2C transcript variant X5	Lectin_C
113107025	270.073	161.835	89.7818	91.7699	29.9683	46.289	173.897	56.009	1.63078	0.0161849	0.545855	LOC113107025	NC_039250.1	4300994	4314853	-	2701	protein_coding	transcription factor E3-like%2C transcript variant X1	HLH
113109563	51.342	7.07474	28.5022	73.8461	143.641	98.1887	28.973	105.225	-1.8542	0.0162172	0.545855	LOC113109563	NC_039243.1	11824013	11830638	+	2398	protein_coding	E3 ubiquitin-protein ligase TRIM21-like	SPRY
113054291	1.40663	0	0	59.507	124.007	0	0.468877	61.1712	-6.82214	0.0162448	0.545855	LOC113054291	NC_039277.1	8975122	8986959	+	4129	protein_coding	arfaptin-2-like%2C transcript variant X1	Arfaptin
113060293	170.202	117.618	19.9515	29.395	9.3005	35.0674	102.59	24.5876	2.06908	0.0162477	0.545855	LOC113060293	NC_039284.1	9186433	9237363	+	2599	transcribed_pseudogene	DNA (cytosine-5)-methyltransferase 3A-like	DNA_methylase
novel.487	73.8481	68.9787	84.0814	184.974	261.447	115.021	75.6361	187.147	-1.31056	0.0162512	0.545855	-	NC_039258.1	27194345	27196738	-	1242	-	- && - && PF07213:DAP10 membrane protein	-
113074690	85.1012	26.5303	28.5022	175.653	136.407	112.216	46.7112	141.425	-1.58852	0.0162542	0.545855	LOC113074690	NC_039247.1	10273768	10279826	+	2672	protein_coding	tripartite motif-containing protein 16-like%2C transcript variant X1	SPRY
113107802	9.1431	7.95908	18.5264	35.1306	54.7696	32.262	11.8762	40.7207	-1.81008	0.0162583	0.545855	LOC113107802	NC_039250.1	26264514	26273039	-	2243	protein_coding	interleukin-17 receptor B-like%2C transcript variant X2	-
novel.966	6.32984	0.884343	1.42511	2.86781	26.8681	44.8863	2.87976	24.8741	-3.03999	0.0162736	0.545855	-	NC_039274.1	14752536	14753869	-	1122	-	- && Q8QGX4.1 RecName: Full=DNA-dependent protein kinase catalytic subunit; Short=DNA-PK catalytic subunit; Short=DNA-PKcs && PF00454:Phosphatidylinositol 3- and 4-kinase|PF02260:FATC domain	PI3_PI4_kinase
novel.1345	0	0	0	3.58476	2.06678	15.4297	0	7.02706	-5.29765	0.016312	0.545855	-	NW_020523286.1	1796305	1797730	+	487	-	- && - && -	-
113054740	79.4746	87.5499	52.729	37.2815	18.601	18.235	73.2512	24.7058	1.55597	0.0163137	0.545855	LOC113054740	NC_039245.1	14128047	14190658	-	4962	protein_coding	GTPase IMAP family member 8-like%2C transcript variant X1	-
113054035	89.3211	156.529	32.7775	40.1493	19.6344	19.6377	92.8757	26.4738	1.80406	0.0163284	0.545855	LOC113054035	NC_039277.1	2788319	2815361	-	4259	protein_coding	uncharacterized LOC113054035%2C transcript variant X1	-
113041316	158.949	97.2777	253.669	503.3	252.147	619.991	169.965	458.48	-1.43424	0.0163301	0.545855	LOC113041316	NC_039265.1	11334844	11349955	-	3893	protein_coding	serine/threonine-protein kinase 35-like	Pkinase
113111649	106.904	57.4823	186.689	286.064	752.307	145.88	117.025	394.75	-1.75814	0.0163355	0.545855	LOC113111649	NC_039254.1	6964484	6968853	-	1439	protein_coding	E3 ubiquitin-protein ligase rnf213-beta-like	-
113086207	70.3315	73.4004	42.7533	0	4.13355	25.2485	62.1617	9.79403	2.71513	0.0163375	0.545855	LOC113086207	NW_020526745.1	62741	74629	+	2357	protein_coding	uncharacterized LOC113086207	I-set
113110997	420.583	994.885	621.347	265.989	210.811	356.285	678.938	277.695	1.29067	0.0163448	0.545855	LOC113110997	NC_039253.1	10293291	10298068	-	1430	protein_coding	uncharacterized LOC113110997	-
113102967	162.466	190.134	540.116	476.773	3224.17	259.499	297.572	1320.15	-2.15091	0.0163518	0.545855	LOC113102967	NW_020529245.1	128269	135166	+	2395	protein_coding	ubiquitin carboxyl-terminal hydrolase 47-like%2C transcript variant X3	UCH
113053325	95.6509	122.039	162.462	234.443	480.526	235.653	126.718	316.874	-1.32573	0.0163648	0.545855	LOC113053325	NC_039276.1	16340226	16355357	+	3612	protein_coding	cyclin-T2-like%2C transcript variant X1	-
novel.1045	118.86	60.1353	146.786	205.765	683.07	159.907	108.594	349.581	-1.68907	0.0163697	0.545855	-	NC_039278.1	17376164	17385544	-	9381	-	- && P10394.1 RecName: Full=Retrovirus-related Pol polyprotein from transposon 412; Includes: RecName: Full=Protease; Includes: RecName: Full=Reverse transcriptase; Includes: RecName: Full=Endonuclease && PF00665:Integrase core domain	rve
113071279	16.1763	2.65303	15.6762	31.5459	118.84	19.6377	11.5018	56.6744	-2.30883	0.0163717	0.545855	LOC113071279	NW_020523788.1	211675	214556	+	1135	protein_coding	E3 ubiquitin-protein ligase TRIM39-like	SPRY
113049406	63.2984	44.2171	85.5065	83.8834	394.754	140.27	64.3407	206.302	-1.6842	0.0163971	0.545998	LOC113049406	NC_039272.1	16212538	16216871	-	1617	protein_coding	coiled-coil domain-containing protein 125-like%2C transcript variant X1	-
113107366	47.1221	48.6388	21.3766	68.1104	93.005	203.391	39.0459	121.502	-1.62293	0.0164153	0.545998	LOC113107366	NC_039250.1	14008063	14030654	+	5989	protein_coding	rab11 family-interacting protein 2-like%2C transcript variant X1	C2
113093934	344.625	508.497	468.861	884.002	847.379	1033.79	440.661	921.722	-1.06502	0.0164157	0.545998	LOC113093934	NW_020527982.1	707065	711230	+	1509	protein_coding	rho-related GTP-binding protein RhoA-B-like%2C transcript variant X1	Ras
113067867	1.40663	4.42171	1.42511	9.32038	26.8681	14.027	2.41782	16.7385	-2.76919	0.0164614	0.547076	LOC113067867	NC_039293.1	5837191	5843242	+	1076	protein_coding	small ubiquitin-related modifier 2	-
113063958	373.46	45.1015	198.09	1094.07	651.035	413.795	205.551	719.633	-1.80734	0.0164955	0.547174	LOC113063958	NC_039288.1	5612970	5620176	-	1466	protein_coding	uncharacterized LOC113063958	-
113074266	11.253	17.6869	68.4052	40.1493	195.31	164.115	32.4484	133.192	-2.05498	0.0165031	0.547174	LOC113074266	NW_020524478.1	87208	106090	+	2303	protein_coding	protein FAM102B-like	-
113105631	0.703315	1.76869	5.70043	7.88647	56.8364	4.20809	2.72414	22.977	-3.1718	0.0165147	0.547174	LOC113105631	NC_039249.1	5187808	5195062	-	3673	protein_coding	uncharacterized LOC113105631%2C transcript variant X13	Zona_pellucida
113058766	1.40663	0	4.27533	4.30171	31.0017	16.8323	1.89399	17.3786	-3.30845	0.0165219	0.547174	LOC113058766	NC_039282.1	18531713	18538422	+	1915	protein_coding	tyrosinase-like	-
113074909	348.844	160.066	228.017	489.678	620.033	601.756	245.643	570.489	-1.21413	0.0165307	0.547174	LOC113074909	NC_039247.1	10665911	10876842	+	3529	protein_coding	multiple epidermal growth factor-like domains protein 9	Laminin_EGF
113106039	545.069	480.198	884.992	995.846	2635.14	1279.26	636.753	1636.75	-1.36274	0.0165903	0.548494	LOC113106039	NC_039249.1	14652469	14658866	+	1448	protein_coding	tubulin polymerization-promoting protein family member 3-like	p25-alpha
113109584	87.2111	45.9858	72.6805	133.353	454.691	91.1752	68.6258	226.406	-1.72227	0.0165972	0.548494	LOC113109584	NC_039252.1	3944415	3959584	+	2622	protein_coding	phosphatidylinositol 4-phosphate 5-kinase type-1 beta-like%2C transcript variant X1	PIP5K
113093958	43.6056	124.692	35.6277	27.2442	17.5676	11.2216	67.9752	18.6778	1.85049	0.0166286	0.548672	LOC113093958	NW_020527982.1	980532	1008245	+	4557	protein_coding	semaphorin-3G-like	Sema
113075737	94.9476	80.4752	5.70043	17.9238	11.3673	5.61078	60.3744	11.634	2.36276	0.016659	0.548672	LOC113075737	NW_020524800.1	61351	120889	+	4323	protein_coding	zinc finger protein 512B-like%2C transcript variant X1	-
113072988	76.6614	26.5303	5.70043	10.7543	1.03339	0	36.2974	3.92922	3.13738	0.0166781	0.548672	LOC113072988	NW_020524177.1	1054	18219	+	4420	protein_coding	collagen alpha-2(VI) chain-like%2C transcript variant X1	VWA
113114466	0.703315	0.884343	25.652	0	0	0	9.07987	0	5.58602	0.0166809	0.548672	LOC113114466	NC_039256.1	12623270	12626825	-	2198	protein_coding	uncharacterized LOC113114466	-
novel.1385	11.9564	22.9929	96.9074	61.6579	550.796	67.3294	43.9522	226.594	-2.37816	0.0166922	0.548672	-	NW_020523502.1	267800	268643	+	815	-	- && - && -	-
113071186	85.8045	102.584	118.284	236.594	404.055	145.88	102.224	262.176	-1.36212	0.0166929	0.548672	LOC113071186	NC_039247.1	3330591	3341833	+	5322	protein_coding	NLR family CARD domain-containing protein 3-like%2C transcript variant X7	NACHT
113076253	0.703315	0.884343	0	5.73562	22.7345	2.80539	0.529219	10.4252	-4.13632	0.0167126	0.548672	LOC113076253	NW_020524960.1	9186	16054	+	2224	pseudogene	-	OAR
113044953	52.0453	129.114	91.207	48.0358	14.4674	18.235	90.7888	26.9128	1.73645	0.0167335	0.548672	LOC113044953	NC_039269.1	102302	139737	+	4985	protein_coding	ephrin type-A receptor 4-like%2C transcript variant X1	Pkinase_Tyr
113095743	3.51658	4.42171	8.55065	18.6408	66.1369	7.01348	5.49631	30.597	-2.51684	0.0167364	0.548672	LOC113095743	NW_020528242.1	586093	592477	+	3112	protein_coding	L-threonine 3-dehydrogenase%2C mitochondrial-like%2C transcript variant X1	Epimerase
113100004	14.7696	0	8.55065	41.5832	21.7012	79.9537	7.77343	47.746	-2.60698	0.0167451	0.548672	LOC113100004	NW_020528894.1	131855	137522	+	1249	protein_coding	homeobox protein Dlx4a	Homeobox
113038416	478.958	333.397	1286.87	931.321	5671.24	1265.23	699.743	2622.6	-1.90686	0.0167545	0.548672	LOC113038416	NC_039263.1	9958442	9964940	+	1762	protein_coding	dual specificity protein kinase CLK4-like%2C transcript variant X2	Pkinase
113063994	459.265	356.39	571.469	738.461	2142.21	796.731	462.375	1225.8	-1.40713	0.0167624	0.548672	LOC113063994	NC_039288.1	6350821	6365448	+	2651	protein_coding	regulator of G-protein signaling 14-like%2C transcript variant X1	RGS
113091636	87.2111	86.6656	89.7818	27.9611	20.6678	49.0943	87.8862	32.5744	1.44402	0.0167868	0.549033	LOC113091636	NW_020527582.1	1500378	1511105	+	5378	protein_coding	COUP transcription factor 2-like%2C transcript variant X3	Hormone_recep
113107793	30.2426	5.30606	38.4779	77.4308	128.14	64.524	24.6755	90.0317	-1.87888	0.0168397	0.549596	LOC113107793	NC_039250.1	25724661	25737860	+	1858	protein_coding	interleukin-17 receptor B-like%2C transcript variant X1	-
113063927	0.703315	3.53737	1.42511	0	7.23372	75.7456	1.8886	27.6598	-3.86247	0.0168417	0.549596	LOC113063927	NC_039288.1	5014887	5041200	-	4678	protein_coding	glutamate receptor ionotropic%2C NMDA 1-like%2C transcript variant X2	Lig_chan
113113533	101.981	42.4484	17.1013	0	0	16.8323	53.8435	5.61078	3.33	0.016844	0.549596	LOC113113533	NC_039244.1	4826624	4835442	-	2459	protein_coding	natural killer cell receptor 2B4-like	V-set
113095393	1957.33	6302.71	9925.88	14793.6	20213.1	16631.8	6061.97	17212.8	-1.50575	0.0169019	0.550821	LOC113095393	NC_039248.1	9609845	9620253	+	2689	protein_coding	peptidyl-prolyl cis-trans isomerase FKBP5-like	FKBP_C
113058175	350.251	149.454	434.658	531.261	1321.7	712.569	311.454	855.178	-1.45817	0.0169191	0.550821	LOC113058175	NC_039282.1	12005	36467	+	2817	protein_coding	transcription factor Dp-2-like%2C transcript variant X2	E2F_TDP
113068948	174.422	359.043	122.559	118.297	49.6026	53.3024	218.675	73.7341	1.56373	0.0169216	0.550821	LOC113068948	NW_020523286.1	2439041	2479683	+	4693	protein_coding	formin-like protein 3%2C transcript variant X1	FH2
113081304	20.3961	38.0267	34.2026	87.4681	127.107	51.8997	30.8752	88.8249	-1.53342	0.0169579	0.550957	LOC113081304	NW_020526100.1	9640	17260	+	4408	protein_coding	uncharacterized LOC113081304%2C transcript variant X1	CARD
113063131	27.4293	28.299	38.4779	12.9051	4.13355	5.61078	31.4021	7.54982	2.01578	0.0169617	0.550957	LOC113063131	NC_039287.1	8629395	8654797	-	4113	protein_coding	sex comb on midleg-like protein 4%2C transcript variant X2	SAM_1
113108058	16.1763	17.6869	0	0.716952	0	0	11.2877	0.238984	4.97349	0.0169659	0.550957	LOC113108058	NC_039251.1	19187079	19237158	+	2925	pseudogene	-	-
113095947	2.10995	2.65303	1.42511	0	0	126.243	2.06269	42.0809	-4.33059	0.0170399	0.552926	LOC113095947	NW_020528252.1	116931	140884	-	4970	protein_coding	endothelin-converting enzyme 1-like%2C transcript variant X4	-
113052045	2.81326	43.3328	11.4009	3.58476	0	1.4027	19.1823	1.66249	3.46069	0.0170664	0.553324	LOC113052045	NC_039274.1	29516304	29540090	-	2030	protein_coding	tetraspanin-18-like%2C transcript variant X3	Tetraspannin
113061388	9.1431	34.4894	68.4052	12.9051	4.13355	1.4027	37.3459	6.14713	2.53955	0.01708	0.553324	LOC113061388	NC_039285.1	1150248	1173217	-	3276	protein_coding	poly [ADP-ribose] polymerase 6-like	-
novel.1055	10.5497	43.3328	2.85022	2.15086	3.10017	1.4027	18.9109	2.21791	3.08452	0.0171057	0.553324	-	NC_039279.1	13556040	13579528	+	520	-	- && - && -	-
113050832	14.0663	8.84343	0	23.6594	55.803	44.8863	7.63658	41.4496	-2.38513	0.017106	0.553324	LOC113050832	NC_039273.1	21760161	21772177	+	2793	protein_coding	nuclear factor erythroid 2-related factor 2-like	bZIP_Maf
113117441	1320.83	401.492	959.098	1472.62	2021.31	4181.44	893.805	2558.45	-1.51692	0.0171193	0.553324	LOC113117441	NC_039259.1	17442844	17444092	+	702	lncRNA	uncharacterized LOC113117441	-
113077661	59.7818	42.4484	17.1013	86.7512	393.721	36.4701	39.7772	172.314	-2.1074	0.017188	0.554769	LOC113077661	NW_020525235.1	3887	14232	-	2919	protein_coding	differentially expressed in FDCP 6 homolog%2C transcript variant X1	PH
113060424	11.9564	9.72777	14.2511	1.4339	2.06678	0	11.9784	1.16689	3.26966	0.017191	0.554769	LOC113060424	NC_039284.1	2925855	2932733	-	5262	protein_coding	zinc finger C2HC domain-containing protein 1C-like%2C transcript variant X1	-
113043167	549.993	521.762	76.9559	162.748	29.9683	100.994	382.904	97.9035	1.96688	0.0172101	0.554951	LOC113043167	NC_039267.1	7655389	7667932	+	3395	protein_coding	sorting nexin-1-like	PX
novel.1602	0.703315	0.884343	9.97576	39.4324	83.7045	0	3.85447	41.0456	-3.49427	0.0172243	0.554975	-	NW_020525296.1	83781	103226	+	728	-	- && - && -	-
113092168	90.7277	49.5232	18.5264	7.16952	10.3339	22.4431	52.9258	13.3155	2.02614	0.0172546	0.555107	LOC113092168	NW_020527681.1	44221	48893	-	3260	protein_coding	natural killer cell receptor 2B4-like%2C transcript variant X2	V-set
113114291	258.82	306.867	484.537	377.117	2525.6	636.824	350.075	1179.85	-1.75371	0.0172553	0.555107	LOC113114291	NC_039256.1	30486543	30491983	-	1182	protein_coding	heterogeneous nuclear ribonucleoprotein A0-like	RRM_1
113062789	97.7608	525.299	592.845	88.902	83.7045	190.767	405.302	121.124	1.74432	0.0172711	0.55518	LOC113062789	NC_039287.1	482116	514690	+	6429	protein_coding	fibronectin type III domain-containing protein 1-like%2C transcript variant X1	fn3
113085852	0	0	0	1.4339	17.5676	2.80539	0	7.26897	-5.36155	0.0172995	0.555409	LOC113085852	NW_020526719.1	22934	34858	-	2890	protein_coding	cytoplasmic polyadenylation element-binding protein 1-like%2C transcript variant X1	-
113054503	194.818	129.998	88.3567	53.7714	35.1352	67.3294	137.724	52.0787	1.41019	0.0173122	0.555409	LOC113054503	NC_039277.1	13640334	13644197	+	1953	protein_coding	serpin H1-like	Serpin
113039627	1.40663	0.884343	0	2.15086	8.26711	26.6512	0.763658	12.3564	-3.8526	0.0173186	0.555409	LOC113039627	NC_039264.1	9242062	9253632	+	1932	pseudogene	-	-
113048560	35.1658	104.352	25.652	20.7916	12.4007	2.80539	55.0567	11.9992	2.16992	0.0173462	0.555813	LOC113048560	NC_039271.1	6218911	6234412	+	1495	protein_coding	parathyroid hormone-related protein-like%2C transcript variant X2	-
113072313	19.6928	7.07474	25.652	4.30171	0	1.4027	17.4732	1.90147	3.10939	0.0173625	0.555813	LOC113072313	NW_020523976.1	10438	25008	+	3069	protein_coding	synaptic vesicle 2-related protein-like%2C transcript variant X1	Sugar_tr
113108429	16.1763	9.72777	1.42511	0	0	1.4027	9.10971	0.467565	4.66334	0.0173791	0.555813	LOC113108429	NC_039243.1	33356849	33420712	+	5080	protein_coding	slit homolog 2 protein-like	Laminin_G_2
113068106	94.2443	144.148	37.0528	46.6019	13.4341	12.6243	91.815	24.2201	1.90711	0.0173987	0.555813	LOC113068106	NC_039294.1	4874953	4894562	+	2305	protein_coding	cytosolic arginine sensor for mTORC1 subunit 1-like	-
113074711	5.62652	2.65303	11.4009	20.7916	36.1686	26.6512	6.56014	27.8705	-2.13263	0.017431	0.555813	LOC113074711	NC_039243.1	13991924	13996065	-	1846	protein_coding	docking protein 2-like	-
113072805	35.8691	27.4146	69.8303	85.3173	138.474	140.27	44.3713	121.354	-1.46254	0.0174317	0.555813	LOC113072805	NW_020524134.1	101057	107657	-	1595	lncRNA	uncharacterized LOC113072805	-
113063707	30.2426	23.8772	22.8017	7.88647	4.13355	7.01348	25.6405	6.3445	2.01228	0.0174468	0.555813	LOC113063707	NC_039246.1	24868335	24872950	+	2318	protein_coding	nuclear-interacting partner of ALK-like	-
113081046	139.256	8.84343	104.033	178.521	739.906	200.585	84.0443	373.004	-2.15006	0.0175027	0.555813	LOC113081046	NW_020526038.1	233970	241559	+	1430	protein_coding	secretagogin	-
113046744	23.2094	13.2651	57.0043	32.9798	321.384	64.524	31.1596	139.629	-2.17597	0.0175045	0.555813	LOC113046744	NC_039245.1	8752825	8760958	+	2151	protein_coding	regulator of G-protein signaling 9-like	RGS
113063156	0	0	0	0	0	43.4836	0	14.4945	-6.34966	0.0175152	0.555813	LOC113063156	NC_039287.1	9561141	9612605	+	4263	protein_coding	E3 ubiquitin-protein ligase SH3RF1%2C transcript variant X1	zf-C3HC4
113042218	60.4851	65.4413	29.9273	23.6594	9.3005	12.6243	51.9513	15.1947	1.76183	0.0175217	0.555813	LOC113042218	NC_039266.1	7629384	7633198	-	1033	protein_coding	cytochrome b5-like%2C transcript variant X2	-
113076756	12.6597	44.2171	0	0	0	2.80539	18.9589	0.93513	4.54173	0.0175237	0.555813	LOC113076756	NW_020525085.1	303337	334938	-	2461	protein_coding	protein FAM168A-like%2C transcript variant X2	-
113106337	1638.72	4060.9	980.475	1259.68	326.551	441.849	2226.7	676.028	1.71914	0.0175312	0.555813	LOC113106337	NC_039249.1	25635418	25647598	+	1671	protein_coding	cadherin-1-like	Cadherin
113051337	156.839	41.5641	123.984	317.61	254.214	308.593	107.463	293.472	-1.4494	0.0175352	0.555813	LOC113051337	NC_039274.1	2948426	2960081	+	1797	protein_coding	ras association domain-containing protein 7-like%2C transcript variant X3	RA
113059067	329.855	787.949	473.136	236.594	259.381	106.605	530.313	200.86	1.39844	0.0175366	0.555813	LOC113059067	NC_039283.1	17341504	17364281	-	4076	protein_coding	hormone-sensitive lipase-like%2C transcript variant X4	Abhydrolase_3
113057467	477.551	397.07	86.9316	157.729	42.3689	75.7456	320.518	91.948	1.79962	0.0175538	0.555813	LOC113057467	NC_039280.1	1937770	1982046	-	5398	protein_coding	spectrin alpha chain-like	-
113112505	16.1763	25.6459	9.97576	0.716952	0	5.61078	17.266	2.10924	3.17175	0.0175605	0.555813	LOC113112505	NC_039244.1	2800629	2820737	-	2526	protein_coding	neurturin-like	-
113120845	15.4729	7.95908	19.9515	28.6781	83.7045	40.6782	14.4612	51.0202	-1.83088	0.0175899	0.555968	LOC113120845	NC_039262.1	9824107	9827266	+	1097	protein_coding	uncharacterized LOC113120845%2C transcript variant X2	-
113114471	125.19	41.5641	112.584	169.201	158.108	587.729	93.1126	305.013	-1.71044	0.0176139	0.555968	LOC113114471	NC_039256.1	13596411	13597042	-	533	lncRNA	uncharacterized LOC113114471	-
113048080	15.4729	2.65303	2.85022	0	0	0	6.99206	0	5.244	0.0176209	0.555968	LOC113048080	NC_039271.1	11721802	11746995	+	2031	protein_coding	uncharacterized LOC113048080	-
novel.998	19.6928	4.42171	37.0528	43.7341	160.175	51.8997	20.3891	85.2697	-2.08242	0.0176218	0.555968	-	NC_039276.1	14675136	14692583	-	1018	-	- && - && -	-
113059733	2.10995	1.76869	7.12554	5.73562	29.9683	30.8593	3.66806	22.1877	-2.66248	0.0176329	0.555968	LOC113059733	NC_039283.1	720366	730202	-	5449	protein_coding	intermediate conductance calcium-activated potassium channel protein 4-like%2C transcript variant X8	-
113092749	30.9459	55.7136	11.4009	10.0373	0	0	32.6868	3.34578	3.20007	0.0176472	0.555996	LOC113092749	NW_020527778.1	1195903	1213952	-	5394	protein_coding	carnitine O-palmitoyltransferase 1%2C liver isoform-like%2C transcript variant X1	-
113095156	52.7487	173.331	31.3524	25.0933	12.4007	30.8593	85.8107	22.7844	1.92048	0.0177157	0.557311	LOC113095156	NW_020528171.1	463856	484301	+	2101	protein_coding	interleukin-3 receptor class 2 subunit beta-like%2C transcript variant X1	-
113039401	0	0	0	1.4339	0	29.4566	0	10.2968	-5.85163	0.0177221	0.557311	LOC113039401	NC_039264.1	3335158	3342166	-	1279	protein_coding	deoxyribonuclease gamma-like%2C transcript variant X3	Exo_endo_phos
113073175	101.981	82.2439	436.083	440.925	39.2688	3419.77	206.769	1299.99	-2.65385	0.0177664	0.557311	LOC113073175	NW_020524215.1	78837	112120	-	3892	protein_coding	alpha-actinin-2-like	CH
113114431	21.0995	23.8772	0	68.8274	69.237	77.1483	14.9922	71.7376	-2.22982	0.0177796	0.557311	LOC113114431	NC_039256.1	32536498	32538987	-	1267	protein_coding	leptin receptor overlapping transcript-like 1	-
113077637	13.363	51.2919	7.12554	5.73562	0	2.80539	23.9268	2.847	3.03404	0.017792	0.557311	LOC113077637	NW_020525229.1	188007	209585	+	2003	protein_coding	parathyroid hormone 2 receptor-like	7tm_2
113077839	57.6719	15.9182	29.9273	91.7699	133.307	86.9671	34.5058	104.015	-1.58404	0.0178183	0.557311	LOC113077839	NW_020525257.1	241254	262288	-	3639	protein_coding	NLR family CARD domain-containing protein 3-like	NACHT
113052970	10.5497	6.1904	2.85022	0	0	0	6.53012	0	5.14342	0.0178297	0.557311	LOC113052970	NC_039276.1	3767219	3772758	-	5406	lncRNA	uncharacterized LOC113052970	-
113038604	30.9459	33.605	19.9515	11.4712	3.10017	1.4027	28.1675	5.3247	2.33826	0.0178456	0.557311	polq	NC_039263.1	14270837	14285291	+	8339	protein_coding	DNA polymerase theta%2C transcript variant X1	DEAD
113045462	519.75	359.043	1154.34	834.532	5799.38	1026.77	677.71	2553.56	-1.91441	0.0178485	0.557311	LOC113045462	NC_039269.1	11167861	11172750	+	2177	protein_coding	kelch-like protein 6	BACK
113114363	60.4851	65.4413	14.2511	142.673	107.472	183.753	46.7259	144.633	-1.6165	0.0178537	0.557311	LOC113114363	NC_039256.1	32093261	32107216	+	3539	protein_coding	limbin-like%2C transcript variant X1	-
113068107	28.1326	45.9858	24.2268	12.1882	0	1.4027	32.7818	4.53029	2.78403	0.0178571	0.557311	LOC113068107	NC_039294.1	4910986	4925618	+	2784	protein_coding	RING finger and transmembrane domain-containing protein 2-like%2C transcript variant X1	-
113045065	563.356	557.136	342.026	285.347	32.035	110.813	487.506	142.732	1.76926	0.0178582	0.557311	LOC113045065	NC_039245.1	6263329	6319629	+	11840	protein_coding	trinucleotide repeat-containing gene 6C protein-like%2C transcript variant X1	UBA
113106608	1.40663	22.9929	15.6762	1.4339	0	1.4027	13.3586	0.945533	3.80591	0.0178689	0.557311	LOC113106608	NC_039249.1	35698159	35730732	-	12922	protein_coding	leucine-rich repeat and fibronectin type-III domain-containing protein 4-like%2C transcript variant X3	I-set
113068879	0	0	8.55065	4.30171	31.0017	57.5105	2.85022	30.938	-3.56302	0.017893	0.557311	LOC113068879	NW_020523286.1	640191	647510	-	2836	protein_coding	leucine-rich repeat-containing protein 38-like	-
113118589	9.1431	0	11.4009	29.395	26.8681	60.3159	6.84799	38.8597	-2.52254	0.0178951	0.557311	LOC113118589	NC_039260.1	18560031	18563771	-	1612	protein_coding	cyclin N-terminal domain-containing protein 2-like	Cyclin_C
113060409	33.7591	42.4484	121.134	74.563	515.661	159.907	65.7806	250.044	-1.93427	0.0179062	0.557311	LOC113060409	NC_039284.1	2512084	2516170	+	1594	protein_coding	protein Z-dependent protease inhibitor-like%2C transcript variant X1	Serpin
113048814	1.40663	0	2.85022	8.60342	41.3355	1.4027	1.41895	17.1139	-3.68252	0.0179189	0.557311	iqcd	NC_039272.1	1895130	1898176	+	2063	protein_coding	IQ motif containing D	-
113066867	136.443	423.6	85.5065	86.0342	8.26711	58.9132	215.183	51.0715	2.0733	0.0179544	0.557857	LOC113066867	NC_039246.1	3245627	3342108	-	2442	protein_coding	membrane-spanning 4-domains subfamily A member 8-like%2C transcript variant X2	-
113100750	8.43979	8.84343	11.4009	0.716952	0	1.4027	9.56136	0.706549	3.84223	0.0179635	0.557857	LOC113100750	NW_020529017.1	29599	33699	-	1712	protein_coding	properdin-like%2C transcript variant X1	TSP_1
113113561	64.0017	49.5232	102.608	83.1664	472.259	158.505	72.0442	237.977	-1.72768	0.0180032	0.55867	LOC113113561	NC_039256.1	9590128	9602175	+	3202	protein_coding	SLAIN motif-containing protein-like%2C transcript variant X3	-
113047000	363.614	1253.11	597.121	375.683	176.709	248.277	737.949	266.89	1.4663	0.0180381	0.559331	LOC113047000	NC_039270.1	16409098	16412279	+	929	protein_coding	beta-galactoside-binding lectin-like	-
113105577	264.447	269.724	44.1784	64.5257	35.1352	71.5375	192.783	57.0661	1.76037	0.018059	0.559382	LOC113105577	NC_039249.1	4564983	4607182	-	3875	protein_coding	dedicator of cytokinesis protein 11-like%2C transcript variant X1	PH
113065827	11.9564	31.8363	0	1.4339	0	0	14.5976	0.477968	4.67811	0.0180669	0.559382	LOC113065827	NC_039290.1	10157086	10171073	+	3699	protein_coding	retinoic acid-induced protein 2-like%2C transcript variant X2	-
113070742	202.555	209.589	25.652	62.3748	11.3673	29.4566	145.932	34.3996	2.08028	0.0180966	0.55988	LOC113070742	NW_020523638.1	1722049	1723980	+	973	protein_coding	H-2 class II histocompatibility antigen%2C A-U alpha chain-like	C1-set
113085489	28.1326	12.3808	8.55065	35.1306	110.573	40.6782	16.3547	62.1271	-1.90264	0.0181144	0.560011	LOC113085489	NC_039247.1	30172796	30191078	-	3792	protein_coding	NACHT%2C LRR and PYD domains-containing protein 12-like%2C transcript variant X1	NACHT
113096490	3.51658	7.07474	8.55065	0	0	0	6.38066	0	5.08959	0.0181809	0.560108	LOC113096490	NW_020528325.1	79167	81018	-	1851	protein_coding	transcription factor Sox-11-like	HMG_box
113057989	57.6719	230.813	29.9273	35.1306	0	12.6243	106.138	15.9183	2.72462	0.0181989	0.560108	LOC113057989	NC_039281.1	13005538	13009989	-	1710	protein_coding	sushi repeat-containing protein SRPX2-like%2C transcript variant X1	Sushi
113043995	24.616	15.0338	58.4295	57.3562	346.185	35.0674	32.6931	146.203	-2.17252	0.0182006	0.560108	LOC113043995	NC_039243.1	5770288	5773166	-	1610	protein_coding	zona pellucida sperm-binding protein 3-like%2C transcript variant X2	Zona_pellucida
113043262	760.987	679.175	212.341	278.177	90.9382	185.156	550.835	184.757	1.57579	0.0182052	0.560108	LOC113043262	NC_039267.1	10890718	10896450	+	1248	protein_coding	caveolin-1-like	-
113097006	14.7696	11.4965	9.97576	2.15086	0	1.4027	12.0806	1.18452	3.30378	0.0182078	0.560108	LOC113097006	NW_020528388.1	34941	42334	+	1955	pseudogene	-	SPRY
113042894	104.091	100.815	24.2268	32.2628	11.3673	19.6377	76.3775	21.0893	1.8533	0.0182281	0.560108	LOC113042894	NC_039267.1	542666	565229	-	5269	protein_coding	mitochondrial glutamate carrier 1-like	Mito_carr
113056444	85.1012	183.059	64.1299	58.7901	12.4007	22.4431	110.763	31.2113	1.81582	0.0182296	0.560108	LOC113056444	NC_039279.1	17820929	17846015	-	3097	protein_coding	anthrax toxin receptor 1-like	VWA
113114026	47.8254	54.8292	71.2554	2.86781	29.9683	2.80539	57.97	11.8805	2.2835	0.0182385	0.560108	LOC113114026	NC_039244.1	5796561	5811419	+	4264	protein_coding	amino-terminal enhancer of split-like%2C transcript variant X1	-
113065171	33.0558	16.8025	22.8017	74.563	203.578	18.235	24.22	98.7919	-2.02669	0.0182401	0.560108	LOC113065171	NC_039289.1	13782454	13784199	-	787	protein_coding	receptor-transporting protein 3-like	-
113076429	34.4625	19.4555	39.903	34.4137	220.112	81.3563	31.2737	111.961	-1.84311	0.0182846	0.560108	LOC113076429	NW_020525031.1	141486	162447	+	2972	lncRNA	uncharacterized LOC113076429%2C transcript variant X2	-
113120714	207.478	114.965	183.839	321.194	516.694	333.842	168.761	390.577	-1.2107	0.0182916	0.560108	LOC113120714	NC_039244.1	21926318	21949743	-	4426	protein_coding	extended synaptotagmin-2-A-like%2C transcript variant X3	C2
113114816	37.2757	125.577	0	10.7543	0	2.80539	54.2841	4.51989	3.55414	0.0182922	0.560108	LOC113114816	NC_039257.1	5446889	5450353	-	1993	protein_coding	32 kDa beta-galactoside-binding lectin-like	-
113042065	4.92321	2.65303	11.4009	12.1882	84.7379	11.2216	6.3257	36.0492	-2.55086	0.0183053	0.560108	LOC113042065	NC_039266.1	2666088	2667689	+	789	lncRNA	uncharacterized LOC113042065%2C transcript variant X2	-
113086831	49.9354	136.189	25.652	25.0933	7.23372	21.0404	70.592	17.7892	1.98898	0.0183078	0.560108	LOC113086831	NC_039247.1	32819459	32867945	+	2360	protein_coding	endoglin-like	-
113109292	241.237	124.692	571.469	497.565	2255.89	566.689	312.466	1106.71	-1.82626	0.0183518	0.561038	LOC113109292	NC_039243.1	24045	32943	-	1354	protein_coding	general transcription factor IIF subunit 2-like%2C transcript variant X2	-
113109790	17.5829	12.3808	52.729	40.8663	228.379	63.1213	27.5642	110.789	-2.02456	0.0183725	0.561252	LOC113109790	NC_039252.1	10176492	10196401	-	2626	protein_coding	dematin-like%2C transcript variant X2	-
113067374	26.726	15.9182	0	1.4339	0	0	14.2147	0.477968	4.64233	0.018401	0.561681	LOC113067374	NC_039293.1	8665990	8682380	+	2771	protein_coding	vasorin-like	-
113115279	614.698	527.952	1423.68	1266.14	2734.35	2833.45	855.445	2277.98	-1.41371	0.0184138	0.561681	LOC113115279	NC_039257.1	17598765	17626505	-	1987	protein_coding	tumor necrosis factor receptor superfamily member 19-like	-
113053203	165.279	185.712	101.183	87.4681	41.3355	39.2755	150.725	56.0264	1.42096	0.0184844	0.56342	LOC113053203	NC_039245.1	27911494	27992777	-	13010	protein_coding	BAH and coiled-coil domain-containing protein 1-like%2C transcript variant X2	BAH
113053104	60.4851	63.6727	38.4779	26.5272	9.3005	14.027	54.2119	16.6182	1.69202	0.0185598	0.564656	LOC113053104	NC_039276.1	9352040	9356450	-	1176	protein_coding	mitochondrial pyruvate carrier 2-like	-
113100350	30.2426	93.7403	230.868	301.837	59.9365	1437.76	118.283	599.845	-2.34527	0.0185713	0.564656	LOC113100350	NW_020528964.1	137633	139665	+	959	protein_coding	troponin I%2C slow skeletal muscle-like	-
113119733	20.3961	12.3808	11.4009	3.58476	0	0	14.7259	1.19492	3.44619	0.018581	0.564656	LOC113119733	NC_039261.1	20548365	20574841	+	3987	protein_coding	sorting nexin-13-like%2C transcript variant X1	PX
113120613	1413.66	4515.45	3109.59	930.604	956.918	1620.11	3012.9	1169.21	1.36589	0.0185893	0.564656	LOC113120613	NC_039262.1	4289194	4357515	+	13510	protein_coding	collagen alpha-1(XII) chain-like%2C transcript variant X5	VWA
113119521	0.703315	7.07474	14.2511	0	0	0	7.34305	0	5.28406	0.0185966	0.564656	LOC113119521	NC_039261.1	14469490	14588420	-	8088	protein_coding	gamma-aminobutyric acid type B receptor subunit 1-like%2C transcript variant X1	ANF_receptor
113114946	132.223	133.536	178.139	233.009	626.233	272.123	147.966	377.122	-1.35141	0.0186072	0.564656	LOC113114946	NC_039257.1	8430325	8458515	+	2162	protein_coding	FXYD domain-containing ion transport regulator 5-like%2C transcript variant X1	-
113039624	10.5497	0.884343	4.27533	22.9425	40.3022	21.0404	5.23647	28.095	-2.39267	0.0186666	0.565601	LOC113039624	NC_039264.1	9262333	9265465	+	2158	protein_coding	interferon-induced protein 44-like%2C transcript variant X2	-
113110061	151.213	452.783	37.0528	90.3359	37.202	26.6512	213.683	51.3964	2.05037	0.0186789	0.565601	LOC113110061	NC_039252.1	15925321	15942894	+	4459	protein_coding	pleckstrin homology-like domain family B member 2%2C transcript variant X1	PH
113040985	4.21989	4.42171	5.70043	15.056	41.3355	12.6243	4.78068	23.0053	-2.28438	0.0187054	0.565601	LOC113040985	NC_039265.1	2765203	2801997	+	1325	protein_coding	alpha-2%2C8-sialyltransferase 8E-like	Glyco_transf_29
113052330	5.62652	0	8.55065	23.6594	32.035	25.2485	4.72573	26.981	-2.55469	0.0187088	0.565601	LOC113052330	NC_039274.1	34913617	34924292	+	2919	pseudogene	-	-
113065780	486.694	378.499	1028.93	688.991	4324.73	1325.55	631.374	2113.09	-1.74348	0.0187178	0.565601	LOC113065780	NC_039290.1	9264884	9281256	-	2400	protein_coding	tyrosine-protein kinase Tec-like%2C transcript variant X1	Pkinase_Tyr
113089370	80.8813	22.1086	91.207	273.159	68.2036	333.842	64.7323	225.068	-1.80025	0.0187354	0.565601	LOC113089370	NW_020527118.1	25186	27705	+	2180	protein_coding	beta-1%2C3-galactosyltransferase 2-like	Galactosyl_T
113098419	5.62652	2.65303	9.97576	25.0933	58.9031	8.41617	6.0851	30.8042	-2.37895	0.0187412	0.565601	LOC113098419	NW_020528631.1	357773	382140	+	7163	protein_coding	forkhead box protein G1-like%2C transcript variant X9	-
113097573	120.97	73.4004	72.6805	161.314	255.247	214.612	89.0171	210.391	-1.2356	0.0187481	0.565601	LOC113097573	NW_020528515.1	89462	99546	+	3545	pseudogene	-	SNF2_N
113106140	64.0017	85.7812	19.9515	17.9238	19.6344	4.20809	56.5782	13.9221	2.00833	0.0188001	0.566754	ncapg2	NC_039249.1	17620317	17639539	+	4104	protein_coding	non-SMC condensin II complex subunit G2	-
113117512	14.0663	21.2242	24.2268	34.4137	157.075	32.262	19.8391	74.5836	-1.91937	0.0188194	0.566921	LOC113117512	NC_039259.1	18842197	18847895	+	1598	protein_coding	multiple inositol polyphosphate phosphatase 1-like	Acid_phosphat_A
113051713	164.576	504.96	652.7	1286.93	1050.96	1148.81	440.745	1162.23	-1.40053	0.0188683	0.567361	LOC113051713	NC_039274.1	17274925	17278582	+	1618	protein_coding	protein phosphatase 1 regulatory subunit 15A-like	-
113061346	42.9022	3.53737	24.2268	82.4495	106.439	82.759	23.5555	90.5492	-1.9371	0.0188716	0.567361	LOC113061346	NC_039285.1	378651	384060	-	2688	protein_coding	spermatogenesis-associated protein 5-like protein 1%2C transcript variant X2	AAA
113099771	27.4293	27.4146	38.4779	51.6205	178.776	60.3159	31.1073	96.9042	-1.64541	0.0188952	0.567361	LOC113099771	NW_020528863.1	250259	256318	+	2102	protein_coding	zinc finger protein 2-like	zf-C2H2
113064241	1.40663	0	0	4.30171	5.16694	22.4431	0.468877	10.6373	-4.2211	0.0188978	0.567361	LOC113064241	NC_039288.1	12800256	12802741	+	1517	protein_coding	inositol-trisphosphate 3-kinase C-like	-
113061816	282.733	252.922	94.0572	93.9207	20.6678	79.9537	209.904	64.8474	1.69569	0.0189165	0.567361	LOC113061816	NC_039285.1	17674038	17731038	-	4710	protein_coding	homeodomain-interacting protein kinase 3-like%2C transcript variant X2	Pkinase
113059206	65.4083	84.8969	125.41	101.09	720.272	154.297	91.9049	325.22	-1.82608	0.0189351	0.567361	LOC113059206	NC_039283.1	19791815	19827933	-	3996	protein_coding	oxysterol-binding protein-related protein 10-like	PH
113099091	124.487	408.566	37.0528	86.0342	22.7345	9.81887	190.035	39.5292	2.25513	0.0189516	0.567361	LOC113099091	NW_020528772.1	41563	108430	-	8876	protein_coding	fibrillin-2-like	EGF_CA
113076458	33.0558	25.6459	27.0771	63.0918	172.576	40.6782	28.5929	92.1153	-1.68678	0.0189705	0.567361	LOC113076458	NW_020525031.1	670152	680565	+	2795	protein_coding	forkhead box protein P3-like%2C transcript variant X1	Fork_head
113038905	239.127	359.043	146.786	122.599	105.406	54.7051	248.319	94.2365	1.39457	0.0190138	0.567361	LOC113038905	NC_039263.1	21284138	21325307	+	3216	protein_coding	serine/threonine-protein kinase Nek6-like%2C transcript variant X2	Pkinase
113039515	50.6387	37.1424	19.9515	10.7543	0	8.41617	35.9109	6.39015	2.48597	0.0190143	0.567361	LOC113039515	NC_039264.1	6127352	6134261	+	1956	protein_coding	TBC1 domain family member 20-like%2C transcript variant X1	TBC
113083552	119.564	604.89	545.817	702.613	264.547	5110.02	423.424	2025.73	-2.25848	0.0190209	0.567361	LOC113083552	NW_020526470.1	620	4194	+	787	pseudogene	-	-
113049234	42.9022	41.5641	54.1541	85.3173	133.307	113.618	46.2068	110.748	-1.26435	0.0190363	0.567361	LOC113049234	NC_039272.1	12393310	12402849	+	3276	protein_coding	choline/ethanolaminephosphotransferase 1-like%2C transcript variant X1	CDP-OH_P_transf
113066876	0.703315	0	0	2.86781	33.0684	0	0.234438	11.9787	-5.12324	0.0190553	0.567361	LOC113066876	NC_039292.1	8847693	8854778	-	2176	protein_coding	monoacylglycerol lipase ABHD2-B-like%2C transcript variant X2	Abhydrolase_1
113048173	66.815	4.42171	38.4779	86.7512	101.272	277.734	36.5715	155.252	-2.08059	0.0190624	0.567361	LOC113048173	NC_039271.1	14540699	14549879	+	2718	pseudogene	-	Arm
113096316	386.12	497.885	115.434	166.333	19.6344	79.9537	333.146	88.6403	1.90774	0.0190816	0.567361	LOC113096316	NC_039248.1	10956900	10971978	+	2203	protein_coding	glucoside xylosyltransferase 2-like	Glyco_transf_8
113060200	328.448	312.173	74.1056	111.128	9.3005	53.3024	238.242	57.9102	2.03735	0.0190879	0.567361	LOC113060200	NC_039283.1	15781279	15793017	-	1854	protein_coding	retinoic acid receptor RXR-beta-B%2C transcript variant X2	Hormone_recep
113054142	4854.28	1410.53	4821.14	7954.58	8502.72	12815	3695.32	9757.44	-1.40083	0.0191061	0.567361	LOC113054142	NC_039277.1	6012525	6014776	-	1573	protein_coding	protein phosphatase 1 regulatory subunit 3C-B-like	-
113107978	22.5061	0.884343	5.70043	0	0	1.4027	9.69696	0.467565	4.74774	0.0191112	0.567361	LOC113107978	NC_039250.1	10285555	10289832	+	1655	protein_coding	perilipin-2-like	Perilipin
113112987	33.0558	45.9858	8.55065	8.60342	6.20033	2.80539	29.1974	5.86972	2.28987	0.0191115	0.567361	LOC113112987	NC_039255.1	19763616	19768566	-	1345	protein_coding	TATA-box-binding protein-like	-
113111630	443.089	411.219	810.887	1251.08	1104.69	1339.57	555.065	1231.78	-1.15138	0.0191393	0.567361	LOC113111630	NC_039254.1	6607460	6616918	+	2814	protein_coding	casein kinase I	Pkinase
113107294	70.3315	16.8025	38.4779	119.014	40.3022	340.855	41.8707	166.724	-1.98709	0.0191459	0.567361	LOC113107294	NC_039250.1	12126025	12127884	-	1475	protein_coding	protein phosphatase 1 regulatory subunit 3C-like	-
113114266	253.194	190.134	225.167	363.495	372.02	958.041	222.831	564.519	-1.33955	0.019148	0.567361	LOC113114266	NC_039256.1	29577600	29584074	+	2108	protein_coding	ras GTPase-activating protein-binding protein 1-like%2C transcript variant X1	RRM_1
113044031	170.202	161.835	91.207	85.3173	24.8013	28.0539	141.081	46.0575	1.60494	0.0191507	0.567361	LOC113044031	NC_039268.1	1315045	1325801	-	2295	pseudogene	-	-
113097362	0	5.30606	32.7775	0	0	1.4027	12.6945	0.467565	5.10851	0.019172	0.567586	LOC113097362	NW_020528450.1	127538	145050	-	5178	protein_coding	complement C3-like	A2M_comp
113111741	109.717	134.42	105.458	60.9409	13.4341	42.0809	116.532	38.8186	1.58077	0.0192197	0.568589	LOC113111741	NC_039254.1	9249582	9258758	-	1951	protein_coding	UBA-like domain-containing protein 1	-
novel.1655	0	0	1.42511	2.15086	11.3673	11.2216	0.475036	8.24656	-4.57063	0.019246	0.568896	-	NW_020525621.1	138409	143399	+	568	-	- && P10775.1 RecName: Full=Ribonuclease inhibitor; AltName: Full=Ribonuclease/angiogenin inhibitor 1 && -	-
113066980	8.43979	44.2171	8.55065	5.01866	0	0	20.4025	1.67289	3.47311	0.019277	0.568896	LOC113066980	NC_039292.1	10647807	10654757	+	2124	protein_coding	hyaluronidase-4-like	-
novel.1712	2.10995	2.65303	4.27533	4.30171	46.5025	11.2216	3.01277	20.6753	-2.81386	0.0192907	0.568896	-	NW_020526067.1	6470	9291	+	959	-	- && Q9C000.1 RecName: Full=NACHT, LRR and PYD domains-containing protein 1; AltName: Full=Caspase recruitment domain-containing protein 7; AltName: Full=Death effector filament-forming ced-4-like apoptosis protein; AltName: Full=Nucleotide-binding domain	-
113055184	32.3525	68.0944	57.0043	19.3577	18.601	14.027	52.4837	17.3286	1.58701	0.0193107	0.568896	LOC113055184	NC_039278.1	9687842	9691766	-	2961	protein_coding	leiomodin-1-like	-
113105614	146.993	309.52	454.61	661.747	641.734	993.109	303.707	765.53	-1.3358	0.019317	0.568896	LOC113105614	NC_039249.1	4950727	4992860	+	5126	protein_coding	insulin receptor substrate 1-B-like%2C transcript variant X1	PH
113111641	52.7487	59.251	69.8303	50.1866	104.372	552.662	60.61	235.74	-1.95815	0.0193335	0.568896	LOC113111641	NC_039254.1	6801195	6806968	-	2040	protein_coding	nuclear prelamin A recognition factor	Fe_hyd_lg_C
113038921	0	0	0	5.73562	0	21.0404	0	8.92535	-5.64839	0.019351	0.568896	LOC113038921	NC_039263.1	21776548	21788022	+	1380	protein_coding	kelch-like protein diablo%2C transcript variant X2	Kelch_1
113101751	2.81326	0	0	1.4339	45.4691	5.61078	0.937754	17.5046	-4.07206	0.0193556	0.568896	LOC113101751	NC_039248.1	22686282	22763265	+	4019	protein_coding	P protein-like%2C transcript variant X1	-
113065586	0.703315	0	1.42511	0.716952	26.8681	8.41617	0.709475	12.0004	-4.20942	0.0193672	0.568896	LOC113065586	NC_039290.1	5054971	5063661	-	2687	protein_coding	myosin light chain kinase 3-like%2C transcript variant X1	Pkinase
113090682	135.74	166.256	99.7576	45.8849	40.3022	75.7456	133.918	53.9775	1.32052	0.0193741	0.568896	LOC113090682	NC_039248.1	3305965	3327019	+	5180	protein_coding	trafficking kinesin-binding protein 2-like	-
113079927	1.40663	0	4.27533	3.58476	25.8347	21.0404	1.89399	16.82	-3.25665	0.0194065	0.568896	LOC113079927	NC_039247.1	19691013	19691779	+	767	pseudogene	-	-
113067761	59.7818	166.256	58.4295	43.7341	15.5008	28.0539	94.8226	29.0963	1.69892	0.01941	0.568896	LOC113067761	NC_039293.1	3842038	3850352	-	3061	protein_coding	mucin-5AC-like	-
113045929	37.979	145.032	121.134	39.4324	21.7012	36.4701	101.382	32.5345	1.63566	0.0194203	0.568896	LOC113045929	NC_039269.1	22586833	22593114	-	5510	protein_coding	claudin-11-like	-
113107672	31.6492	37.1424	64.1299	34.4137	315.183	134.659	44.3072	161.419	-1.87073	0.0194417	0.568896	LOC113107672	NC_039250.1	22450279	22459415	+	2896	protein_coding	outer dense fiber protein 2-like%2C transcript variant X1	-
113051167	60.4851	17.6869	52.729	67.3935	225.279	124.84	43.6337	139.171	-1.67327	0.0194551	0.568896	LOC113051167	NC_039273.1	4668503	4677740	-	2776	protein_coding	synaptonemal complex protein 1-like	-
113060668	21.8028	10.6121	22.8017	35.1306	81.6377	56.1078	18.4055	57.6254	-1.64985	0.0194601	0.568896	LOC113060668	NC_039284.1	12106841	12132423	-	4778	protein_coding	calmin-like	CH
113121054	272.183	172.447	195.24	126.184	75.4374	60.3159	213.29	87.3123	1.28324	0.0194657	0.568896	LOC113121054	NC_039262.1	16503258	16509230	+	2051	protein_coding	eukaryotic translation initiation factor 5-like	-
113113846	99.1675	199.861	128.26	66.6765	57.8698	49.0943	142.43	57.8802	1.29528	0.0194786	0.568896	LOC113113846	NC_039256.1	17581746	17594221	-	3360	protein_coding	probable carboxypeptidase X1	F5_F8_type_C
113078414	22.5061	12.3808	2.85022	2.15086	0	0	12.579	0.716952	3.93413	0.0195183	0.56963	LOC113078414	NW_020525449.1	2276	38647	-	3025	protein_coding	neuron navigator 2-like	CH
113071746	7.73647	7.95908	2.85022	2.86781	15.5008	112.216	6.18192	43.5281	-2.78283	0.0195314	0.56963	LOC113071746	NW_020523901.1	36	4355	-	3054	pseudogene	-	-
113064763	8.43979	4.42171	5.70043	0	0	0	6.18731	0	5.05691	0.0195527	0.56985	LOC113064763	NC_039289.1	2260848	2262935	-	1194	protein_coding	SLAM family member 9-like	V-set
113050937	238.424	87.5499	74.1056	340.552	264.547	509.179	133.36	371.426	-1.47226	0.0196304	0.571574	LOC113050937	NC_039273.1	23709090	23717816	-	3301	protein_coding	protein transport protein Sec23A	-
113107609	2.10995	3.53737	14.2511	18.6408	56.8364	21.0404	6.6328	32.1725	-2.34848	0.0196534	0.571574	LOC113107609	NC_039250.1	21481148	21489751	-	2959	protein_coding	ataxin-7-like protein 2	-
113100338	92.8376	11.4965	35.6277	182.823	234.579	88.3698	46.6539	168.591	-1.84787	0.0196535	0.571574	LOC113100338	NW_020528964.1	147687	166252	-	4403	protein_coding	beta-1%2C4-N-acetylgalactosaminyltransferase 3-like	-
113039065	270.776	572.17	146.786	186.408	19.6344	42.0809	329.911	82.7076	1.9904	0.0196883	0.572124	LOC113039065	NC_039263.1	25534230	25568852	-	3800	protein_coding	alpha-adducin-like%2C transcript variant X2	Aldolase_II
113076599	73.1448	45.1015	96.9074	124.033	580.764	75.7456	71.7179	260.181	-1.86217	0.0197002	0.572124	LOC113076599	NW_020525057.1	8434	10280	+	666	lncRNA	uncharacterized LOC113076599	-
113104940	11.253	3.53737	4.27533	0	0	0	6.35525	0	5.10149	0.0197443	0.572832	LOC113104940	NW_020529411.1	1672	8456	+	2203	pseudogene	-	-
113066661	123.784	40.6798	95.4823	159.163	731.639	89.7725	86.6485	326.858	-1.91547	0.0197524	0.572832	LOC113066661	NC_039292.1	3210906	3213880	+	1296	protein_coding	uncharacterized LOC113066661	-
113055590	7.03315	0.884343	4.27533	9.32038	33.0684	28.0539	4.06427	23.4809	-2.50794	0.0198037	0.573377	LOC113055590	NC_039245.1	15986829	15998774	-	1195	protein_coding	cytoglobin-1-like	-
113072554	1.40663	1.76869	7.12554	0	47.5359	53.3024	3.43362	33.6128	-3.34655	0.0198168	0.573377	LOC113072554	NW_020524032.1	9858	14818	-	2765	protein_coding	peptidase inhibitor R3HDML-like	SCP
113099585	2.81326	1.76869	0	1.4339	1.03339	68.7321	1.52732	23.7331	-3.86108	0.0198263	0.573377	LOC113099585	NW_020528832.1	224546	232087	+	1966	protein_coding	myeloid leukemia factor 2-like%2C transcript variant X2	-
113113350	1156.25	222.854	1191.39	1379.42	4950.96	2146.12	856.832	2825.5	-1.7216	0.0198268	0.573377	LOC113113350	NC_039256.1	164763	178633	-	3179	protein_coding	proteoglycan 4-like%2C transcript variant X4	-
113060402	2.10995	17.6869	12.826	1.4339	0	0	10.8743	0.477968	4.2194	0.0198506	0.573663	LOC113060402	NC_039284.1	2076349	2080958	+	4487	protein_coding	uncharacterized LOC113060402	-
113068580	72.4415	10.6121	65.555	53.0544	513.594	102.397	49.5362	223.015	-2.17179	0.0199022	0.574751	LOC113068580	NC_039299.1	1243645	1251133	+	2091	protein_coding	cathepsin B-like	Peptidase_C1
113067010	54.8586	178.637	230.868	516.922	593.165	244.069	154.788	451.385	-1.5485	0.0199427	0.575377	LOC113067010	NC_039292.1	11245985	11267101	-	5866	protein_coding	transient receptor potential cation channel subfamily M member 1-like	Ion_trans
113068729	183.565	111.427	51.3039	62.3748	7.23372	14.027	115.432	27.8785	2.03559	0.0199518	0.575377	LOC113068729	NC_039301.1	998034	1031411	-	3030	protein_coding	microtubule-associated protein 4-like	Tubulin-binding
113039485	125.893	250.269	19.9515	60.224	6.20033	8.41617	132.038	24.9468	2.38925	0.0199792	0.575765	LOC113039485	NC_039264.1	5649212	5673024	-	1449	protein_coding	uncharacterized LOC113039485	V-set
113046063	207.478	282.99	145.361	131.919	21.7012	36.4701	211.943	63.3635	1.73361	0.0199983	0.575792	LOC113046063	NC_039269.1	26431191	26488854	+	3100	protein_coding	cAMP-specific 3'%2C5'-cyclic phosphodiesterase 4B-like%2C transcript variant X1	-
113043590	262.337	252.922	317.799	527.677	786.409	467.098	277.686	593.728	-1.09751	0.0200081	0.575792	LOC113043590	NC_039267.1	18621873	18649778	+	3934	protein_coding	USP6 N-terminal-like protein	TBC
113038631	47.1221	71.6317	42.7533	25.8103	7.23372	15.4297	53.8357	16.1579	1.72339	0.0201155	0.578117	LOC113038631	NC_039263.1	14682776	14773850	-	5481	protein_coding	glutamate receptor 4-like%2C transcript variant X3	ANF_receptor
113053576	33.7591	0.884343	4.27533	1.4339	0	0	12.9729	0.477968	4.50811	0.0201291	0.578117	LOC113053576	NC_039276.1	23510692	23518362	-	6737	protein_coding	uncharacterized LOC113053576	RVT_1
113043212	7.73647	4.42171	29.9273	38.7154	42.3689	85.5644	14.0285	55.5496	-2.02263	0.0201438	0.578117	LOC113043212	NC_039267.1	9848842	9854931	+	2645	protein_coding	uncharacterized protein C12orf29 homolog%2C transcript variant X3	-
113093817	48.5288	32.7207	1.42511	6.45257	0	0	27.5582	2.15086	3.58018	0.0201548	0.578117	LOC113093817	NW_020527958.1	14965	36946	+	2317	protein_coding	mitochondrial glutamate carrier 1-like	Mito_carr
113040236	76.6614	92.856	162.462	146.258	389.587	339.452	110.66	291.766	-1.40235	0.0201601	0.578117	LOC113040236	NC_039264.1	28044021	28053810	-	3060	protein_coding	ras association domain-containing protein 1-like%2C transcript variant X2	RA
113064945	180.752	212.242	145.361	91.7699	79.5709	71.5375	179.452	80.9594	1.14711	0.020203	0.578117	LOC113064945	NC_039243.1	12361082	12382883	+	3854	protein_coding	rho guanine nucleotide exchange factor 7-like%2C transcript variant X1	RhoGEF
113111440	23.2094	32.7207	35.6277	5.73562	13.4341	2.80539	30.5193	7.32502	2.0401	0.0202057	0.578117	LOC113111440	NC_039244.1	498087	500705	+	2293	protein_coding	protein ANTAGONIST OF LIKE HETEROCHROMATIN PROTEIN 1-like%2C transcript variant X2	-
113045906	255.304	139.726	52.729	63.0918	29.9683	50.497	149.253	47.8524	1.64318	0.0202385	0.578117	LOC113045906	NC_039269.1	21980741	21982757	+	1059	protein_coding	gamma-interferon-inducible lysosomal thiol reductase-like	-
113106981	116.047	107.005	102.608	225.123	161.209	402.574	108.553	262.968	-1.27358	0.0202394	0.578117	LOC113106981	NC_039250.1	2801665	2820965	+	4269	protein_coding	DENN domain-containing protein 2C-like%2C transcript variant X1	DENN
113117348	20.3961	7.95908	7.12554	20.7916	50.636	65.9267	11.8269	45.7848	-1.91902	0.0202472	0.578117	LOC113117348	NC_039259.1	15132946	15144389	-	3565	protein_coding	GC-rich sequence DNA-binding factor 2-like%2C transcript variant X2	-
113116075	87.9144	155.644	35.6277	45.168	20.6678	9.81887	93.0621	25.2182	1.86889	0.0202627	0.578117	LOC113116075	NC_039258.1	9886118	9892677	-	1558	protein_coding	src-like-adapter	SH2
novel.1503	1.40663	0	4.27533	1.4339	74.404	1.4027	1.89399	25.7469	-3.84946	0.020273	0.578117	-	NW_020524579.1	6271	17651	-	625	-	- && - && -	-
113064777	189.895	217.548	611.372	465.302	2966.86	437.641	339.605	1289.93	-1.92686	0.0202875	0.578117	zranb3	NC_039289.1	2514042	2565567	-	5088	protein_coding	zinc finger RANBP2-type containing 3%2C transcript variant X2	SNF2_N
113117608	1.40663	1.76869	0	0.716952	0	70.1348	1.05844	23.6172	-4.39209	0.0202985	0.578117	LOC113117608	NC_039259.1	22240347	22281552	-	7445	pseudogene	-	-
113061545	27.4293	68.9787	24.2268	14.339	7.23372	0	40.2116	7.19092	2.43507	0.02031	0.578117	LOC113061545	NC_039285.1	6011150	6094137	-	5159	protein_coding	homeodomain-interacting protein kinase 2-like%2C transcript variant X3	Pkinase
113052230	358.691	247.616	333.475	542.016	1421.94	465.695	313.261	809.884	-1.37053	0.0203207	0.578117	LOC113052230	NC_039274.1	33300939	33312674	-	2964	protein_coding	arf-GAP domain and FG repeat-containing protein 1-like%2C transcript variant X2	-
113119986	54.8586	15.9182	27.0771	120.448	157.075	44.8863	32.6179	107.47	-1.71527	0.0203314	0.578117	LOC113119986	NC_039261.1	25960990	25965391	+	1508	protein_coding	uncharacterized LOC113119986	-
113087533	2.10995	1.76869	7.12554	9.32038	47.5359	9.81887	3.66806	22.225	-2.67232	0.0203414	0.578117	LOC113087533	NC_039247.1	10253408	10257268	+	1377	pseudogene	-	-
113043669	419.879	1123.12	299.273	347.005	57.8698	127.645	614.089	177.507	1.78842	0.0203905	0.578823	LOC113043669	NC_039267.1	22951501	23072510	-	4181	protein_coding	inactive serine protease PAMR1-like%2C transcript variant X3	Trypsin
113042436	0	3.53737	0	2.86781	8.26711	40.6782	1.17912	17.271	-3.81288	0.0203944	0.578823	LOC113042436	NC_039266.1	16353348	16358736	+	1612	lncRNA	uncharacterized LOC113042436	-
113098272	15.4729	47.7545	2.85022	5.01866	2.06678	0	22.0259	2.36181	3.13974	0.0204352	0.579176	LOC113098272	NW_020528587.1	3708	70655	+	5460	pseudogene	-	Cadherin
113115705	288.359	45.9858	185.264	364.929	587.998	621.394	173.203	524.774	-1.59811	0.0204627	0.579176	LOC113115705	NC_039258.1	1910866	1914403	+	1447	protein_coding	serine/threonine-protein kinase Nek6-like	Pkinase
113110980	2.10995	1.76869	2.85022	23.6594	6.20033	14.027	2.24295	14.6289	-2.74003	0.0204723	0.579176	LOC113110980	NC_039253.1	9771212	9807466	-	6428	pseudogene	-	FYVE
113071547	12.6597	21.2242	31.3524	5.73562	2.06678	5.61078	21.7454	4.47106	2.26857	0.0204764	0.579176	LOC113071547	NW_020523859.1	56637	63216	+	2367	protein_coding	BRISC complex subunit Abraxas 2-like%2C transcript variant X1	-
113038007	90.7277	22.9929	68.4052	72.4122	302.783	221.626	60.7086	198.94	-1.71037	0.020477	0.579176	LOC113038007	NC_039244.1	24430291	24450905	+	1849	protein_coding	UDP-N-acetylglucosamine transporter-like	-
novel.110	111.827	136.189	14.2511	39.4324	4.13355	5.61078	87.4223	16.3922	2.39375	0.020533	0.58036	-	NC_039245.1	17922832	17924831	-	813	-	- && - && -	-
113051711	189.895	261.765	72.6805	100.373	14.4674	19.6377	174.78	44.8262	1.95268	0.0205557	0.580602	LOC113051711	NC_039245.1	23913860	23944681	-	7484	protein_coding	zinc finger protein GLIS2-like%2C transcript variant X1	-
113065388	23.2094	27.4146	62.7048	40.8663	274.881	93.9806	37.7763	136.576	-1.86472	0.0205902	0.58097	LOC113065388	NC_039290.1	11148863	11149664	-	625	lncRNA	uncharacterized LOC113065388	-
113064488	0	0.884343	0	0	0	51.8997	0.294781	17.2999	-5.64263	0.0205969	0.58097	LOC113064488	NC_039288.1	19035446	19048438	-	2422	protein_coding	lysosome membrane protein 2-like	-
113073663	0.703315	0	0	0	0	51.8997	0.234438	17.2999	-5.64265	0.0206687	0.582596	LOC113073663	NW_020524323.1	54639	63057	-	2358	protein_coding	beta-soluble NSF attachment protein%2C transcript variant X2	-
113084623	0.703315	0.884343	1.42511	2.15086	0	50.497	1.00426	17.5493	-4.15997	0.0207053	0.58323	LOC113084623	NC_039247.1	28275211	28276135	+	925	pseudogene	-	-
113048598	6.32984	6.1904	9.97576	12.9051	8.26711	102.397	7.49867	41.1897	-2.46074	0.020728	0.583469	LOC113048598	NC_039271.1	4283520	4284764	-	717	protein_coding	39S ribosomal protein L42%2C mitochondrial-like%2C transcript variant X2	-
113045058	1.40663	0	0	0	2.06678	49.0943	0.468877	17.0537	-4.93519	0.0207796	0.583834	LOC113045058	NC_039269.1	2315183	2318032	+	1493	protein_coding	endoribonuclease LACTB2	Lactamase_B
113065155	115.344	145.917	72.6805	64.5257	19.6344	28.0539	111.314	37.4047	1.56374	0.0207821	0.583834	LOC113065155	NC_039289.1	13473389	13511686	+	12659	protein_coding	ligand-dependent corepressor-like%2C transcript variant X1	HTH_psq
113079442	1.40663	175.984	5.70043	263.121	87.838	1049.22	61.0304	466.725	-2.93235	0.0207834	0.583834	LOC113079442	NW_020525654.1	33382	34622	-	1241	protein_coding	ankyrin repeat domain-containing protein 9-like	-
113075569	0.703315	16.8025	4.27533	0	0	0	7.26038	0	5.28541	0.0208177	0.58426	LOC113075569	NC_039247.1	11590775	11594919	+	1876	protein_coding	protein CYR61-like	VWC
113108349	177.939	151.223	155.337	278.894	881.48	210.404	161.499	456.926	-1.50032	0.0208269	0.58426	LOC113108349	NC_039251.1	11166595	11182878	+	3873	protein_coding	major facilitator superfamily domain-containing protein 6-B-like%2C transcript variant X1	-
113097367	15.4729	2.65303	9.97576	27.2442	56.8364	30.8593	9.36724	38.3133	-2.02355	0.0208418	0.584279	LOC113097367	NW_020528450.1	223041	225155	+	1195	lncRNA	uncharacterized LOC113097367	-
113046785	135.037	78.7065	152.487	185.691	546.663	242.666	122.077	325.006	-1.4141	0.0208975	0.585183	LOC113046785	NC_039270.1	11402889	11436733	-	4423	protein_coding	NACHT%2C LRR and PYD domains-containing protein 3-like%2C transcript variant X1	NACHT
113064622	40.7923	1.76869	31.3524	205.048	24.8013	140.27	24.6378	123.373	-2.32557	0.0209166	0.585183	LOC113064622	NC_039289.1	9897137	9900312	-	1717	lncRNA	uncharacterized LOC113064622	-
113054370	292.579	272.378	116.859	103.958	95.0717	77.1483	227.272	92.0593	1.30446	0.0209166	0.585183	LOC113054370	NC_039277.1	11117640	11132108	-	7392	protein_coding	remodeling and spacing factor 1-like%2C transcript variant X1	PHD
113040071	7.73647	17.6869	0	0	0	0	8.47444	0	5.51645	0.0209936	0.585809	LOC113040071	NC_039244.1	1470944	1474079	-	953	pseudogene	-	-
113113426	61.8918	18.5712	84.0814	90.3359	335.851	124.84	54.8481	183.676	-1.74884	0.0209997	0.585809	LOC113113426	NC_039256.1	2683981	2731490	-	3965	protein_coding	NACHT%2C LRR and PYD domains-containing protein 12-like	NACHT
113073221	52.7487	63.6727	42.7533	20.7916	21.7012	14.027	53.0582	18.8399	1.4872	0.0210154	0.585809	LOC113073221	NW_020524225.1	897	13201	+	2173	protein_coding	beta-galactosidase-1-like protein 2%2C transcript variant X2	-
113114774	14.0663	38.0267	29.9273	5.73562	0	8.41617	27.3401	4.71726	2.55263	0.0210403	0.585809	LOC113114774	NC_039257.1	3544096	3551437	+	2126	pseudogene	-	-
113051734	205.368	724.277	183.839	151.994	78.5375	143.075	371.161	124.535	1.57605	0.0210579	0.585809	mpdz	NC_039274.1	17884686	17950394	-	7356	protein_coding	multiple PDZ domain crumbs cell polarity complex component%2C transcript variant X4	PDZ
113039568	125.19	87.5499	158.187	177.087	777.108	186.559	123.642	380.251	-1.62245	0.0210674	0.585809	LOC113039568	NC_039264.1	7626186	7639178	-	2814	protein_coding	major facilitator superfamily domain-containing protein 6-A-like	-
113074460	203.961	70.7474	116.859	326.213	386.487	263.707	130.523	325.469	-1.3162	0.0210682	0.585809	LOC113074460	NC_039247.1	9962357	9976282	-	4760	pseudogene	-	TSP_1
113089743	87.2111	129.114	62.7048	47.3188	6.20033	25.2485	93.01	26.2559	1.81589	0.0210803	0.585809	LOC113089743	NW_020527175.1	389	28191	-	3638	protein_coding	disabled homolog 2-interacting protein-like%2C transcript variant X4	C2
113072142	121.674	94.6247	158.187	199.313	625.2	203.391	124.828	342.635	-1.45877	0.0210971	0.585809	LOC113072142	NW_020523955.1	6318	18554	+	4119	protein_coding	coiled-coil domain-containing protein 57-like%2C transcript variant X2	-
113107330	56.2652	55.7136	108.308	112.561	231.479	216.015	73.429	186.685	-1.35199	0.0211179	0.585809	LOC113107330	NC_039250.1	13160827	13163744	+	1417	protein_coding	protein MAK16 homolog	-
113081115	104.794	44.2171	220.892	155.579	777.108	329.633	123.301	420.773	-1.77467	0.0211251	0.585809	LOC113081115	NW_020526056.1	16182	18295	+	954	protein_coding	bone morphogenetic protein receptor type-1B-like	Pkinase_Tyr
113114899	90.0244	131.767	69.8303	53.0544	29.9683	22.4431	97.2072	35.1553	1.45633	0.021128	0.585809	LOC113114899	NC_039257.1	7231336	7237801	+	2284	protein_coding	T-box transcription factor TBX2b%2C transcript variant X1	T-box
113050998	97.0575	49.5232	158.187	243.047	764.707	88.3698	101.589	365.375	-1.85025	0.0211439	0.585809	LOC113050998	NC_039273.1	26662832	26680319	+	2618	protein_coding	E3 ubiquitin/ISG15 ligase TRIM25-like%2C transcript variant X1	zf-B_box
113039765	690.656	513.803	186.689	263.121	106.439	112.216	463.716	160.592	1.52825	0.0211538	0.585809	ephb3	NC_039264.1	13279530	13326284	+	6605	protein_coding	EPH receptor B3%2C transcript variant X5	Pkinase_Tyr
113112110	8.43979	16.8025	0	0	0	0	8.4141	0	5.5065	0.021162	0.585809	LOC113112110	NC_039244.1	2247296	2264739	+	1952	protein_coding	protein APCDD1-like	-
113048988	64.0017	98.162	69.8303	27.9611	1.03339	25.2485	77.3313	18.081	2.09524	0.0211664	0.585809	LOC113048988	NC_039272.1	6022209	6027504	-	2566	protein_coding	RING finger protein 215-like	-
113049527	87.9144	101.699	145.361	64.5257	7.23372	19.6377	111.658	30.4657	1.85607	0.0212391	0.586572	LOC113049527	NC_039272.1	18921946	18933948	+	6168	protein_coding	ectoderm-neural cortex protein 1-like%2C transcript variant X2	BACK
113072159	24.616	22.9929	7.12554	5.01866	0	0	18.2448	1.67289	3.30912	0.0212586	0.586572	LOC113072159	NW_020523960.1	49031	58024	+	1134	protein_coding	sister chromatid cohesion protein PDS5 homolog B-like%2C transcript variant X2	-
113081061	15.4729	7.07474	48.4537	13.6221	329.651	46.289	23.6671	129.854	-2.47088	0.0212601	0.586572	LOC113081061	NC_039247.1	21688856	21693539	-	1511	protein_coding	L-asparaginase-like%2C transcript variant X1	-
113111010	0	1.76869	2.85022	18.6408	2.06678	25.2485	1.53963	15.3187	-3.42431	0.0212791	0.586572	LOC113111010	NC_039253.1	10750373	10754436	-	1811	protein_coding	transcriptional adapter 3-like	-
113094721	49.2321	109.658	312.099	291.799	173.609	1488.26	156.996	651.223	-2.05509	0.0212843	0.586572	LOC113094721	NW_020528079.1	1462267	1464135	+	873	protein_coding	troponin C%2C slow skeletal and cardiac muscles-like	-
novel.634	3.51658	1.76869	24.2268	12.9051	122.973	33.6647	9.83737	56.5144	-2.56972	0.0212879	0.586572	-	NC_039264.1	28942082	28943590	+	1046	-	- && - && -	-
novel.1559	0	0	14.2511	37.9985	44.4357	33.6647	4.75036	38.6996	-3.12265	0.0213031	0.586572	-	NW_020525056.1	6112	7594	+	467	-	- && Q9C000.1 RecName: Full=NACHT, LRR and PYD domains-containing protein 1; AltName: Full=Caspase recruitment domain-containing protein 7; AltName: Full=Death effector filament-forming ced-4-like apoptosis protein; AltName: Full=Nucleotide-binding domain	-
113053187	60.4851	133.536	171.013	52.3375	3.10017	33.6647	121.678	29.7008	2.02667	0.0213243	0.586572	LOC113053187	NC_039276.1	11491381	11507670	+	3670	protein_coding	target of Nesh-SH3-like	-
113049289	13.363	29.1833	19.9515	4.30171	6.20033	2.80539	20.8326	4.43581	2.21406	0.021336	0.586572	LOC113049289	NC_039272.1	13859861	13865669	-	2085	lncRNA	uncharacterized LOC113049289	-
113054584	0	0	54.1541	0	0	1.4027	18.0514	0.467565	5.62159	0.0213427	0.586572	LOC113054584	NC_039277.1	15492750	15497516	-	1377	protein_coding	WD repeat domain phosphoinositide-interacting protein 4	-
113080505	114.64	0.884343	7.12554	169.918	29.9683	2954.08	40.8834	1051.32	-4.68136	0.0213539	0.586572	LOC113080505	NW_020525924.1	37349	41730	+	1859	protein_coding	keratin%2C type I cytoskeletal 47 kDa-like	Filament
113045119	18.9895	17.6869	1.42511	54.4884	87.838	25.2485	12.7005	55.8583	-2.10758	0.0213648	0.586572	LOC113045119	NC_039269.1	3473842	3479933	-	3341	protein_coding	inositol-trisphosphate 3-kinase B-like	-
113091793	165.279	229.045	256.52	304.705	854.612	444.655	216.948	534.657	-1.30233	0.0213851	0.586601	LOC113091793	NW_020527601.1	112	26705	+	4698	pseudogene	-	-
113119810	12.6597	4.42171	7.12554	21.5086	35.1352	36.4701	8.06898	31.038	-1.91967	0.021414	0.586601	LOC113119810	NC_039261.1	21277817	21279962	+	1576	lncRNA	uncharacterized LOC113119810	-
113064736	157.543	489.926	263.645	116.146	57.8698	154.297	303.705	109.438	1.47439	0.0214408	0.586601	LOC113064736	NC_039289.1	1791632	1804188	+	3785	protein_coding	hyaluronidase-2-like%2C transcript variant X3	-
113086879	9.84642	6.1904	29.9273	29.395	132.274	30.8593	15.3214	64.176	-2.0961	0.0214495	0.586601	LOC113086879	NW_020526815.1	19022	20395	+	731	lncRNA	uncharacterized LOC113086879	-
113064974	33.0558	18.5712	94.0572	77.4308	235.613	166.921	48.5614	159.988	-1.7322	0.0214696	0.586601	crb1	NC_039289.1	7690384	7713009	+	6006	protein_coding	crumbs 1%2C cell polarity complex component	Laminin_G_2
novel.31	33.7591	21.2242	12.826	90.3359	130.207	22.4431	22.6031	80.9953	-1.83114	0.0214705	0.586601	-	NC_039243.1	9535258	9537125	-	1123	-	- && - && -	-
113069546	31.6492	65.4413	19.9515	13.6221	0	0	39.014	4.5407	3.03152	0.0214827	0.586601	LOC113069546	NW_020523394.1	30320	50834	+	3559	protein_coding	fibroblast growth factor 18-like	-
113118293	11.9564	14.1495	7.12554	2.15086	0	0	11.0771	0.716952	3.73166	0.0214858	0.586601	LOC113118293	NC_039260.1	7718238	7818448	-	2922	protein_coding	alpha-1%2C3-mannosyl-glycoprotein 4-beta-N-acetylglucosaminyltransferase C-like%2C transcript variant X1	-
113076506	524.673	5061.09	17722.7	1649.71	597.299	2788.56	7769.47	1678.52	2.21064	0.0215066	0.586601	LOC113076506	NC_039247.1	13728452	13732914	-	1646	protein_coding	creatine kinase M-type-like	-
113116741	137.147	187.481	114.009	77.4308	15.5008	53.3024	146.212	48.7447	1.58139	0.0215082	0.586601	LOC113116741	NC_039244.1	14100503	14112523	-	3178	protein_coding	serine/threonine-protein kinase OSR1-like	Pkinase
113106713	4.92321	8.84343	15.6762	1.4339	0	0	9.81428	0.477968	4.05865	0.0215931	0.588525	LOC113106713	NC_039250.1	3234826	3243299	+	1317	protein_coding	serine/threonine-protein kinase SBK1-like	Pkinase
113048799	118.157	95.509	247.969	190.709	1104.69	256.693	153.878	517.365	-1.75212	0.0216569	0.588781	LOC113048799	NC_039272.1	1729988	1734841	-	1972	protein_coding	histone acetyltransferase KAT5-like%2C transcript variant X3	MOZ_SAS
113091327	18.2862	2.65303	27.0771	28.6781	220.112	15.4297	16.0054	88.0732	-2.47272	0.0216609	0.588781	LOC113091327	NW_020527547.1	388085	400920	+	2692	protein_coding	serine protease HTRA1-like	-
113040116	229.984	201.63	55.5792	78.1478	7.23372	37.8728	162.398	41.0848	1.97848	0.0216658	0.588781	LOC113040116	NC_039264.1	24704958	24711393	+	2939	protein_coding	syntaxin-6-like	SNARE
113039756	31.6492	18.5712	35.6277	57.3562	140.541	54.7051	28.616	84.2007	-1.56277	0.0216676	0.588781	LOC113039756	NC_039264.1	12885834	12889363	-	3431	lncRNA	uncharacterized LOC113039756	-
113074088	2.10995	4.42171	14.2511	13.6221	6.20033	112.216	6.92758	44.0127	-2.7049	0.0216739	0.588781	LOC113074088	NW_020524422.1	134526	155091	-	3762	protein_coding	importin subunit alpha-4	Arm
113108285	22.5061	6.1904	19.9515	4.30171	1.03339	1.4027	16.216	2.24593	2.77912	0.0217065	0.588972	LOC113108285	NC_039243.1	32957826	32967715	-	2633	protein_coding	transmembrane anterior posterior transformation protein 1 homolog%2C transcript variant X2	-
113080237	39.3857	83.1282	42.7533	27.2442	9.3005	12.6243	55.089	16.3896	1.73048	0.0217095	0.588972	LOC113080237	NW_020525854.1	306722	339369	-	6590	protein_coding	mitogen-activated protein kinase kinase kinase 11-like	Pkinase_Tyr
113110796	5.62652	32.7207	4.27533	17.9238	141.574	53.3024	14.2075	70.9335	-2.30716	0.0217624	0.59002	LOC113110796	NC_039253.1	3406537	3411545	-	1153	protein_coding	keratin%2C type I cytoskeletal 50 kDa-like	Filament
113050887	396.67	387.342	373.378	680.387	1491.18	569.494	385.797	913.687	-1.24387	0.0217951	0.590517	LOC113050887	NC_039273.1	22926638	22934853	+	4493	protein_coding	disabled homolog 2-interacting protein-like%2C transcript variant X1	-
113060936	0.703315	3.53737	0	0.716952	56.8364	4.20809	1.41356	20.5871	-3.8096	0.0218275	0.590803	LOC113060936	NC_039284.1	17721531	17726186	-	1257	protein_coding	ketohexokinase-like	PfkB
113062940	52.0453	144.148	74.1056	43.0171	12.4007	29.4566	90.0996	28.2915	1.66474	0.0218691	0.590803	LOC113062940	NC_039287.1	3419484	3422247	-	2119	protein_coding	connective tissue growth factor-like	VWC
113045626	144.883	62.7883	98.3325	309.006	124.007	405.379	102.001	279.464	-1.45173	0.0218696	0.590803	LOC113045626	NC_039269.1	15055075	15065406	-	1917	protein_coding	elongation of very long chain fatty acids protein 1-like%2C transcript variant X2	ELO
113058740	334.075	229.929	55.5792	100.373	7.23372	36.4701	206.528	48.0257	2.09934	0.0218731	0.590803	LOC113058740	NC_039282.1	17484041	17503314	-	3318	protein_coding	striatin-4-like%2C transcript variant X2	WD40
113094212	1.40663	7.07474	4.27533	10.0373	47.5359	14.027	4.25223	23.8667	-2.50412	0.0218856	0.590803	LOC113094212	NW_020528027.1	30888	32300	+	456	lncRNA	uncharacterized LOC113094212	-
113042535	49.2321	68.0944	102.608	162.031	157.075	193.572	73.3114	170.893	-1.22865	0.0218917	0.590803	LOC113042535	NC_039266.1	19433363	19441666	-	3061	protein_coding	ATP-dependent zinc metalloprotease YME1L1-like	AAA
113062906	35.8691	53.0606	86.9316	27.9611	13.4341	14.027	58.6204	18.474	1.64137	0.021929	0.591423	LOC113062906	NC_039287.1	3088457	3100655	-	3332	protein_coding	protein sel-1 homolog 1-like%2C transcript variant X2	-
113059317	33.0558	22.1086	37.0528	46.6019	71.3038	155.699	30.7391	91.2016	-1.56648	0.0219956	0.59283	LOC113059317	NC_039283.1	23218104	23221855	-	2121	protein_coding	uncharacterized LOC113059317%2C transcript variant X2	-
113060357	19.6928	17.6869	18.5264	5.01866	4.13355	2.80539	18.6354	3.98587	2.19684	0.0220827	0.594376	LOC113060357	NC_039284.1	18080746	18081408	-	358	lncRNA	uncharacterized LOC113060357	-
113106448	315.789	323.669	156.762	160.597	75.4374	74.3429	265.407	103.459	1.35594	0.0220997	0.594376	LOC113106448	NC_039249.1	29657123	29878691	+	22538	protein_coding	zinc finger homeobox protein 3-like%2C transcript variant X2	Homeobox
113071080	2.10995	0	0	3.58476	25.8347	7.01348	0.703315	12.1443	-3.92086	0.022113	0.594376	LOC113071080	NW_020523713.1	34970	48006	+	2509	protein_coding	sodium-dependent lysophosphatidylcholine symporter 1-like	-
113054618	2.81326	11.4965	0	11.4712	60.9699	22.4431	4.7699	31.6281	-2.68901	0.0221207	0.594376	LOC113054618	NC_039277.1	16039156	16040933	+	634	lncRNA	uncharacterized LOC113054618%2C transcript variant X3	-
113049162	915.013	78.7065	41.3281	114.712	57.8698	40.6782	345.016	71.0867	2.27723	0.022125	0.594376	LOC113049162	NC_039272.1	10274333	10290312	-	11425	protein_coding	IgGFc-binding protein-like%2C transcript variant X2	VWD
novel.1311	26.0227	80.4752	24.2268	14.339	0	8.41617	43.5749	7.58507	2.50714	0.0221875	0.595158	-	NC_039293.1	8357694	8359773	-	2003	-	- && - && -	-
113048014	26.726	84.8969	12.826	2.15086	17.5676	2.80539	41.4829	7.50795	2.47176	0.0221899	0.595158	LOC113048014	NC_039271.1	9620200	9648730	+	8098	protein_coding	stabilin-2-like	Xlink
113111188	305.239	894.955	436.083	248.782	178.776	235.653	545.426	221.07	1.30284	0.0221975	0.595158	LOC113111188	NC_039253.1	15807910	15823383	+	3248	protein_coding	matrix remodeling-associated protein 8-like	V-set
113068845	85.1012	64.557	19.9515	20.0747	0	0	56.5366	6.69155	3.0301	0.0222136	0.595204	LOC113068845	NW_020523286.1	160907	166454	-	1601	protein_coding	zinc finger protein 362-like%2C transcript variant X3	-
113081275	10.5497	46.8702	34.2026	44.451	113.673	148.686	30.5408	102.27	-1.74639	0.0222477	0.59573	LOC113081275	NW_020526091.1	2003	8646	-	1953	pseudogene	-	UCH
113052199	66.1117	25.6459	51.3039	85.3173	265.581	85.5644	47.6872	145.488	-1.60854	0.0222783	0.595962	LOC113052199	NC_039274.1	32798302	32810089	-	4293	protein_coding	uncharacterized LOC113052199%2C transcript variant X4	ELM2
113107683	4.21989	11.4965	24.2268	17.2068	124.007	36.4701	13.3144	59.2279	-2.18245	0.0222853	0.595962	LOC113107683	NC_039250.1	22608426	22612762	-	1767	protein_coding	serine/threonine-protein kinase NIM1-like	Pkinase
113070576	35.1658	26.5303	34.2026	95.3546	173.609	32.262	31.9662	100.409	-1.65498	0.022348	0.596631	LOC113070576	NW_020523606.1	63436	69733	+	2665	protein_coding	poly [ADP-ribose] polymerase 12-like	WWE
113105817	7.73647	20.3399	2.85022	1.4339	0	0	10.3089	0.477968	4.15993	0.0223649	0.596631	LOC113105817	NC_039249.1	9988308	9992683	+	2724	protein_coding	cap-specific mRNA (nucleoside-2'-O-)-methyltransferase 2%2C transcript variant X1	-
113079677	9.1431	20.3399	5.70043	0.716952	0	2.80539	11.7278	1.17411	3.45738	0.0223782	0.596631	LOC113079677	NW_020525731.1	9868	48361	+	3567	pseudogene	-	fn3
113064837	15112.1	11206.4	14805.5	29078.1	21408.7	32497.7	13708	27661.5	-1.01286	0.022402	0.596631	LOC113064837	NC_039289.1	4339886	4342579	+	2194	protein_coding	Krueppel-like factor 2	-
113062959	918.53	910.873	887.843	1844.72	1529.41	1851.56	905.748	1741.9	-0.94341	0.0224208	0.596631	LOC113062959	NC_039287.1	3705897	3724310	-	3453	protein_coding	influenza virus NS1A-binding protein homolog A-like%2C transcript variant X1	BTB
113077687	29.5392	22.9929	7.12554	5.73562	0	0	19.8859	1.91187	3.25355	0.0224261	0.596631	LOC113077687	NW_020525240.1	134376	140678	+	2685	protein_coding	ATM interactor-like%2C transcript variant X2	-
113106188	61.1884	228.16	91.207	43.0171	24.8013	57.5105	126.852	41.7763	1.60699	0.0224285	0.596631	LOC113106188	NC_039249.1	20119322	20129601	+	4677	protein_coding	cadherin-5-like	Cadherin
113082455	137.147	195.44	88.3567	83.8834	23.7679	35.0674	140.314	47.5729	1.55245	0.0224345	0.596631	LOC113082455	NW_020526289.1	185	25891	-	6090	protein_coding	zinc finger protein 462-like%2C transcript variant X3	-
113065381	0	0	0	5.73562	9.3005	2.80539	0	5.94717	-5.0783	0.0224436	1	LOC113065381	NC_039290.1	10003244	10007899	-	1610	protein_coding	SLAM family member 5-like%2C transcript variant X2	V-set
113051953	59.0785	35.3737	59.8546	83.8834	160.175	138.867	51.4356	127.642	-1.31121	0.0224592	0.596631	LOC113051953	NC_039274.1	26652150	26655443	+	3294	protein_coding	gap junction delta-2 protein-like	Connexin
113067240	3.51658	7.95908	1.42511	34.4137	29.9683	7.01348	4.30026	23.7985	-2.44418	0.0224681	0.596631	LOC113067240	NC_039292.1	18661382	18669020	+	484	lncRNA	uncharacterized LOC113067240%2C transcript variant X1	-
113070717	459.968	346.662	589.995	762.837	1184.26	1022.57	465.542	989.888	-1.08902	0.0224696	0.596631	LOC113070717	NW_020523638.1	986451	1027776	+	4179	protein_coding	vinexin-like%2C transcript variant X2	SH3_2
novel.1374	5.62652	12.3808	1.42511	0	0	0	6.47748	0	5.13012	0.0225246	0.597549	-	NW_020523455.1	36223	36750	+	249	-	- && Q7SZC5.1 RecName: Full=Nucleoporin NDC1; AltName: Full=Transmembrane protein 48 && -	-
novel.943	26.0227	4.42171	42.7533	40.8663	217.012	54.7051	24.3992	104.194	-2.10646	0.0225331	0.597549	-	NC_039274.1	12182662	12209082	+	2051	-	- && Q7TN75.2 RecName: Full=Retrotransposon-derived protein PEG10; AltName: Full=Embryonal carcinoma differentiation regulated protein; AltName: Full=Mammalian retrotransposon-derived protein 2; AltName: Full=Myelin expression factor 3; Short=MyEF-3; AltN	-
113057761	54.1553	148.57	57.0043	31.5459	13.4341	37.8728	86.5764	27.6176	1.65397	0.0225659	0.597702	LOC113057761	NC_039281.1	5023076	5027593	-	2557	protein_coding	protein FAM198B-like	-
novel.1134	17.5829	0.884343	2.85022	0	0	0	7.10582	0	5.26669	0.0225679	0.597702	-	NC_039283.1	23142252	23177827	-	268	-	- && B3DK56.1 RecName: Full=Receptor-type tyrosine-protein phosphatase U; Short=R-PTP-U; AltName: Full=Receptor-type protein-tyrosine phosphatase psi; Short=R-PTP-psi; Flags: Precursor && -	-
113120439	287.656	865.771	386.204	212.935	221.145	187.961	513.211	207.347	1.3073	0.022628	0.598907	scara3	NC_039262.1	318125	327843	+	3518	protein_coding	scavenger receptor class A member 3	Collagen
113068374	3.51658	10.6121	15.6762	17.9238	64.0701	36.4701	9.93496	39.488	-2.02235	0.0226637	0.599467	LOC113068374	NC_039298.1	5054305	5061586	-	2236	pseudogene	-	-
113108339	22.5061	33.605	7.12554	5.01866	0	4.20809	21.0789	3.07558	2.77374	0.0227297	0.600829	LOC113108339	NC_039251.1	10741072	10761680	+	3863	protein_coding	calcitonin gene-related peptide type 1 receptor	7tm_2
113055822	317.899	1850.93	2141.94	4901.8	4341.26	3530.59	1436.92	4257.88	-1.56759	0.0227697	0.6015	ddit4	NC_039279.1	511186	513072	+	1239	protein_coding	DNA damage inducible transcript 4	-
113068686	199.038	68.0944	68.4052	49.4697	11.3673	39.2755	111.846	33.3708	1.74544	0.0228436	0.602925	LOC113068686	NC_039300.1	3026620	3035922	-	5233	protein_coding	fibronectin type III domain-containing protein 7-like%2C transcript variant X2	-
113102530	91.431	103.468	9.97576	164.899	303.816	234.25	68.2916	234.322	-1.77004	0.0228529	0.602925	LOC113102530	NW_020529217.1	1143	14013	+	4296	pseudogene	-	-
113064256	1.40663	3.53737	4.27533	15.056	14.4674	18.235	3.07311	15.9195	-2.42226	0.0229201	0.603381	LOC113064256	NC_039288.1	13181155	13184003	+	1832	protein_coding	sialidase-4-like	-
113051969	471.221	550.945	624.198	1048.18	2894.52	604.562	548.788	1515.76	-1.46614	0.0229202	0.603381	LOC113051969	NC_039245.1	24442101	24450850	-	3231	protein_coding	interleukin-6 receptor subunit beta-like	fn3
113097609	616.808	1244.27	270.771	399.342	170.509	138.867	710.616	236.239	1.58728	0.0229415	0.603381	LOC113097609	NW_020528515.1	758359	835664	-	16933	protein_coding	polycystin-1-like	Lectin_C
113070387	45.0122	44.2171	38.4779	19.3577	13.4341	8.41617	42.5691	13.736	1.6099	0.0229477	0.603381	LOC113070387	NW_020523554.1	14020	18488	-	3727	protein_coding	kelch repeat and BTB domain-containing protein 11-like%2C transcript variant X2	BTB
113073053	27.4293	69.8631	203.791	22.2255	6.20033	43.4836	100.361	23.9698	2.07067	0.0229579	0.603381	LOC113073053	NW_020524189.1	203824	289747	-	7037	protein_coding	voltage-dependent calcium channel subunit alpha-2/delta-1-like%2C transcript variant X1	VWA
113041057	115.344	152.107	57.0043	60.224	18.601	28.0539	108.152	35.6263	1.59445	0.0230304	0.603381	LOC113041057	NC_039265.1	4793620	4847069	+	5112	protein_coding	zinc finger protein 512B-like	-
113038144	12.6597	14.1495	51.3039	22.2255	283.148	51.8997	26.0377	119.091	-2.20957	0.0230503	0.603381	LOC113038144	NC_039263.1	532657	542247	+	1741	protein_coding	septin-2A-like%2C transcript variant X1	GTP_CDC
113057548	0	0	0	0	6.20033	19.6377	0	8.61269	-5.59412	0.0230507	0.603381	LOC113057548	NC_039280.1	19600098	19620283	+	2596	protein_coding	melanopsin-A-like	7tm_1
113074236	140.663	117.618	270.771	199.313	905.248	426.419	176.35	510.327	-1.53528	0.0230513	0.603381	LOC113074236	NW_020524473.1	33705	44739	-	1787	protein_coding	probable glutamate--tRNA ligase%2C mitochondrial%2C transcript variant X1	-
113106121	68.9249	572.17	1298.27	83.8834	197.377	216.015	646.456	165.759	1.96392	0.0230615	0.603381	LOC113106121	NC_039249.1	17173436	17185992	+	1385	protein_coding	troponin T%2C fast skeletal muscle isoforms-like%2C transcript variant X1	-
113111253	28.8359	29.1833	14.2511	91.0529	46.5025	67.3294	24.0901	68.2949	-1.49079	0.023078	0.603381	LOC113111253	NC_039253.1	17608294	17616558	-	3057	protein_coding	glutamine-rich protein 1-like	-
113039900	118.157	360.812	776.684	1034.56	256.28	4086.05	418.551	1792.3	-2.09918	0.0230827	0.603381	LOC113039900	NC_039244.1	29854278	29858673	+	894	protein_coding	myosin light chain 1%2C cardiac muscle-like	-
novel.2069	0	2.65303	9.97576	7.16952	70.2704	16.8323	4.2096	31.4241	-2.98149	0.023089	0.603381	-	NW_020528523.1	71468	73604	-	873	-	- && - && -	-
113039745	133.63	153.876	141.086	88.902	17.5676	37.8728	142.864	48.1141	1.56006	0.0230924	0.603381	LOC113039745	NC_039264.1	12691111	12730576	+	13730	protein_coding	ligand-dependent corepressor-like%2C transcript variant X2	HTH_psq
113056635	141.366	81.3595	45.6035	49.4697	16.5342	12.6243	89.4431	26.2094	1.75642	0.0231039	0.603381	foxn2	NC_039280.1	2011197	2043094	-	1750	protein_coding	forkhead box N2	Fork_head
113097721	2348.37	22045.8	74299.5	2588.2	8278.48	11276.3	32897.9	7380.98	2.15612	0.0231182	0.603381	LOC113097721	NW_020528539.1	40180	53129	+	5811	protein_coding	myosin heavy chain%2C fast skeletal muscle-like	Myosin_head
113041174	8.43979	32.7207	12.826	5.01866	0	1.4027	17.9955	2.14045	2.99	0.0231191	0.603381	LOC113041174	NC_039265.1	8150334	8158677	+	3024	protein_coding	rho-related GTP-binding protein Rho6-like	Ras
113091791	0	0	1.42511	4.30171	12.4007	5.61078	0.475036	7.43772	-4.43201	0.023161	0.604091	LOC113091791	NW_020527600.1	5826	17087	+	1732	protein_coding	SH3 and cysteine-rich domain-containing protein-like	SH3_1
113094284	2.10995	0	0	1.4339	0	58.9132	0.703315	20.1157	-4.68461	0.0231929	0.60454	LOC113094284	NW_020528035.1	2948220	2949142	-	923	pseudogene	-	-
113067807	1.40663	3.53737	1.42511	1.4339	19.6344	32.262	2.12304	17.7768	-3.03715	0.0232214	0.604879	LOC113067807	NC_039293.1	3433632	3436575	-	1335	protein_coding	DNA-directed RNA polymerase III subunit RPC8	-
113041644	40.7923	9.72777	18.5264	61.6579	286.249	8.41617	23.0155	118.774	-2.36213	0.0232352	0.604879	LOC113041644	NC_039265.1	18493936	18508318	+	3316	protein_coding	probable ATP-dependent RNA helicase DDX58%2C transcript variant X3	Helicase_C
novel.1269	27.4293	35.3737	39.903	63.8087	87.838	100.994	34.2353	84.2136	-1.30195	0.0232694	0.605386	-	NC_039291.1	11047360	11049215	-	1807	-	- && - && -	-
113066225	23.2094	49.5232	74.1056	8.60342	19.6344	15.4297	48.9461	14.5558	1.75203	0.0233443	0.606149	LOC113066225	NC_039291.1	11475984	11489755	-	5508	lncRNA	uncharacterized LOC113066225%2C transcript variant X2	-
113069490	0	0	0	0.716952	1.03339	21.0404	0	7.59693	-5.40702	0.0233599	0.606149	LOC113069490	NW_020523379.1	1923	5500	+	3578	pseudogene	-	-
113070367	35.8691	22.1086	7.12554	6.45257	0	0	21.7011	2.15086	3.22097	0.0233614	0.606149	LOC113070367	NW_020523546.1	20900	35241	+	1757	protein_coding	nuclear pore complex protein Nup153-like	-
113061863	10.5497	25.6459	4.27533	2.86781	0	0	13.4903	0.955936	3.63974	0.0233648	0.606149	LOC113061863	NC_039246.1	19550842	19559641	-	1976	protein_coding	platelet glycoprotein 4-like	-
113097667	207.478	152.107	407.581	288.932	1523.21	542.843	255.722	784.996	-1.61978	0.0233723	0.606149	LOC113097667	NW_020528528.1	113437	120780	+	1795	protein_coding	zinc finger protein 76-like	-
113058752	384.714	540.333	2067.83	1724.99	9535.08	995.914	997.626	4085.33	-2.03448	0.0234016	0.606331	LOC113058752	NC_039282.1	18097804	18102068	+	1508	protein_coding	rhomboid-related protein 4-like	Rhomboid
113061869	26.0227	32.7207	5.70043	5.01866	0	4.20809	21.4813	3.07558	2.80248	0.0234116	0.606331	LOC113061869	NC_039285.1	20579390	20616213	+	1074	protein_coding	tumor necrosis factor alpha-induced protein 8-like protein 3	-
113060023	154.729	122.039	265.07	300.403	1255.57	200.585	180.613	585.518	-1.69882	0.0234234	0.606331	LOC113060023	NC_039246.1	14537810	14545200	+	1889	protein_coding	poly [ADP-ribose] polymerase 12-like	WWE
113065741	165.279	42.4484	94.0572	136.938	334.818	415.198	100.595	295.651	-1.55165	0.0234394	0.606364	LOC113065741	NC_039290.1	8323405	8328430	+	2242	protein_coding	transcription factor NF-E2 45 kDa subunit-like	bZIP_Maf
113070999	22.5061	26.5303	75.5308	45.168	206.678	162.713	41.5224	138.186	-1.74633	0.0234852	0.607167	polr3d	NW_020523683.1	383951	389205	+	1530	protein_coding	RNA polymerase III subunit D	-
113068112	32.3525	71.6317	14.2511	12.9051	0	7.01348	39.4118	6.63954	2.55259	0.0235099	0.607426	LOC113068112	NC_039294.1	19717	122907	+	2145	protein_coding	glypican-5-like	-
113115896	22.5061	29.1833	39.903	48.7527	129.174	75.7456	30.5308	84.5573	-1.47834	0.0235719	0.6079	LOC113115896	NC_039244.1	13170331	13194137	-	4335	protein_coding	histone deacetylase complex subunit SAP130-like	-
113064299	132.927	60.1353	121.134	245.198	163.275	384.339	104.732	264.271	-1.33454	0.0235817	0.6079	LOC113064299	NC_039288.1	13748362	13752313	+	3952	protein_coding	lysophosphatidic acid receptor 6-like	7tm_1
113053204	80.8813	87.5499	235.143	164.899	726.472	339.452	134.525	410.274	-1.61294	0.0235864	0.6079	LOC113053204	NC_039276.1	11754531	11757476	+	1820	protein_coding	SPRY domain-containing protein 7-like	SPRY
113041178	236.314	286.527	525.865	681.821	2466.7	312.801	349.569	1153.77	-1.72394	0.0236258	0.6079	LOC113041178	NC_039265.1	8188462	8198786	+	5262	protein_coding	calcium-independent phospholipase A2-gamma-like%2C transcript variant X1	-
113055718	4.92321	9.72777	0	19.3577	73.3706	7.01348	4.88366	33.2473	-2.7267	0.0236261	0.6079	LOC113055718	NC_039278.1	16953921	16961279	-	1537	protein_coding	echinoderm microtubule-associated protein-like 6%2C transcript variant X1	-
113069133	39.3857	17.6869	75.5308	69.5443	209.778	130.451	44.2011	136.591	-1.63771	0.0236517	0.6079	LOC113069133	NW_020523328.1	509000	511697	+	1380	protein_coding	C->U-editing enzyme APOBEC-2-like	-
113112940	2.10995	7.07474	21.3766	18.6408	129.174	15.4297	10.1871	54.4147	-2.45779	0.0236683	0.6079	LOC113112940	NC_039244.1	3892498	3893480	+	627	protein_coding	serine/threonine-protein kinase pim-2-like	Pkinase
113043604	16.8796	114.08	332.05	377.834	517.728	899.128	154.337	598.23	-1.95868	0.0236783	0.6079	LOC113043604	NC_039267.1	19215224	19216995	-	1347	lncRNA	uncharacterized LOC113043604	-
113039017	52.0453	101.699	61.2797	37.2815	21.7012	14.027	71.6748	24.3365	1.5408	0.0237122	0.6079	LOC113039017	NC_039263.1	23487258	23507622	+	2672	protein_coding	volume-regulated anion channel subunit LRRC8A	-
113108718	122.377	12.3808	32.7775	230.859	94.0384	305.788	55.8451	210.228	-1.90457	0.0237141	0.6079	LOC113108718	NC_039251.1	21619169	21620473	-	1305	protein_coding	mid1-interacting protein 1A	-
113048868	146.993	12.3808	55.5792	209.35	623.133	81.3563	71.651	304.613	-2.08498	0.0237162	0.6079	LOC113048868	NC_039272.1	2823793	2834683	-	2340	protein_coding	butyrophilin-like protein 2%2C transcript variant X2	V-set
113098037	121.674	357.274	1712.98	163.465	249.047	178.142	730.643	196.885	1.89075	0.0237387	0.6079	LOC113098037	NW_020528545.1	22674	38534	+	4647	pseudogene	-	Myosin_head
113079219	46.4188	181.29	47.0286	14.339	12.4007	47.6917	91.5792	24.8105	1.90346	0.0237606	0.6079	LOC113079219	NW_020525593.1	17562	46521	+	8953	protein_coding	von Willebrand factor-like	VWD
113038127	137.85	265.303	104.033	69.5443	8.26711	67.3294	169.062	48.3803	1.80619	0.0237631	0.6079	LOC113038127	NC_039263.1	166499	173483	+	2928	protein_coding	protein sprouty homolog 2-like%2C transcript variant X1	-
113043065	78.068	106.121	34.2026	28.6781	2.06678	22.4431	72.7972	17.7293	2.03649	0.0237775	0.6079	LOC113043065	NC_039267.1	4979890	5043993	-	6791	protein_coding	low-density lipoprotein receptor-related protein 5-like	Ldl_recept_a
113115926	42.1989	32.7207	34.2026	42.3002	235.613	74.3429	36.3741	117.419	-1.68798	0.0237808	0.6079	LOC113115926	NC_039258.1	6320957	6326345	-	1898	pseudogene	-	Cyclin_C
113040469	0	0	2.85022	7.16952	24.8013	4.20809	0.950072	12.0596	-3.94624	0.0238416	0.6079	LOC113040469	NC_039264.1	34540087	34544176	+	1130	lncRNA	uncharacterized LOC113040469	-
113063413	225.061	153.876	171.013	461.717	213.911	690.126	183.317	455.252	-1.31068	0.0238492	0.6079	LOC113063413	NC_039287.1	15779967	15801065	+	4032	protein_coding	serine palmitoyltransferase 2-like	Aminotran_1_2
113059690	0	0	0	0.716952	13.4341	5.61078	0	6.58726	-5.21447	0.0238528	0.6079	LOC113059690	NC_039283.1	25868560	25874196	+	2249	protein_coding	tetratricopeptide repeat protein 24-like%2C transcript variant X1	-
113040366	0	0	0	0.716952	13.4341	5.61078	0	6.58726	-5.21447	0.0238528	0.6079	LOC113040366	NC_039264.1	31363027	31372855	+	1144	lncRNA	uncharacterized LOC113040366%2C transcript variant X1	-
113079489	163.169	247.616	15.6762	53.7714	6.20033	32.262	142.154	30.7446	2.20663	0.02386	0.6079	LOC113079489	NC_039247.1	19348705	19369183	-	2491	protein_coding	prostaglandin G/H synthase 1-like	An_peroxidase
113070176	18.9895	13.2651	2.85022	2.15086	0	0	11.7016	0.716952	3.83125	0.0238815	0.6079	LOC113070176	NW_020523510.1	116758	142684	+	3241	protein_coding	uncharacterized LOC113070176	V-set
113093026	14.7696	6.1904	7.12554	1.4339	0	0	9.36185	0.477968	4.01335	0.0238845	0.6079	LOC113093026	NW_020527822.1	243250	248944	+	1134	protein_coding	E3 ubiquitin/ISG15 ligase TRIM25-like	zf-B_box
113095830	355.174	249.385	689.753	789.364	1762.96	791.12	431.437	1114.48	-1.37067	0.023896	0.6079	LOC113095830	NC_039248.1	10175544	10195356	+	6862	protein_coding	macrophage-stimulating protein receptor-like%2C transcript variant X3	Pkinase_Tyr
113058862	41.4956	36.258	49.8788	75.28	231.479	64.524	42.5442	123.761	-1.54427	0.0238971	0.6079	LOC113058862	NC_039282.1	20603022	20606400	+	1205	lncRNA	uncharacterized LOC113058862%2C transcript variant X1	-
113040307	507.09	604.89	155.337	258.82	50.636	63.1213	422.439	124.192	1.76257	0.0239413	0.607919	LOC113040307	NC_039264.1	29797662	29820451	+	2253	protein_coding	uncharacterized LOC113040307	V-set
113114945	308.052	1012.57	216.617	276.027	97.1385	116.424	512.414	163.196	1.64881	0.0239768	0.607919	LOC113114945	NC_039257.1	8227841	8271666	-	4539	protein_coding	kin of IRRE-like protein 1	I-set
113095305	37.979	72.5161	11.4009	17.2068	2.06678	4.20809	40.632	7.82724	2.34218	0.0239812	0.607919	LOC113095305	NW_020528193.1	10814	80531	-	2138	protein_coding	disintegrin and metalloproteinase domain-containing protein 12-like	-
113046828	67.5183	114.965	74.1056	41.5832	35.1352	21.0404	85.5295	32.5863	1.38157	0.0240092	0.607919	LOC113046828	NC_039245.1	8904796	8923143	+	5694	protein_coding	multidrug resistance-associated protein 1-like%2C transcript variant X1	ABC_membrane
113043113	7.03315	8.84343	19.9515	11.4712	152.941	16.8323	11.9427	60.415	-2.36031	0.0240572	0.607919	rep15	NC_039267.1	5979971	5980944	-	974	protein_coding	RAB15 effector protein	-
113067713	77.3647	68.0944	61.2797	37.9985	8.26711	19.6377	68.9129	21.9678	1.63581	0.0240593	0.607919	LOC113067713	NC_039293.1	2533417	2541754	-	3847	protein_coding	zinc finger protein 653-like	zf-C2H2
113071548	0	24.7616	2.85022	0	0	0	9.20394	0	5.62914	0.0240695	0.607919	LOC113071548	NW_020523859.1	53853	56091	-	812	protein_coding	EEF1A lysine methyltransferase 2-like	-
novel.2095	11.9564	14.1495	7.12554	12.1882	69.237	49.0943	11.0771	43.5065	-1.95269	0.0240815	0.607919	-	NW_020528651.1	78272	82568	-	552	-	- && - && -	-
113053816	21.8028	45.1015	132.535	118.297	458.824	131.853	66.4798	236.325	-1.83969	0.0240923	0.607919	LOC113053816	NC_039276.1	11851969	11877670	-	4708	pseudogene	-	-
113057067	295.392	199.861	88.3567	184.974	815.344	765.872	194.537	588.73	-1.59417	0.0240982	0.607919	LOC113057067	NC_039280.1	11582103	11645577	-	15987	protein_coding	uncharacterized protein KIAA1109-like	-
113107156	3.51658	48.6388	48.4537	65.2426	155.008	173.934	33.5364	131.395	-1.97854	0.0241087	0.607919	LOC113107156	NC_039250.1	7594470	7628447	+	11246	protein_coding	centrosome-associated protein 350-like%2C transcript variant X2	-
113048164	16.8796	75.1691	94.0572	114.712	173.609	293.163	62.0353	193.828	-1.64973	0.0241122	0.607919	LOC113048164	NC_039271.1	14281915	14297451	+	1642	protein_coding	YY1-associated factor 2	zf-RanBP
113066277	276.403	560.673	259.37	187.124	157.075	124.84	365.482	156.346	1.22379	0.0241173	0.607919	LOC113066277	NC_039291.1	12823836	12850200	+	4568	protein_coding	brother of CDO-like	I-set
113054318	97.7608	89.3186	222.317	141.956	1010.65	242.666	136.465	465.092	-1.77196	0.0241477	0.607919	LOC113054318	NC_039245.1	17961494	17967448	+	1778	protein_coding	transmembrane emp24 domain-containing protein 1-like	-
113050487	52.7487	355.506	32.7775	37.2815	37.202	37.8728	147.011	37.4521	1.97474	0.0241478	0.607919	LOC113050487	NC_039273.1	9543333	9546498	-	1547	protein_coding	regulator of G-protein signaling 4-like	RGS
113038178	152.619	450.13	44.1784	81.7325	0	14.027	215.643	31.9198	2.74722	0.0241575	0.607919	LOC113038178	NC_039263.1	1317523	1439759	+	4706	protein_coding	transcription factor COE1-like%2C transcript variant X3	TIG
113039564	0	0.884343	5.70043	2.86781	41.3355	15.4297	2.19493	19.8777	-3.3165	0.0241678	0.607919	LOC113039564	NC_039264.1	7547083	7552372	+	2389	protein_coding	growth/differentiation factor 8-like	TGFb_propeptide
113044679	8.43979	49.5232	123.984	15.056	15.5008	11.2216	60.6491	13.9261	2.10814	0.0241828	0.607919	LOC113044679	NC_039268.1	23570256	23578966	+	4358	protein_coding	uncharacterized LOC113044679%2C transcript variant X2	-
113071205	9.84642	0	5.70043	10.0373	97.1385	9.81887	5.18228	38.9982	-2.90341	0.0241886	0.607919	LOC113071205	NW_020523762.1	11579	13255	-	1360	lncRNA	uncharacterized LOC113071205	-
113112973	77.3647	17.6869	45.6035	62.3748	252.147	144.478	46.885	153	-1.70173	0.0241929	0.607919	LOC113112973	NC_039255.1	19198063	19211469	-	3480	protein_coding	exocyst complex component 3-like protein 4%2C transcript variant X4	-
113039614	678.699	151.223	490.237	874.681	1946.9	903.336	440.053	1241.64	-1.49638	0.0242263	0.608389	LOC113039614	NC_039264.1	9110458	9132131	+	4830	protein_coding	tight junction protein ZO-3-like%2C transcript variant X2	PDZ
113090386	13.363	4.42171	1.42511	0	0	0	6.40327	0	5.11919	0.024244	0.608463	LOC113090386	NW_020527327.1	19485	22226	+	640	protein_coding	low-density lipoprotein receptor-related protein 6-like	-
113046749	237.017	190.134	384.779	420.851	1322.74	437.641	270.643	727.076	-1.42727	0.0243364	0.610409	LOC113046749	NC_039270.1	9858261	9896437	+	3777	protein_coding	uncharacterized LOC113046749	SAND
113053174	184.972	184.828	219.467	413.681	1632.75	103.799	196.422	716.745	-1.86811	0.0243762	0.611036	LOC113053174	NC_039276.1	11324334	11339564	+	3869	protein_coding	MORC family CW-type zinc finger protein 3-like%2C transcript variant X1	zf-CW
113112859	0	2.65303	4.27533	2.15086	52.7028	9.81887	2.30945	21.5575	-3.30164	0.0244344	0.612122	LOC113112859	NC_039244.1	3863370	3866030	+	1595	protein_coding	serine/threonine-protein kinase pim-2-like	Pkinase
113079272	43.6056	34.4894	21.3766	10.7543	12.4007	4.20809	33.1572	9.12101	1.84603	0.0244585	0.612267	LOC113079272	NW_020525604.1	22398	32219	-	4009	protein_coding	anillin-like%2C transcript variant X3	PH
113081157	398.78	599.584	377.654	254.518	39.2688	172.532	458.673	155.439	1.55989	0.0244744	0.612267	LOC113081157	NW_020526062.1	188697	193801	-	1797	protein_coding	ornithine decarboxylase antizyme 2-like	-
113041614	0	0	0	0	0	37.8728	0	12.6243	-6.14963	0.0244847	0.612267	LOC113041614	NC_039265.1	18103430	18146244	-	1964	protein_coding	beta-catenin-like protein 1	-
113114992	57.6719	7.07474	47.0286	75.28	191.177	120.632	37.2584	129.03	-1.7922	0.0245218	0.612821	LOC113114992	NC_039243.1	2887364	2893160	+	2185	protein_coding	deoxynucleoside triphosphate triphosphohydrolase SAMHD1-like	HD
113054314	61.8918	150.338	18.5264	27.9611	20.6678	14.027	76.9188	20.8853	1.87563	0.0245722	0.61356	LOC113054314	NC_039277.1	9526263	9622724	-	12011	protein_coding	protocadherin-16-like	Cadherin
113072443	33.0558	30.0676	28.5022	68.1104	63.0367	93.9806	30.5419	75.0426	-1.2903	0.0245834	0.61356	LOC113072443	NW_020524000.1	40689	45777	-	2202	protein_coding	reticulon-4-interacting protein 1 homolog%2C mitochondrial-like%2C transcript variant X3	ADH_zinc_N
113070997	49.9354	87.5499	81.2312	210.067	97.1385	239.861	72.9055	182.355	-1.32503	0.02461	0.61356	LOC113070997	NW_020523683.1	356091	357905	+	1410	protein_coding	protein phosphatase 1 regulatory subunit 3C-like	-
113062820	284.843	555.367	180.989	197.162	46.5025	100.994	340.4	114.886	1.5647	0.024617	0.61356	LOC113062820	NC_039287.1	1149823	1214552	+	5505	protein_coding	SAM and SH3 domain-containing protein 1-like%2C transcript variant X5	SAM_1
113070989	156.136	273.262	138.236	96.7885	68.2036	78.551	189.211	81.181	1.22013	0.0246295	0.61356	LOC113070989	NW_020523683.1	110871	116758	-	1735	protein_coding	protein CYR61-like	VWC
113107698	35.1658	16.8025	22.8017	39.4324	69.237	113.618	24.9233	74.0959	-1.55864	0.0246406	0.61356	LOC113107698	NC_039250.1	23089211	23101875	+	1500	protein_coding	beta-ureidopropionase-like	CN_hydrolase
113079928	75.2548	45.9858	75.5308	116.863	465.025	67.3294	65.5904	216.406	-1.72367	0.0246968	0.614221	LOC113079928	NW_020525806.1	40025	45770	+	2018	protein_coding	uncharacterized LOC113079928%2C transcript variant X1	-
113087081	0	20.3399	5.70043	0	0	0	8.6801	0	5.54186	0.024697	0.614221	LOC113087081	NW_020526830.1	33569	39064	-	1339	protein_coding	C-type lectin domain family 17%2C member A-like	Lectin_C
113049263	42.1989	35.3737	122.559	88.1851	360.653	180.948	66.7107	209.928	-1.6625	0.0247208	0.614441	LOC113049263	NC_039272.1	12950923	12967126	+	5459	protein_coding	calcium-binding mitochondrial carrier protein SCaMC-2-B-like%2C transcript variant X4	Mito_carr
113066284	165.982	132.651	302.123	316.176	652.068	471.306	200.252	479.85	-1.26351	0.0247413	0.614471	LOC113066284	NC_039291.1	12952014	12961407	+	3324	protein_coding	importin subunit alpha-5-like%2C transcript variant X2	Arm
113049117	78.068	10.6121	15.6762	83.1664	143.641	148.686	34.7854	125.164	-1.8313	0.0247887	0.614471	LOC113049117	NC_039272.1	8946270	8950495	+	1473	protein_coding	annexin A3-like	-
113056876	37.2757	38.0267	72.6805	65.2426	231.479	122.035	49.3277	139.585	-1.50814	0.0247973	0.614471	LOC113056876	NC_039280.1	7876989	7883668	-	1957	protein_coding	palmitoyltransferase ZDHHC16A%2C transcript variant X2	-
113098994	26.0227	25.6459	29.9273	54.4884	120.906	49.0943	27.1986	74.8297	-1.46427	0.0247979	0.614471	LOC113098994	NW_020528749.1	115211	126771	+	2238	protein_coding	DENN domain-containing protein 2D-like	DENN
113110418	36.5724	11.4965	17.1013	42.3002	117.806	53.3024	21.7234	71.1363	-1.6984	0.0248138	0.614471	LOC113110418	NC_039252.1	6964349	6969752	-	2014	protein_coding	smoothelin-like	CH
novel.1650	0.703315	0	0	0.716952	21.7012	4.20809	0.234438	8.8754	-4.68609	0.0248154	0.614471	-	NW_020525553.1	226726	227023	-	278	-	- && - && -	-
113108872	37.2757	0	0	0	0	0	12.4252	0	6.06737	0.0248264	0.614471	LOC113108872	NC_039243.1	6813510	6818110	+	2631	protein_coding	adhesion G protein-coupled receptor E1-like	-
novel.1310	6.32984	10.6121	22.8017	42.3002	104.372	14.027	13.2479	53.5665	-2.04696	0.0248932	0.615577	-	NC_039293.1	8042155	8043666	-	961	-	- && - && -	-
113045005	152.619	335.166	115.434	79.5817	11.3673	85.5644	201.073	58.8378	1.77484	0.0249217	0.615577	LOC113045005	NC_039269.1	1265599	1271517	+	3252	protein_coding	mannose-binding protein C-like	Lectin_C
113068410	40.7923	64.557	31.3524	20.7916	10.3339	12.6243	45.5672	14.5833	1.63285	0.0249231	0.615577	LOC113068410	NC_039246.1	3180837	3187541	-	5210	protein_coding	uncharacterized LOC113068410	-
113096351	47.8254	137.073	84.0814	46.6019	24.8013	19.6377	89.66	30.347	1.54881	0.0249308	0.615577	LOC113096351	NW_020528306.1	1371503	1386824	+	2569	protein_coding	P2X purinoceptor 4-like	-
113113555	107.607	84.0125	37.0528	0	0	28.0539	76.2242	9.3513	3.06866	0.0249473	0.615616	LOC113113555	NC_039244.1	4887989	4896713	-	2243	protein_coding	SLAM family member 9-like	V-set
113050246	0	0	0	73.8461	0	155.699	0	76.5151	-8.75797	0.025023	0.616561	LOC113050246	NC_039245.1	20616099	20624573	+	2112	protein_coding	COP9 signalosome complex subunit 1%2C transcript variant X1	-
113040240	193.412	90.2029	179.564	253.801	589.031	304.385	154.393	382.406	-1.30885	0.0250296	0.616561	LOC113040240	NC_039264.1	28101326	28105223	+	1781	protein_coding	protein shisa-5-like%2C transcript variant X1	-
113038957	0	16.8025	29.9273	0	2.06678	0	15.5766	0.688926	4.49266	0.0250392	0.616561	LOC113038957	NC_039263.1	22320085	22324526	-	1898	protein_coding	RNA exonuclease 4-like	Exonuc_X-T
113115010	2045.24	3433.9	3354.71	7540.9	5618.53	5159.11	2944.62	6106.18	-1.05239	0.0250518	0.616561	LOC113115010	NC_039257.1	9787065	9799120	+	3395	protein_coding	hypoxia-inducible factor 1-alpha-like%2C transcript variant X1	PAS
novel.96	2.10995	0	7.12554	6.45257	75.4374	2.80539	3.0785	28.2318	-3.27079	0.0250648	0.616561	-	NC_039245.1	14306773	14307991	+	1135	-	- && - && -	-
113049358	1.40663	4.42171	8.55065	15.056	49.6026	9.81887	4.793	24.8258	-2.43596	0.0250754	0.616561	LOC113049358	NC_039272.1	15194431	15210369	-	2109	protein_coding	neuronal calcium sensor 1-like	efhand
113076285	6.32984	11.4965	4.27533	0.716952	0	0	7.36721	0.238984	4.35287	0.0251514	0.618062	LOC113076285	NW_020524976.1	30972	55067	-	1044	protein_coding	CD48 antigen-like	-
113093576	144.883	129.114	286.447	381.418	861.846	259.499	186.815	500.921	-1.42619	0.0251981	0.618253	LOC113093576	NC_039248.1	7388701	7400735	-	3767	protein_coding	uncharacterized LOC113093576%2C transcript variant X2	-
113056536	4.92321	1.76869	0	7.16952	40.3022	8.41617	2.23063	18.6293	-2.96262	0.025205	0.618253	LOC113056536	NC_039279.1	7480671	7483218	-	1516	protein_coding	monocarboxylate transporter 3-like%2C transcript variant X2	MFS_1
113058197	6.32984	25.6459	11.4009	3.58476	0	0	14.4589	1.19492	3.42623	0.0252244	0.618253	LOC113058197	NC_039282.1	710635	722303	+	3052	protein_coding	protein FAM124B-like	-
113115420	87.2111	7.95908	15.6762	116.146	212.878	102.397	36.9488	143.807	-1.94792	0.025233	0.618253	LOC113115420	NC_039257.1	24204731	24217054	-	2073	protein_coding	tripartite motif-containing protein 65-like%2C transcript variant X1	zf-B_box
113116164	23.9127	26.5303	41.3281	41.5832	85.7712	133.256	30.5904	86.8702	-1.51002	0.0252356	0.618253	LOC113116164	NC_039258.1	11732668	11742919	-	4902	protein_coding	FAST kinase domain-containing protein 4-like%2C transcript variant X3	-
113094598	8.43979	30.952	12.826	4.30171	3.10017	1.4027	17.4059	2.93486	2.5203	0.0252568	0.618253	uroc1	NC_039248.1	9038008	9045108	-	2508	protein_coding	urocanate hydratase 1%2C transcript variant X1	Urocanase
113118179	1243.46	2143.65	2458.31	1077.58	456.758	959.444	1948.47	831.26	1.22864	0.0252716	0.618253	LOC113118179	NC_039244.1	16954702	16961557	+	2725	pseudogene	-	7tm_1
113045463	688.546	619.04	1892.54	1299.12	6940.24	1972.19	1066.71	3403.85	-1.67453	0.0252949	0.618253	LOC113045463	NC_039269.1	11173540	11178638	-	2000	protein_coding	cyclin-L1-like%2C transcript variant X2	-
113083361	8.43979	11.4965	21.3766	15.7729	139.507	23.8458	13.771	59.7087	-2.13496	0.0252951	0.618253	LOC113083361	NW_020526412.1	33711	37310	+	1378	protein_coding	clarin-3-like	-
113105957	429.726	1376.04	1037.48	325.496	263.514	535.83	947.747	374.947	1.33851	0.025314	0.618253	LOC113105957	NC_039249.1	12577863	12584989	-	4313	protein_coding	cartilage intermediate layer protein 1-like	TSP_1
113062955	44.3089	0.884343	17.1013	138.372	49.6026	103.799	20.7648	97.258	-2.21887	0.0253242	0.618253	LOC113062955	NC_039287.1	3668093	3677972	-	3032	protein_coding	protein Niban-like	-
novel.1921	7.73647	14.1495	14.2511	27.2442	111.606	12.6243	12.0457	50.4915	-2.07962	0.0253419	0.618318	-	NW_020527778.1	41476	186299	-	2362	-	- && P20764.3 RecName: Full=Immunoglobulin lambda-like polypeptide 1; AltName: Full=CD179 antigen-like family member B; AltName: Full=Ig lambda-5; AltName: CD_antigen=CD179b; Flags: Precursor && -	-
113050654	0	0	0	8.60342	14.4674	0	0	7.69029	-5.45115	0.0253734	0.618535	LOC113050654	NC_039273.1	16031492	16035287	+	2601	protein_coding	uncharacterized LOC113050654%2C transcript variant X1	-
113112416	92.8376	46.8702	121.134	103.241	375.12	248.277	86.9473	242.213	-1.48028	0.0253814	0.618535	LOC113112416	NC_039255.1	5526746	5565226	+	4550	protein_coding	actin-binding LIM protein 1-like%2C transcript variant X7	LIM
113039067	226.468	119.386	356.277	337.684	1151.19	468.5	234.044	652.46	-1.48086	0.0254139	0.618535	LOC113039067	NC_039263.1	24993805	25025753	-	3172	protein_coding	cingulin-like protein 1%2C transcript variant X2	Myosin_tail_1
113060163	175.829	84.8969	233.718	294.667	599.365	338.05	164.815	410.694	-1.31956	0.0254191	0.618535	LOC113060163	NC_039283.1	14336095	14388998	-	4055	protein_coding	oxysterol-binding protein-related protein 3-like%2C transcript variant X1	-
113113945	265.853	1005.5	332.05	206.482	80.6043	255.291	534.467	180.792	1.56485	0.0254391	0.618535	LOC113113945	NC_039256.1	19822224	19861197	+	5290	protein_coding	vascular endothelial growth factor receptor kdr-like	Pkinase_Tyr
113098329	7.03315	15.0338	19.9515	0	0	4.20809	14.0062	1.4027	3.50619	0.0254408	0.618535	LOC113098329	NW_020528609.1	32764	43919	-	3272	protein_coding	uncharacterized LOC113098329	PHD
113076491	271.48	178.637	267.92	231.575	1200.8	558.273	239.346	663.549	-1.47102	0.025474	0.618977	LOC113076491	NW_020525032.1	59672	67917	-	2864	protein_coding	nucleolar protein 14-like	-
113109269	119.564	1270.8	1043.18	129.051	19.6344	384.339	811.181	177.675	2.19252	0.0255051	0.619178	LOC113109269	NC_039251.1	821022	840671	+	4635	protein_coding	nebulin-like	-
113090706	18.9895	7.07474	12.826	50.9036	22.7345	57.5105	12.9634	43.7162	-1.74456	0.025517	0.619178	LOC113090706	NC_039243.1	32918736	32920194	-	1306	protein_coding	fibroblast growth factor-binding protein 1-like	-
113045048	0.703315	0.884343	0	2.86781	0	36.4701	0.529219	13.1126	-4.45941	0.0255349	0.619178	LOC113045048	NC_039269.1	2044047	2081312	-	5308	protein_coding	protein EFR3 homolog A-like%2C transcript variant X3	-
113047068	0	0	24.2268	35.1306	157.075	25.2485	8.07562	72.4847	-3.21657	0.0255424	0.619178	LOC113047068	NC_039270.1	17983505	17987614	-	1925	pseudogene	-	-
113108934	10.5497	4.42171	58.4295	5.01866	4.13355	0	24.467	3.05074	2.92809	0.0255741	0.619282	LOC113108934	NC_039251.1	27374981	27376191	-	978	lncRNA	uncharacterized LOC113108934	-
113048415	0	5.30606	28.5022	0	0	1.4027	11.2694	0.467565	4.93578	0.0255771	0.619282	LOC113048415	NC_039271.1	22738039	22740362	-	2324	protein_coding	zinc finger and SCAN domain-containing protein 20-like%2C transcript variant X1	SCAN
113056875	64.705	48.6388	146.786	200.747	286.249	176.74	86.71	221.245	-1.36034	0.0255918	0.619282	LOC113056875	NC_039246.1	23677937	23689618	+	1696	protein_coding	ankyrin repeat and sterile alpha motif domain-containing protein 1B-like	PID
113070284	239.831	144.148	443.209	394.324	1587.28	478.319	275.729	819.976	-1.57402	0.0256096	0.619322	LOC113070284	NW_020523535.1	802411	808643	-	1930	protein_coding	ER degradation-enhancing alpha-mannosidase-like protein 2%2C transcript variant X2	-
113107135	173.016	118.502	222.317	197.879	904.215	338.05	171.278	480.048	-1.48798	0.0256337	0.619322	LOC113107135	NC_039250.1	7207283	7216745	+	2793	protein_coding	differentially expressed in FDCP 6 homolog%2C transcript variant X1	PH
113120986	396.67	662.373	289.297	271.008	162.242	84.1617	449.447	172.471	1.37876	0.0256385	0.619322	LOC113120986	NC_039262.1	12897731	12919858	+	6413	protein_coding	platelet-derived growth factor receptor alpha%2C transcript variant X2	Pkinase_Tyr
113057147	208.885	449.246	292.147	151.994	105.406	159.907	316.759	139.102	1.18751	0.0256683	0.619679	LOC113057147	NC_039280.1	13749046	13811797	+	5557	protein_coding	leucine zipper putative tumor suppressor 2 homolog%2C transcript variant X3	Fez1
113105852	8.43979	21.2242	11.4009	3.58476	1.03339	0	13.6883	1.53938	3.01714	0.0257298	0.620368	LOC113105852	NC_039243.1	26480034	26534903	+	15263	protein_coding	ankyrin-3-like%2C transcript variant X1	Death
113118438	52.7487	51.2919	188.114	93.9207	767.808	213.21	97.385	358.313	-1.88483	0.0257323	0.620368	LOC113118438	NC_039260.1	10769577	10775279	-	2282	protein_coding	very long-chain acyl-CoA synthetase-like%2C transcript variant X2	AMP-binding
113092707	253.194	109.658	153.912	272.442	486.726	457.279	172.255	405.482	-1.23248	0.0257516	0.620368	LOC113092707	NW_020527778.1	252342	254773	+	765	protein_coding	cytochrome c oxidase subunit 6B1-like%2C transcript variant X3	-
113058767	30.2426	17.6869	9.97576	5.73562	0	2.80539	19.3017	2.847	2.72407	0.0257571	0.620368	nox4	NC_039282.1	18540137	18551023	-	2122	protein_coding	NADPH oxidase 4	Ferric_reduct
113113146	41.4956	22.1086	15.6762	7.16952	5.16694	8.41617	26.4268	6.91755	1.95233	0.0257839	0.620491	LOC113113146	NC_039255.1	4870555	4873102	+	1690	protein_coding	dickkopf-related protein 1-like	-
113043362	105.497	7.07474	27.0771	159.163	161.209	200.585	46.5497	173.652	-1.89002	0.0257923	0.620491	LOC113043362	NC_039267.1	12402265	12417314	-	2116	protein_coding	very-long-chain 3-oxoacyl-CoA reductase-A-like	adh_short
113065308	16.1763	0.884343	5.70043	34.4137	28.9349	43.4836	7.58701	35.6107	-2.20042	0.0258358	0.621174	LOC113065308	NC_039290.1	9390157	9393627	+	1228	pseudogene	-	-
113109529	1.40663	0	7.12554	9.32038	29.9683	18.235	2.84406	19.1746	-2.86894	0.025883	0.621947	LOC113109529	NC_039252.1	2225707	2231242	+	1887	protein_coding	katanin p60 ATPase-containing subunit A-like 2%2C transcript variant X1	AAA
113083365	2.81326	2.65303	5.70043	3.58476	3.10017	78.551	3.72224	28.412	-2.9491	0.0259448	0.622779	LOC113083365	NW_020526414.1	25630	30149	-	1305	protein_coding	translation initiation factor eIF-2B subunit beta-like	-
novel.1722	0	0	5.70043	1.4339	71.3038	4.20809	1.90014	25.6486	-3.89732	0.0259478	0.622779	-	NW_020526112.1	8127	16459	+	419	-	- && Q8R4B8.1 RecName: Full=NACHT, LRR and PYD domains-containing protein 3; AltName: Full=Cold autoinflammatory syndrome 1 protein homolog; AltName: Full=Cryopyrin; AltName: Full=Mast cell maturation-associated-inducible protein 1; AltName: Full=PYRIN-co	-
113038405	0	0	0	0.716952	16.5342	2.80539	0	6.68552	-5.2399	0.0260073	0.623016	LOC113038405	NC_039263.1	9615655	9621616	-	1589	protein_coding	ADP-ribosylation factor-like protein 3	Arf
113086194	475.441	390.879	1281.17	847.437	5193.81	1168.45	715.831	2403.23	-1.74802	0.0260115	0.623016	LOC113086194	NC_039247.1	30823862	30830337	-	1736	protein_coding	arginine/serine-rich coiled-coil protein 2-like	-
113119824	17.5829	27.4146	44.1784	7.88647	5.16694	11.2216	29.7253	8.09166	1.8806	0.0260141	0.623016	LOC113119824	NC_039261.1	21729688	21770746	-	7142	protein_coding	serine/threonine-protein phosphatase 6 regulatory ankyrin repeat subunit B-like	Ion_trans
novel.536	36.5724	24.7616	28.5022	57.3562	178.776	42.0809	29.9454	92.7377	-1.6292	0.0260305	0.623016	-	NC_039261.1	18877076	18880357	+	1794	-	- && - && -	-
113111848	263.04	578.36	32.7775	144.107	23.7679	16.8323	291.392	61.5692	2.23641	0.0260367	0.623016	LOC113111848	NC_039254.1	11783246	11828423	-	3477	protein_coding	actin filament-associated protein 1-like%2C transcript variant X2	PH
113114098	29.5392	11.4965	18.5264	45.8849	208.744	11.2216	19.854	88.617	-2.15515	0.0260655	0.623016	LOC113114098	NC_039256.1	24399985	24403844	-	1271	protein_coding	uncharacterized LOC113114098%2C transcript variant X1	V-set
113113788	0.703315	0.884343	0	0.716952	0	43.4836	0.529219	14.7335	-4.63209	0.0260785	0.623016	LOC113113788	NC_039256.1	15552274	15557019	+	1561	protein_coding	caspase-7-like%2C transcript variant X2	Peptidase_C14
113058913	64.0017	91.0873	89.7818	157.729	197.377	168.323	81.6236	174.477	-1.09877	0.0260803	0.623016	LOC113058913	NC_039246.1	12714838	12742075	+	2473	protein_coding	adiponectin receptor protein 2-like	-
113071183	2.81326	9.72777	51.3039	5.01866	0	1.4027	21.2816	2.14045	3.22739	0.0260938	0.623016	LOC113071183	NW_020523756.1	64933	66387	+	277	lncRNA	uncharacterized LOC113071183	-
113119664	71.7382	31.8363	57.0043	81.7325	293.482	96.786	53.5263	157.334	-1.55469	0.026175	0.624356	LOC113119664	NC_039261.1	17737056	17740964	+	1414	protein_coding	uncharacterized LOC113119664%2C transcript variant X2	-
113065474	21.8028	12.3808	21.3766	5.73562	3.10017	2.80539	18.5201	3.88039	2.21509	0.026184	0.624356	LOC113065474	NC_039290.1	1702159	1713362	+	2216	protein_coding	transmembrane protein 201-like	-
113086205	52.0453	29.1833	123.984	106.109	513.594	102.397	68.4044	240.7	-1.82215	0.0261954	0.624356	LOC113086205	NW_020526745.1	22619	28651	+	1185	lncRNA	uncharacterized LOC113086205	-
113051495	99.1675	158.297	236.568	65.9596	28.9349	88.3698	164.678	61.0881	1.43115	0.0262126	0.624405	LOC113051495	NC_039274.1	7580448	7610771	-	7235	protein_coding	DNA-binding protein RFX7-like%2C transcript variant X1	RFX_DNA_binding
113081146	80.8813	88.4343	45.6035	41.5832	5.16694	9.81887	71.6397	18.8563	1.903	0.0262753	0.624956	LOC113081146	NW_020526062.1	198579	215524	-	3928	protein_coding	inactive tyrosine-protein kinase PRAG1-like%2C transcript variant X2	Pkinase
113064200	109.717	15.9182	47.0286	165.616	173.609	186.559	57.5547	175.261	-1.6004	0.0262915	0.624956	LOC113064200	NC_039288.1	11981615	11986706	+	2076	protein_coding	heparanase-like	-
113085605	82.9912	58.3666	39.903	20.0747	12.4007	30.8593	60.4203	21.1115	1.53449	0.0263124	0.624956	LOC113085605	NW_020526686.1	36120	86749	-	1875	protein_coding	mitogen-activated protein kinase kinase kinase kinase 4-like	Pkinase
113063906	91.431	61.0196	15.6762	20.0747	0	9.81887	56.0423	9.96451	2.47962	0.0263138	0.624956	LOC113063906	NC_039288.1	4661180	4666756	-	3921	protein_coding	insulin receptor substrate 1-like	-
113081526	24.616	18.5712	17.1013	22.9425	124.007	54.7051	20.0962	67.2181	-1.73321	0.0263189	0.624956	LOC113081526	NW_020526156.1	260	3681	+	1000	protein_coding	mitotic checkpoint serine/threonine-protein kinase BUB1 beta-like	-
113061674	2868.12	1160.26	1241.27	728.423	814.31	767.275	1756.55	770.003	1.19022	0.0263461	0.624956	LOC113061674	NC_039285.1	10344922	10351160	-	4065	protein_coding	protein fosB-like%2C transcript variant X3	bZIP_1
113052901	295.392	229.045	260.795	533.412	603.499	430.628	261.744	522.513	-0.997445	0.0263671	0.624956	LOC113052901	NC_039276.1	1057392	1086395	+	3028	protein_coding	rho GTPase-activating protein 6-like	RhoGAP
113048113	7.03315	19.4555	2.85022	1.4339	0	0	9.77964	0.477968	4.08583	0.0263707	0.624956	LOC113048113	NC_039245.1	11627210	11762802	+	4525	protein_coding	corticotropin-releasing factor receptor 1-like	7tm_2
113059901	237.017	216.664	81.2312	101.09	32.035	54.7051	178.304	62.6101	1.50727	0.0263797	0.624956	LOC113059901	NC_039283.1	5440947	5465724	+	4807	protein_coding	ankyrin repeat and IBR domain-containing protein 1-like	IBR
113096543	25.3194	16.8025	41.3281	28.6781	226.312	53.3024	27.8167	102.764	-1.89373	0.0263928	0.624956	LOC113096543	NW_020528343.1	18797	20924	+	870	protein_coding	DPY30 domain-containing protein 1-like%2C transcript variant X3	Dpy-30
113115326	420.583	916.179	896.393	440.925	224.245	291.761	744.385	318.977	1.22098	0.026411	0.624956	LOC113115326	NC_039257.1	20052863	20082404	-	5610	protein_coding	WD repeat-containing protein 62-like%2C transcript variant X3	-
113105915	75.2548	53.0606	19.9515	22.9425	9.3005	9.81887	49.4223	14.0206	1.80538	0.0264256	0.624956	LOC113105915	NC_039249.1	11581566	11590325	+	1952	protein_coding	microfibrillar-associated protein 3-like%2C transcript variant X1	I-set
113067736	101.277	63.6727	125.41	128.334	448.491	199.183	96.7865	258.669	-1.42025	0.0264513	0.624956	dnaja3	NC_039293.1	3021487	3029952	+	2035	protein_coding	DnaJ heat shock protein family (Hsp40) member A3%2C transcript variant X1	DnaJ_C
113074515	111.124	425.369	253.669	106.109	10.3339	100.994	263.387	72.479	1.86118	0.026452	0.624956	LOC113074515	NC_039247.1	10125667	10163533	-	5934	protein_coding	pleckstrin homology-like domain family B member 1%2C transcript variant X1	PH
113108193	4.21989	22.1086	5.70043	37.9985	48.5693	35.0674	10.6763	40.545	-1.91621	0.0264632	0.624956	gpr143	NC_039251.1	5154760	5168544	-	1795	protein_coding	G protein-coupled receptor 143	-
113080246	40.089	15.0338	14.2511	2.86781	8.26711	4.20809	23.1246	5.11433	2.19892	0.0264798	0.624991	LOC113080246	NW_020525856.1	5927	13745	-	2343	protein_coding	uncharacterized LOC113080246	HECT
113120163	129.41	124.692	31.3524	40.1493	13.4341	35.0674	95.1516	29.5503	1.69046	0.026525	0.625548	LOC113120163	NC_039261.1	29257994	29276158	+	3206	protein_coding	CCR4-NOT transcription complex subunit 3-like%2C transcript variant X1	-
113054733	0	0	1.42511	2.86781	15.5008	4.20809	0.475036	7.52557	-4.44934	0.0265447	0.625548	LOC113054733	NC_039277.1	18076099	18081387	+	3457	protein_coding	ankyrin repeat domain-containing protein 34B-like	-
113069578	1717.5	1362.77	1288.3	810.873	689.27	767.275	1456.19	755.806	0.946263	0.0265706	0.625548	LOC113069578	NW_020523394.1	820260	824156	+	3167	protein_coding	early growth response protein 1-like	-
113072735	14.7696	38.9111	0	2.86781	0	0	17.8936	0.955936	4.08049	0.0265792	0.625548	LOC113072735	NW_020524099.1	2160	18442	-	2126	protein_coding	adhesion G-protein coupled receptor D1-like	-
113065850	7.03315	9.72777	1.42511	0	0	0	6.06201	0	5.03615	0.0265928	1	LOC113065850	NC_039290.1	10836960	10850971	+	3238	protein_coding	serine/threonine-protein phosphatase 6 regulatory ankyrin repeat subunit C-like	-
113042582	26.726	22.9929	86.9316	72.4122	218.045	130.451	45.5502	140.303	-1.63687	0.0265965	0.625548	LOC113042582	NC_039245.1	473638	475985	-	1203	protein_coding	suppressor of SWI4 1 homolog	-
113081198	4.21989	15.0338	14.2511	0	0	2.80539	11.1683	0.93513	3.80879	0.0266312	0.625548	LOC113081198	NW_020526073.1	50116	59530	-	1516	protein_coding	glial cell line-derived neurotrophic factor-like	-
113077213	0.703315	0	0	0	0	46.289	0.234438	15.4297	-5.47685	0.0266491	0.625548	LOC113077213	NW_020525148.1	63787	69140	+	1479	protein_coding	KRR1 small subunit processome component homolog	-
113043431	111.124	241.426	260.795	79.5817	68.2036	108.008	204.448	85.2643	1.26217	0.0266578	0.625548	tln2	NC_039267.1	13992426	14153900	-	10693	protein_coding	talin 2%2C transcript variant X1	Band_41
113054635	55.5619	62.7883	85.5065	162.748	178.776	113.618	67.9523	151.714	-1.16659	0.0266635	0.625548	LOC113054635	NC_039277.1	16696844	16705941	+	3414	protein_coding	SUMO-specific isopeptidase USPL1-like%2C transcript variant X3	-
113070762	4.21989	0	1.42511	7.88647	35.1352	7.01348	1.88167	16.6784	-3.09358	0.0266661	0.625548	LOC113070762	NW_020523638.1	2517844	2523897	-	2088	protein_coding	glucokinase-like	-
113072395	61.1884	87.5499	55.5792	27.2442	33.0684	18.235	68.1059	26.1826	1.37368	0.0266704	0.625548	fbxo21	NC_039247.1	5834069	5842348	-	3522	protein_coding	F-box protein 21%2C transcript variant X2	-
113042709	58.3752	19.4555	74.1056	84.6003	471.225	44.8863	50.6455	200.237	-1.98721	0.0267077	0.62587	LOC113042709	NC_039266.1	21480776	21496818	+	4267	protein_coding	uncharacterized LOC113042709	SPRY
113039535	0	0	0	0	0	36.4701	0	12.1567	-6.09498	0.0267594	0.62587	LOC113039535	NC_039264.1	6271695	6274265	-	1578	protein_coding	uncharacterized LOC113039535	-
113081878	0	0	0	0	0	36.4701	0	12.1567	-6.09498	0.0267594	0.62587	LOC113081878	NW_020526210.1	169664	179090	+	1815	protein_coding	E3 ubiquitin-protein ligase TRIM39-like	SPRY
novel.1575	0	0	0	0	0	36.4701	0	12.1567	-6.09498	0.0267594	0.62587	-	NW_020525144.1	328589	329160	-	394	-	- && - && -	-
113048151	7.73647	18.5712	39.903	5.73562	0	4.20809	22.0702	3.31457	2.70348	0.0267677	0.62587	LOC113048151	NC_039245.1	11923830	11957360	-	5261	protein_coding	microtubule-associated protein tau-like%2C transcript variant X5	Tubulin-binding
113068947	922.047	1191.21	302.123	473.905	79.5709	206.196	805.126	253.224	1.66773	0.0267753	0.62587	LOC113068947	NW_020523286.1	2481857	2592743	-	15638	protein_coding	low-density lipoprotein receptor-related protein 1-like	Ldl_recept_a
novel.279	0	0	0	0	3.10017	22.4431	0	8.51443	-5.57608	0.0268284	0.626265	-	NC_039250.1	23932865	23933240	-	286	-	- && - && -	-
113064971	632.281	129.114	706.854	581.448	2535.94	1533.15	489.416	1550.18	-1.6636	0.0268523	0.626265	LOC113064971	NC_039289.1	7513124	7544739	+	2611	protein_coding	complement factor H-like%2C transcript variant X1	Sushi
113099690	46.4188	27.4146	61.2797	76.7139	253.18	71.5375	45.0377	133.811	-1.57669	0.026853	0.626265	LOC113099690	NW_020528850.1	1830	4688	+	1765	protein_coding	E3 ubiquitin-protein ligase TRIM39-like%2C transcript variant X1	SPRY
113071618	495.134	296.255	595.695	607.975	2850.09	643.837	462.361	1367.3	-1.56467	0.0268546	0.626265	LOC113071618	NW_020523871.1	13622	25492	-	7759	protein_coding	uncharacterized LOC113071618%2C transcript variant X6	HECT
113108528	94.2443	129.998	48.4537	50.1866	13.4341	25.2485	90.8988	29.6231	1.60982	0.0268681	0.626265	LOC113108528	NC_039251.1	16651756	16686314	+	8527	protein_coding	probable ubiquitin carboxyl-terminal hydrolase FAF-X	UCH
113076774	355.878	5188.44	9006.69	437.341	149.841	2329.88	4850.33	972.353	2.31887	0.0268834	0.626267	LOC113076774	NW_020525093.1	58525	71072	-	6020	protein_coding	myosin heavy chain%2C fast skeletal muscle-like%2C transcript variant X1	Myosin_head
novel.36	0.703315	0	1.42511	4.30171	34.1018	0	0.709475	12.8012	-4.29935	0.026925	0.62688	-	NC_039243.1	13520506	13522976	-	812	-	- && - && -	-
113062277	2.81326	12.3808	2.85022	0	0	0	6.01476	0	5.01781	0.0269409	1	LOC113062277	NC_039246.1	21154853	21159419	-	1573	protein_coding	myelin-associated glycoprotein-like	ig
113109203	512.717	199.861	545.817	659.596	1833.23	806.55	419.465	1099.79	-1.39106	0.0269597	0.627335	LOC113109203	NC_039251.1	4794654	4798337	+	1408	protein_coding	N-myc-interactor-like	-
113063054	248.27	335.166	215.191	156.296	85.7712	120.632	266.209	120.9	1.13767	0.0270227	0.628446	LOC113063054	NC_039287.1	6871194	6877252	-	2713	protein_coding	myocilin-like	-
113106984	17.5829	12.3808	14.2511	4.30171	0	0	14.7383	1.4339	3.2004	0.0270846	0.62915	LOC113106984	NC_039243.1	30012964	30027079	-	4943	protein_coding	circadian locomoter output cycles protein kaput-like%2C transcript variant X2	HLH
113060156	48.5288	49.5232	32.7775	157.012	291.416	21.0404	43.6098	156.489	-1.84202	0.0270952	0.62915	LOC113060156	NC_039283.1	14186734	14189432	-	1824	protein_coding	lymphocyte activation gene 3 protein-like	V-set
113108782	199.742	122.039	480.262	461	1723.69	375.922	267.347	853.538	-1.67688	0.027113	0.62915	LOC113108782	NC_039251.1	23354750	23358177	+	1543	protein_coding	putative methyltransferase DDB_G0268948	Methyltransf_11
113100056	4.92321	4.42171	1.42511	7.88647	34.1018	16.8323	3.59001	19.6069	-2.39475	0.0271141	0.62915	LOC113100056	NW_020528912.1	9338	12279	-	1633	protein_coding	4-hydroxyphenylpyruvate dioxygenase-like protein	-
113093053	33.0558	28.299	4.27533	6.45257	0	0	21.8767	2.15086	3.23874	0.0271318	0.629206	LOC113093053	NW_020527831.1	329505	338062	+	3594	protein_coding	vesicle-associated membrane protein 2-like	-
113046973	2.81326	0.884343	5.70043	7.16952	49.6026	5.61078	3.13268	20.7943	-2.78614	0.02716	0.629507	LOC113046973	NC_039270.1	15284804	15287726	+	2720	lncRNA	uncharacterized LOC113046973	-
113078375	0	0	0	20.7916	3.10017	0	0	7.96392	-5.50889	0.0272331	0.630847	LOC113078375	NW_020525438.1	832	53784	+	8205	protein_coding	G-protein coupled receptor 98-like	-
113115919	127.3	145.032	47.0286	58.0731	9.3005	26.6512	106.454	31.3416	1.75677	0.0272701	0.631076	LOC113115919	NC_039258.1	6113284	6124683	-	1711	pseudogene	-	-
113073269	37.2757	64.557	21.3766	17.2068	0	4.20809	41.0698	7.13831	2.48706	0.0272945	0.631076	LOC113073269	NC_039247.1	7882138	7899206	-	2848	protein_coding	TNF receptor-associated factor 2-like%2C transcript variant X1	-
113071753	194.115	152.991	235.143	306.855	719.238	331.036	194.083	452.377	-1.2221	0.027304	0.631076	LOC113071753	NW_020523902.1	47449	55583	-	2558	protein_coding	pleckstrin homology domain-containing family A member 2-like%2C transcript variant X2	PH
113119404	256.007	961.28	397.605	83.8834	233.546	251.083	538.297	189.504	1.50853	0.0273043	0.631076	LOC113119404	NC_039244.1	19656051	19660449	-	2585	protein_coding	pentraxin-related protein PTX3-like%2C transcript variant X2	-
113052544	0.703315	0.884343	0	2.86781	25.8347	1.4027	0.529219	10.0351	-4.08539	0.0273318	0.631317	LOC113052544	NC_039274.1	32791789	32794657	-	1189	protein_coding	uncharacterized LOC113052544	-
113048997	748.328	237.888	735.356	1291.23	1320.67	1492.47	573.857	1368.12	-1.2537	0.0273678	0.631317	LOC113048997	NC_039272.1	6516427	6537085	-	4168	protein_coding	transient receptor potential cation channel subfamily V member 4-like%2C transcript variant X2	Ion_trans
113083742	169.499	351.084	270.771	136.938	118.84	99.5914	263.785	118.456	1.15206	0.0274002	0.631317	rasa3	NC_039243.1	15978240	16037915	+	4480	protein_coding	RAS p21 protein activator 3%2C transcript variant X1	C2
113044149	3.51658	32.7207	8.55065	2.15086	0	2.80539	14.9293	1.65208	3.19807	0.0274043	0.631317	LOC113044149	NC_039268.1	4945185	4949646	-	3481	protein_coding	secreted frizzled-related protein 2-like	Fz
113037830	0	0	0	17.9238	0	5.61078	0	7.84486	-5.48131	0.0274056	0.631317	LOC113037830	NC_039244.1	24105039	24113066	-	1707	protein_coding	SLAM family member 9-like	-
113081077	26.726	28.299	0	0	3.10017	1.4027	18.3416	1.50095	3.66813	0.0274223	0.631317	LOC113081077	NW_020526046.1	295919	308877	-	6074	protein_coding	interferon-induced very large GTPase 1-like%2C transcript variant X1	fn3
113068158	0	3.53737	1.42511	10.7543	5.16694	28.0539	1.65416	14.6584	-3.16009	0.0274254	0.631317	LOC113068158	NC_039295.1	1681600	1733377	-	2723	protein_coding	phosphatase and actin regulator 3-like%2C transcript variant X2	-
113082882	180.049	147.685	68.4052	58.7901	0	15.4297	132.046	24.7399	2.40483	0.0274606	0.631317	LOC113082882	NW_020526352.1	19625	27120	+	605	lncRNA	uncharacterized LOC113082882	-
113068415	14.7696	9.72777	45.6035	67.3935	197.377	19.6377	23.367	94.8028	-2.04109	0.0274659	0.631317	LOC113068415	NC_039298.1	6338928	6345384	-	3788	protein_coding	uncharacterized LOC113068415	RVT_1
113045689	78.068	124.692	139.661	149.843	244.913	471.306	114.14	288.687	-1.33905	0.0274679	0.631317	LOC113045689	NC_039269.1	17069821	17075849	+	2570	protein_coding	ATP-binding cassette sub-family F member 2-like%2C transcript variant X1	ABC_tran
113078250	169.499	191.902	91.207	98.2224	25.8347	22.4431	150.869	48.8334	1.61648	0.0274879	0.631425	LOC113078250	NW_020525376.1	94377	116506	-	6103	protein_coding	FYVE and coiled-coil domain-containing protein 1-like	FYVE
113075111	51.342	42.4484	15.6762	15.056	0	2.80539	36.4889	5.95379	2.5704	0.0275331	0.632112	LOC113075111	NW_020524669.1	372324	376151	+	1292	pseudogene	-	-
113112591	291.173	540.333	245.119	182.823	139.507	157.102	358.875	159.811	1.16726	0.0275594	0.632362	LOC113112591	NC_039255.1	9954735	9970193	-	2525	protein_coding	fibulin-5-like	EGF_CA
113107425	11.253	3.53737	7.12554	14.339	50.636	25.2485	7.30532	30.0745	-2.02666	0.0276134	0.632764	LOC113107425	NC_039250.1	16466579	16475765	-	2523	lncRNA	uncharacterized LOC113107425	-
113075418	14.7696	12.3808	28.5022	22.2255	156.042	33.6647	18.5509	70.644	-1.94325	0.0276272	0.632764	LOC113075418	NW_020524733.1	152337	263549	-	6582	pseudogene	-	-
113111452	1.40663	0.884343	0	2.86781	22.7345	5.61078	0.763658	10.4044	-3.62503	0.0276377	0.632764	LOC113111452	NC_039254.1	2028342	2034158	-	1877	protein_coding	WW domain-binding protein 2-like	GRAM
113058760	35.8691	38.9111	265.07	172.785	908.348	256.693	113.283	445.942	-1.983	0.0276398	0.632764	LOC113058760	NC_039282.1	18351481	18355621	-	694	lncRNA	uncharacterized LOC113058760	-
113102980	293.986	237.888	381.929	382.135	1009.62	712.569	304.601	701.442	-1.20397	0.0276679	0.632764	ssu72	NW_020529245.1	101953	106843	-	1372	protein_coding	SSU72 homolog%2C RNA polymerase II CTD phosphatase	-
novel.1052	8.43979	10.6121	21.3766	10.7543	171.542	16.8323	13.4762	66.3764	-2.31693	0.027669	0.632764	-	NC_039279.1	7832649	7833092	+	421	-	- && - && -	-
113060120	21.0995	2.65303	11.4009	0	0	2.80539	11.7178	0.93513	3.87858	0.0277363	0.633144	LOC113060120	NC_039283.1	13627701	13630473	+	1317	protein_coding	DNA-binding protein inhibitor ID-4-like	HLH
113060106	0	0.884343	0	2.15086	14.4674	5.61078	0.294781	7.40969	-4.42361	0.0277368	0.633144	LOC113060106	NC_039283.1	12827103	12833294	+	1212	protein_coding	putative ferric-chelate reductase 1	-
113116351	59.0785	116.733	81.2312	50.9036	18.601	19.6377	85.681	29.7141	1.51127	0.0277515	0.633144	LOC113116351	NC_039258.1	17010217	17020004	+	1867	protein_coding	beta-2-glycoprotein 1-like	Sushi
113054477	20.3961	3.53737	52.729	27.2442	161.209	136.061	25.5542	108.171	-2.09661	0.0277785	0.633144	LOC113054477	NC_039277.1	12823062	12828286	+	3092	protein_coding	uncharacterized LOC113054477	V-set
113063244	0	0.884343	0	0.716952	0	35.0674	0.294781	11.9281	-5.101	0.0277831	0.633144	LOC113063244	NC_039287.1	10602224	10607822	+	1913	protein_coding	translation initiation factor eIF-2B subunit delta-like	-
113053400	24.616	16.8025	27.0771	43.7341	65.1035	70.1348	22.8319	59.6574	-1.38695	0.0278007	0.633144	LOC113053400	NC_039276.1	17402373	17410985	-	2412	protein_coding	phospholipase A1 member A-like%2C transcript variant X1	Lipase
113057504	959.322	712.78	1356.7	1248.21	3019.56	2704.4	1009.6	2324.06	-1.20309	0.0278101	0.633144	LOC113057504	NC_039280.1	11948096	11980676	-	4938	protein_coding	STE20-like serine/threonine-protein kinase	Pkinase
113050431	2000.93	7009.3	12733.3	16909.3	22974.3	20124.5	7247.86	20002.7	-1.46468	0.0278183	0.633144	LOC113050431	NC_039273.1	8075657	8091864	+	2838	protein_coding	peptidyl-prolyl cis-trans isomerase FKBP5-like%2C transcript variant X2	FKBP_C
113100037	5.62652	11.4965	4.27533	0	1.03339	0	7.13277	0.344463	4.29995	0.0278435	0.633144	LOC113100037	NW_020528908.1	99089	113952	+	1496	pseudogene	-	-
113063304	161.059	82.2439	86.9316	213.652	230.446	302.982	110.078	249.027	-1.17243	0.0278449	0.633144	LOC113063304	NC_039246.1	23465855	23473949	-	1284	lncRNA	uncharacterized LOC113063304%2C transcript variant X2	-
113044467	49.9354	23.8772	35.6277	40.8663	233.546	78.551	36.4801	117.654	-1.68606	0.0278654	0.633144	LOC113044467	NC_039268.1	16497255	16500024	+	1685	protein_coding	B- and T-lymphocyte attenuator-like%2C transcript variant X1	-
113093276	0	2.65303	0	28.6781	1.03339	11.2216	0.884343	13.6443	-3.90628	0.0279285	0.633144	LOC113093276	NW_020527870.1	2474	9566	-	1808	protein_coding	receptor activity-modifying protein 1-like	-
113092940	90.0244	83.1282	14.2511	27.2442	12.4007	11.2216	62.4679	16.9555	1.87257	0.0279939	0.633144	LOC113092940	NW_020527804.1	203960	220234	+	6478	protein_coding	protein Wiz-like	-
113072956	0	0	0	7.88647	14.4674	0	0	7.4513	-5.4053	0.0279954	0.633144	LOC113072956	NW_020524169.1	17956	24860	+	2691	protein_coding	CD209 antigen-like protein D	Lectin_C
113068075	1013.48	979.852	336.326	468.17	166.376	245.472	776.552	293.339	1.40389	0.0280289	0.633144	LOC113068075	NC_039294.1	4276276	4305252	-	8389	protein_coding	protein PRRC2B-like%2C transcript variant X4	-
113079934	28.1326	56.5979	5.70043	10.0373	0	2.80539	30.1437	4.28091	2.77341	0.0280443	0.633144	LOC113079934	NC_039247.1	19715202	19800131	+	7176	protein_coding	pappalysin-1-like%2C transcript variant X1	Sushi
113041179	187.082	177.753	180.989	242.33	608.666	374.52	181.941	408.505	-1.1662	0.0280567	0.633144	LOC113041179	NC_039265.1	8172077	8179543	-	2749	protein_coding	tuftelin-interacting protein 11%2C transcript variant X1	G-patch
113041397	272.886	282.105	69.8303	117.58	39.2688	50.497	208.274	69.1153	1.58812	0.0280573	0.633144	LOC113041397	NC_039265.1	14032431	14069352	+	6888	protein_coding	PH-interacting protein-like%2C transcript variant X3	Bromodomain
113063472	7.73647	3.53737	4.27533	15.7729	24.8013	23.8458	5.18306	21.4734	-2.02067	0.0280714	0.633144	LOC113063472	NC_039287.1	18190607	18223553	+	2142	protein_coding	5-hydroxytryptamine receptor 1E-like	7tm_1
113106951	37.2757	18.5712	15.6762	49.4697	98.1719	57.5105	23.841	68.384	-1.50339	0.0280876	0.633144	LOC113106951	NC_039250.1	2191504	2197268	+	3678	protein_coding	alpha-(1%2C3)-fucosyltransferase 9-like%2C transcript variant X2	-
113054761	62.5951	17.6869	0	68.1104	182.91	152.894	26.7606	134.638	-2.31304	0.0281011	0.633144	LOC113054761	NC_039277.1	19047658	19094138	+	3465	protein_coding	myosin-IIIb-like	Myosin_head
113044994	75.2548	59.251	189.539	24.3764	12.4007	61.7186	108.015	32.8319	1.72634	0.0281043	0.633144	LOC113044994	NC_039269.1	1147784	1153445	-	3282	protein_coding	zinc finger protein 502-like	-
113117824	21.0995	15.0338	9.97576	2.86781	0	4.20809	15.3697	2.35863	2.74151	0.0281112	0.633144	LOC113117824	NC_039259.1	26399512	26456057	-	2826	protein_coding	bcl-2-modifying factor-like%2C transcript variant X4	-
113091883	33.7591	71.6317	18.5264	12.1882	13.4341	11.2216	41.3058	12.2813	1.75466	0.0281174	0.633144	LOC113091883	NW_020527617.1	318275	381576	-	6225	protein_coding	protein CBFA2T1-like%2C transcript variant X3	zf-MYND
113046159	26.726	26.5303	4.27533	5.01866	0	2.80539	19.1772	2.60802	2.85216	0.0281247	0.633144	LOC113046159	NC_039269.1	29704165	29725859	-	2376	protein_coding	gastrula zinc finger protein XlCGF57.1-like	zf-C2H2
novel.2162	69.6282	20.3399	180.989	118.297	1186.33	49.0943	90.319	451.24	-2.32475	0.0281348	0.633144	-	NW_020529060.1	88658	91908	+	2066	-	- && - && -	-
113107471	117.454	84.8969	104.033	47.3188	40.3022	49.0943	102.128	45.5718	1.16534	0.0281387	0.633144	LOC113107471	NC_039243.1	31293673	31298515	-	977	protein_coding	protein FRG1-like	-
113071539	6.32984	1.76869	1.42511	73.1291	6.20033	1.4027	3.17454	26.9107	-3.05108	0.0281526	0.633144	LOC113071539	NW_020523855.1	21552	22903	-	1001	protein_coding	interferon alpha-inducible protein 27-like protein 2A	-
113108208	14.7696	18.5712	9.97576	65.9596	71.3038	14.027	14.4389	50.4301	-1.80109	0.0281717	0.633144	LOC113108208	NC_039251.1	5397994	5402061	-	3437	protein_coding	toll-like receptor 7	TIR
113077155	7.03315	23.8772	5.70043	25.0933	42.3689	68.7321	12.2036	45.3981	-1.87464	0.0281914	0.633144	LOC113077155	NW_020525136.1	8115	50719	+	6285	protein_coding	kinase non-catalytic C-lobe domain-containing protein 1-like	-
113118451	893.914	590.741	1274.05	1286.93	4765.99	1419.53	919.567	2490.81	-1.43796	0.0281922	0.633144	LOC113118451	NC_039260.1	11419774	11442984	+	3805	protein_coding	RAS guanyl-releasing protein 1-like%2C transcript variant X1	C1_1
113047920	0	0	4.27533	3.58476	23.7679	16.8323	1.42511	14.7283	-3.57968	0.028196	0.633144	LOC113047920	NC_039271.1	6781076	6809485	+	3641	protein_coding	solute carrier organic anion transporter family member 1C1-like	-
113038937	5233.37	2892.68	6070.96	6417.44	8292.94	21793.7	4732.34	12168	-1.36246	0.0282055	0.633144	LOC113038937	NC_039263.1	21688897	21691467	+	400	protein_coding	60S ribosomal protein L37	-
113041092	16.8796	3.53737	28.5022	34.4137	72.3372	65.9267	16.3064	57.5592	-1.83837	0.028208	0.633144	LOC113041092	NC_039265.1	5790274	5809894	-	5931	protein_coding	synaptonemal complex protein 2-like%2C transcript variant X3	-
113106219	85.8045	94.6247	44.1784	32.9798	15.5008	33.6647	74.8692	27.3818	1.45706	0.0282437	0.633509	LOC113106219	NC_039249.1	21660850	21670679	+	3894	protein_coding	zinc finger protein 507-like	-
113111375	418.473	379.383	132.535	187.124	36.1686	81.3563	310.13	101.55	1.60806	0.028268	0.633509	LOC113111375	NC_039254.1	867013	895869	-	6548	protein_coding	disks large homolog 5-like%2C transcript variant X2	PDZ
113094970	20.3961	0	4.27533	0	0	0	8.22382	0	5.47259	0.0282739	0.633509	LOC113094970	NW_020528137.1	20864	27660	-	2717	protein_coding	WD repeat-containing protein 25-like%2C transcript variant X1	-
113092284	37.979	53.0606	17.1013	17.2068	5.16694	2.80539	36.047	8.39306	2.06251	0.0282953	0.633509	LOC113092284	NW_020527700.1	14525	19109	+	3853	lncRNA	uncharacterized LOC113092284	-
113083759	161.763	104.352	199.515	248.065	659.302	256.693	155.21	388.02	-1.32367	0.0283169	0.633509	LOC113083759	NW_020526506.1	68836	73505	-	2125	protein_coding	general transcription factor 3C polypeptide 1-like	-
113119812	69.6282	81.3595	27.0771	32.2628	6.20033	9.81887	59.3549	16.094	1.86298	0.0283292	0.633509	LOC113119812	NC_039261.1	21353130	21416598	+	2604	protein_coding	junction plakoglobin-like%2C transcript variant X1	Arm
113076466	659.007	1072.71	1275.47	2024.67	2960.66	1564.01	1002.4	2183.11	-1.12356	0.0283412	0.633509	LOC113076466	NW_020525031.1	766660	776328	+	2844	protein_coding	5'-nucleotidase domain-containing protein 2-like	-
113059741	87.9144	76.9378	58.4295	23.6594	10.3339	43.4836	74.4272	25.8256	1.5436	0.0283552	0.633509	LOC113059741	NC_039283.1	805971	811829	-	3324	protein_coding	GA-binding protein subunit beta-2-like%2C transcript variant X2	-
113112364	37.2757	206.936	12.826	34.4137	12.4007	7.01348	85.6793	17.9426	2.24073	0.0283901	0.633509	LOC113112364	NC_039255.1	3431761	3512072	+	5473	protein_coding	integrin alpha-9-like	FG-GAP
113070102	164.576	117.618	240.843	386.437	265.581	544.246	174.346	398.755	-1.19549	0.028396	0.633509	LOC113070102	NW_020523497.1	1037862	1051695	-	3481	protein_coding	brain mitochondrial carrier protein 1-like%2C transcript variant X2	Mito_carr
113042434	2.10995	64.557	12.826	58.7901	161.209	137.464	26.4976	119.154	-2.16499	0.0284212	0.633509	LOC113042434	NC_039266.1	16327051	16351784	-	2058	protein_coding	zinc finger C2HC domain-containing protein 1A-like%2C transcript variant X2	-
113112395	180.752	227.276	169.588	125.467	59.9365	63.1213	192.539	82.8415	1.21083	0.0284511	0.633509	LOC113112395	NC_039255.1	4441564	4467442	-	3306	protein_coding	poly(ADP-ribose) glycohydrolase-like%2C transcript variant X1	-
113070402	66.815	54.8292	32.7775	27.9611	7.23372	11.2216	51.4739	15.4721	1.71595	0.0284611	0.633509	LOC113070402	NC_039247.1	1530967	1545750	+	2455	protein_coding	cip1-interacting zinc finger protein-like%2C transcript variant X1	-
113114153	588.675	523.531	149.636	217.953	19.6344	117.826	420.614	118.471	1.82676	0.0284616	0.633509	LOC113114153	NC_039256.1	26150536	26192379	+	5616	protein_coding	muscleblind-like protein 3%2C transcript variant X3	-
113072452	46.4188	52.1762	22.8017	16.4899	2.06678	12.6243	40.4656	10.3936	1.95768	0.0284637	0.633509	LOC113072452	NW_020524003.1	7	18262	+	5052	pseudogene	-	Ldl_recept_a
113040331	1.40663	5.30606	21.3766	17.2068	29.9683	88.3698	9.36311	45.1816	-2.31591	0.0284702	0.633509	LOC113040331	NC_039264.1	30698583	30717372	-	5419	protein_coding	dihydropyridine-sensitive L-type skeletal muscle calcium channel subunit alpha-1-like	Ion_trans
113110420	118.86	83.1282	114.009	268.857	274.881	151.491	105.332	231.743	-1.13996	0.0285101	0.63392	LOC113110420	NC_039252.1	6712225	6725128	+	2906	protein_coding	RING finger protein 208-like%2C transcript variant X1	-
novel.1542	4.21989	2.65303	2.85022	5.73562	84.7379	0	3.24105	30.1578	-3.20871	0.0285482	0.63392	-	NW_020524947.1	344455	345178	-	428	-	- && - && -	-
113042266	7.03315	15.0338	4.27533	0.716952	0	1.4027	8.78077	0.706549	3.72966	0.0285637	0.63392	LOC113042266	NC_039266.1	10521143	10864382	+	4976	protein_coding	contactin-associated protein-like 2	F5_F8_type_C
113050560	48.5288	120.271	22.8017	20.7916	0	15.4297	63.867	12.0738	2.39993	0.0285701	0.63392	LOC113050560	NC_039273.1	12254392	12358592	+	4589	protein_coding	inactive tyrosine-protein kinase transmembrane receptor ROR1-like	Pkinase_Tyr
113050039	16.8796	6.1904	0	124.033	32.035	4.20809	7.68999	53.4253	-2.7652	0.0286038	0.63392	LOC113050039	NC_039272.1	18513491	18515748	-	1326	protein_coding	intelectin-like	-
113048417	702.612	4296.14	592.845	432.322	24.8013	740.623	1863.86	399.249	2.22349	0.0286074	0.63392	LOC113048417	NC_039271.1	21705803	21708535	-	1769	protein_coding	lumican-like	-
novel.1805	9.84642	6.1904	37.0528	22.9425	209.778	21.0404	17.6965	84.5869	-2.28017	0.0286119	0.63392	-	NW_020526745.1	37751	39064	+	488	-	- && - && -	-
113049352	64.0017	258.228	91.207	58.0731	36.1686	50.497	137.812	48.2463	1.5137	0.0286962	0.63392	LOC113049352	NC_039272.1	15156436	15165362	-	3257	protein_coding	disabled homolog 2-like%2C transcript variant X1	PID
113038719	121.674	95.509	37.0528	43.0171	3.10017	18.235	84.7451	21.4508	1.97198	0.028719	0.63392	LOC113038719	NC_039263.1	16576887	16651309	-	2668	pseudogene	-	Ank
113117381	2.10995	5.30606	9.97576	0	0	0	5.79725	0	4.9443	0.0287216	1	LOC113117381	NC_039259.1	15117277	15124268	-	2631	pseudogene	-	-
113107421	23.2094	14.1495	0	56.6392	82.6711	33.6647	12.453	57.6583	-2.17848	0.0287231	0.63392	rasef	NC_039250.1	16339107	16363978	-	5104	protein_coding	RAS and EF-hand domain containing	Ras
113053456	3.51658	6.1904	5.70043	8.60342	53.7362	12.6243	5.1358	24.988	-2.29455	0.0287232	0.63392	LOC113053456	NC_039276.1	19366815	19376577	+	2624	protein_coding	SLAIN motif-containing protein 1-like%2C transcript variant X1	-
113045180	26.726	3.53737	19.9515	32.2628	198.411	14.027	16.7383	81.5668	-2.28534	0.0287519	0.63392	LOC113045180	NC_039269.1	5497951	5502773	+	2183	pseudogene	-	zf-B_box
113064980	1359.51	1003.73	1339.6	2089.2	6267.5	1409.71	1234.28	3255.47	-1.39928	0.0287731	0.63392	ptprc	NC_039289.1	7917914	7942295	+	4931	protein_coding	protein tyrosine phosphatase%2C receptor type C%2C transcript variant X1	Y_phosphatase
113117678	29.5392	317.479	485.962	643.823	432.99	2212.05	277.66	1096.29	-1.98252	0.0287909	0.63392	LOC113117678	NC_039259.1	23940361	23948038	+	2712	protein_coding	egl nine homolog 3-like%2C transcript variant X1	-
113059522	32.3525	44.2171	57.0043	149.126	297.616	22.4431	44.5247	156.395	-1.81868	0.0288124	0.63392	LOC113059522	NC_039283.1	1871370	1901680	+	3665	protein_coding	protein asteroid homolog 1-like	-
113054229	0	0	0	2.86781	20.6678	0	0	7.84519	-5.47522	0.0288479	0.63392	LOC113054229	NC_039277.1	7375723	7377793	+	1419	protein_coding	CD209 antigen-like protein C	Lectin_C
113114663	4.21989	0.884343	0	10.0373	17.5676	14.027	1.70141	13.8773	-2.89428	0.028857	0.63392	LOC113114663	NC_039244.1	7622597	7640157	-	2805	protein_coding	neurturin-like	-
113106002	421.286	445.709	601.396	865.361	1731.96	709.764	489.463	1102.36	-1.17216	0.0288804	0.63392	LOC113106002	NC_039249.1	13717635	13743412	-	4433	protein_coding	transducin-like enhancer protein 3-B%2C transcript variant X21	-
113073414	105.497	118.502	76.9559	196.445	133.307	432.03	100.318	253.927	-1.33512	0.0288828	0.63392	LOC113073414	NW_020524261.1	42987	47050	+	1738	protein_coding	ubiquitin-like protein 3	-
113094691	21.0995	92.856	121.134	23.6594	701.671	308.593	78.3632	344.641	-2.1401	0.0288952	0.63392	LOC113094691	NC_039248.1	9417936	9429112	-	6079	protein_coding	myosin heavy chain%2C fast skeletal muscle-like%2C transcript variant X1	Myosin_head
113038664	31.6492	114.965	54.1541	27.9611	17.5676	21.0404	66.9226	22.1897	1.58704	0.0289007	0.63392	LOC113038664	NC_039263.1	15270377	15324450	+	4306	protein_coding	nectin-3-like protein%2C transcript variant X2	V-set
113109703	662.523	672.985	374.804	1000.15	1046.82	1596.27	570.104	1214.41	-1.08958	0.0289039	0.63392	LOC113109703	NC_039252.1	7777947	7789733	+	4308	protein_coding	sodium-dependent phosphate transporter 1-B-like%2C transcript variant X1	-
113105859	77.3647	39.7954	129.685	98.9394	459.858	183.753	82.2817	247.517	-1.59324	0.0289076	0.63392	LOC113105859	NC_039249.1	10359169	10378514	+	2906	protein_coding	serine/threonine-protein kinase D3-like%2C transcript variant X1	Pkinase
113108972	174.422	282.99	89.7818	101.09	25.8347	61.7186	182.398	62.8812	1.53412	0.0289154	0.63392	LOC113108972	NC_039251.1	28642301	28647922	-	1901	protein_coding	leucine-rich repeat-containing protein 58-like	-
113065117	0	25.6459	1.42511	0	0	0	9.02368	0	5.60161	0.0289219	0.63392	LOC113065117	NC_039246.1	28153054	28159962	+	1577	protein_coding	mitochondrial-processing peptidase subunit beta-like	-
113054611	543.663	1461.82	634.173	486.81	353.419	129.048	879.885	323.092	1.44371	0.0289264	0.63392	LOC113054611	NC_039277.1	15912555	15938001	+	7268	protein_coding	versican core protein-like%2C transcript variant X1	Xlink
113113839	42.9022	31.8363	76.9559	75.28	241.813	105.202	50.5648	140.765	-1.48514	0.0289358	0.63392	LOC113113839	NC_039256.1	17161820	17179298	+	4236	protein_coding	elongator complex protein 1-like%2C transcript variant X1	-
113042206	83.6945	255.575	31.3524	43.0171	0	22.4431	123.541	21.8201	2.49582	0.0289409	0.63392	LOC113042206	NC_039245.1	12165	55990	-	4571	protein_coding	collagen alpha-1(XI) chain-like	Collagen
113120977	190.598	315.71	237.993	164.182	54.7696	79.9537	248.101	99.6351	1.31093	0.0289439	0.63392	LOC113120977	NC_039262.1	12485012	12489569	+	1970	protein_coding	cytochrome P450 2J2-like	p450
113048457	28.8359	34.4894	37.0528	12.1882	9.3005	0	33.4594	7.16289	2.17359	0.0289502	0.63392	LOC113048457	NC_039245.1	12366907	12372177	+	1009	protein_coding	histone-lysine N-methyltransferase EZH2-like	-
113058747	11.253	98.162	260.795	25.8103	7.23372	47.6917	123.403	26.9119	2.19995	0.0289676	0.633965	LOC113058747	NC_039243.1	8972798	8975447	-	1654	protein_coding	actin%2C alpha skeletal muscle 2	Actin
113076926	63.2984	112.312	242.268	42.3002	62.0033	49.0943	139.293	51.1326	1.44141	0.0289871	0.634051	LOC113076926	NW_020525115.1	65420	81452	-	5176	protein_coding	thrombospondin-2-like%2C transcript variant X1	TSP_C
113045605	61.8918	121.155	31.3524	28.6781	0	12.6243	71.4664	13.7674	2.36326	0.0290023	0.634051	LOC113045605	NC_039269.1	14813894	14820454	+	3215	protein_coding	olfactomedin-like protein 3B	-
113093351	358.691	501.422	324.925	116.863	177.743	245.472	395.013	180.026	1.13752	0.0290375	0.634159	LOC113093351	NW_020527887.1	372774	442916	-	11921	protein_coding	collagen alpha-1(XII) chain-like	VWA
113089495	107.607	68.9787	114.009	58.0731	5.16694	16.8323	96.8649	26.6908	1.84161	0.0290508	0.634159	LOC113089495	NC_039248.1	655482	666558	+	4063	protein_coding	ubiquitin-protein ligase E3A-like%2C transcript variant X1	HECT
113066567	2.81326	2.65303	0	11.4712	1.03339	42.0809	1.8221	18.1952	-3.22688	0.0290534	0.634159	LOC113066567	NC_039292.1	1032835	1044600	-	2475	protein_coding	THO complex subunit 5 homolog%2C transcript variant X4	-
113060519	493.727	672.985	890.693	428.02	188.077	298.774	685.802	304.957	1.16743	0.0291106	0.635071	LOC113060519	NC_039284.1	6970376	6991478	+	7074	protein_coding	zinc finger protein 106-like%2C transcript variant X2	-
113048236	365.724	925.907	491.662	248.782	328.618	190.767	594.431	256.055	1.21443	0.0291442	0.635222	LOC113048236	NC_039271.1	17330951	17342174	+	3610	protein_coding	inter-alpha-trypsin inhibitor heavy chain H5-like	VWA
113113742	338.998	224.623	380.504	678.237	974.485	439.044	314.708	697.255	-1.14886	0.0291484	0.635222	LOC113113742	NC_039256.1	14274862	14301568	-	1793	protein_coding	SH2 domain-containing protein 4A-like%2C transcript variant X4	-
113107700	2.10995	0	0	11.4712	1.03339	23.8458	0.703315	12.1168	-3.92319	0.029263	0.636173	LOC113107700	NC_039250.1	23106666	23108251	+	620	protein_coding	small nuclear ribonucleoprotein Sm D3-like	LSM
113037705	188.489	159.182	263.645	393.607	844.278	263.707	203.772	500.531	-1.29849	0.0292691	0.636173	LOC113037705	NC_039262.1	27903859	27929218	+	5707	protein_coding	uncharacterized LOC113037705%2C transcript variant X1	Actin
novel.527	7.03315	4.42171	29.9273	17.2068	62.0033	89.7725	13.794	56.3276	-2.06164	0.0292977	0.636173	-	NC_039261.1	4858891	4859524	+	588	-	- && - && -	-
113117409	128.003	76.0535	138.236	202.18	255.247	281.942	114.097	246.456	-1.11192	0.0293128	0.636173	LOC113117409	NC_039259.1	15822278	15901853	+	11346	protein_coding	forkhead box protein N3-like%2C transcript variant X1	Fork_head
113075474	206.775	100.815	71.2554	57.3562	26.8681	56.1078	126.282	46.7774	1.43706	0.0293253	0.636173	LOC113075474	NC_039247.1	11541029	11543344	+	2316	protein_coding	immediate early response gene 5-like protein	-
113059063	0	0	0	0	0	35.0674	0	11.6891	-6.03819	0.0293314	0.636173	LOC113059063	NC_039283.1	17110814	17118055	-	4302	protein_coding	activity-dependent neuroprotector homeobox protein 2-like%2C transcript variant X2	-
113079972	0	0	0	0	0	35.0674	0	11.6891	-6.03819	0.0293314	0.636173	LOC113079972	NW_020525818.1	37648	43095	+	3030	protein_coding	serine/threonine-protein kinase par-1-like	Pkinase
113075287	30.9459	43.3328	22.8017	7.88647	10.3339	12.6243	32.3601	10.2815	1.67592	0.0293395	0.636173	LOC113075287	NW_020524700.1	163026	248244	-	5275	pseudogene	-	zf-C2H2
113074147	324.228	406.798	612.797	822.344	1005.49	928.585	447.941	918.805	-1.03796	0.0293497	0.636173	LOC113074147	NW_020524440.1	840928	873416	+	6081	protein_coding	sodium- and chloride-dependent creatine transporter 1-like%2C transcript variant X1	SNF
novel.2020	102.684	160.066	266.495	151.994	530.128	851.436	176.415	511.186	-1.5363	0.0293638	0.636173	-	NW_020528371.1	175	20923	+	9143	-	- && Q6CQE5.2 RecName: Full=Protein TAR1 && -	-
113066537	64.705	45.9858	82.6563	94.6377	290.382	120.632	64.449	168.551	-1.39036	0.0294026	0.636173	LOC113066537	NC_039292.1	418188	457317	+	5197	protein_coding	von Willebrand factor A domain-containing protein 5A-like%2C transcript variant X4	-
113110159	663.226	1967.66	726.805	471.754	168.442	580.716	1119.23	406.971	1.46005	0.0294054	0.636173	LOC113110159	NC_039252.1	18359256	18376368	+	3672	protein_coding	inactive carboxypeptidase-like protein X2	F5_F8_type_C
113058434	9.1431	45.9858	37.0528	10.0373	0	5.61078	30.7272	5.21604	2.53003	0.0294176	0.636173	LOC113058434	NC_039282.1	7284081	7288111	+	2098	protein_coding	transmembrane protein 136-like%2C transcript variant X1	LAG1
113064441	0	3.53737	5.70043	10.7543	9.3005	42.0809	3.07927	20.7119	-2.81646	0.0294232	0.636173	LOC113064441	NC_039246.1	26528925	26533221	+	2337	protein_coding	leiomodin-2-like	-
113071085	8.43979	40.6798	11.4009	3.58476	0	5.61078	20.1735	3.06518	2.74897	0.0294236	0.636173	LOC113071085	NW_020523714.1	10712	14109	-	1787	protein_coding	insulin-like growth factor-binding protein 6	-
[truncated: 1,123 more rows]

## Sheet: BvsY_DEG
Table S3. Differentially expressed mRNAs in skin tissues among three groups.
[truncated: 1,001 more rows]

[truncated: 1 more sheets: WvsY_DEG]
