# Supplementary material for: Comprehensive Transcriptome Analysis of Different Skin Colors to Evaluate Genes Related to the Production of Pigment in Celestial Goldfish
Source: Biology (Basel). 2022 Dec 21;12(1):7. doi: 10.3390/biology12010007 (PMC9854719; doi:10.3390/biology12010007)
Supplement: Supplementary file 1 [file biology-12-00007-s001.zip › Table S4. GO enrichment analysis for DE mRNAs in skin tissuess among three groups..xlsx]

## Sheet: WvsY_GOenrich
Table S4. GO enrichment analysis for DE mRNAs in skin tissues among three groups.
Category	GOID	Description	GeneRatio	BgRatio	pvalue	padj	geneID	geneName	Count	Up	Up_Gene_id	Down	Down_Gene_id
BP	GO:0018149	peptide cross-linking	9/570	33/14376	3.73577e-06	0.00190151	113040942/113042741/113066051/113089140/113042211/113042740/113065965/113102464/113088174	LOC113040942/LOC113042741/LOC113066051/LOC113089140/LOC113042211/LOC113042740/LOC113065965/LOC113102464/LOC113088174	9	5	113042741/113066051/113042211/113042740/113065965	4	113040942/113089140/113102464/113088174
BP	GO:0007623	circadian rhythm	6/570	18/14376	4.67109e-05	0.00792529	113066992/113043401/113068596/113094096/113062232/113120002	LOC113066992/LOC113043401/LOC113068596/LOC113094096/LOC113062232/LOC113120002	6	0		6	113066992/113043401/113068596/113094096/113062232/113120002
BP	GO:0048511	rhythmic process	6/570	18/14376	4.67109e-05	0.00792529	113066992/113043401/113068596/113094096/113062232/113120002	LOC113066992/LOC113043401/LOC113068596/LOC113094096/LOC113062232/LOC113120002	6	0		6	113066992/113043401/113068596/113094096/113062232/113120002
BP	GO:0044283	small molecule biosynthetic process	9/570	46/14376	6.73496e-05	0.00857024	113061569/113112368/113041858/113045628/113112081/113042325/113048915/113097736/113061438	LOC113061569/LOC113112368/LOC113041858/LOC113045628/LOC113112081/LOC113042325/LOC113048915/LOC113097736/LOC113061438	9	3	113112081/113048915/113061438	6	113061569/113112368/113041858/113045628/113042325/113097736
BP	GO:0033993	response to lipid	17/570	159/14376	0.000192648	0.00980576	113060128/113115669/113063329/113049693/113074068/113059351/113120951/113066601/113069889/113045333/113063076/113059848/113049288/113063334/113116148/113050808/113053286	LOC113060128/LOC113115669/LOC113063329/LOC113049693/LOC113074068/LOC113059351/LOC113120951/LOC113066601/LOC113069889/LOC113045333/LOC113063076/LOC113059848/LOC113049288/LOC113063334/LOC113116148/LOC113050808/LOC113053286	17	10	113060128/113063329/113074068/113066601/113069889/113045333/113063076/113049288/113063334/113050808	7	113115669/113049693/113059351/113120951/113059848/113116148/113053286
BP	GO:0043401	steroid hormone mediated signaling pathway	17/570	159/14376	0.000192648	0.00980576	113060128/113115669/113063329/113049693/113074068/113059351/113120951/113066601/113069889/113045333/113063076/113059848/113049288/113063334/113116148/113050808/113053286	LOC113060128/LOC113115669/LOC113063329/LOC113049693/LOC113074068/LOC113059351/LOC113120951/LOC113066601/LOC113069889/LOC113045333/LOC113063076/LOC113059848/LOC113049288/LOC113063334/LOC113116148/LOC113050808/LOC113053286	17	10	113060128/113063329/113074068/113066601/113069889/113045333/113063076/113049288/113063334/113050808	7	113115669/113049693/113059351/113120951/113059848/113116148/113053286
BP	GO:0048545	response to steroid hormone	17/570	159/14376	0.000192648	0.00980576	113060128/113115669/113063329/113049693/113074068/113059351/113120951/113066601/113069889/113045333/113063076/113059848/113049288/113063334/113116148/113050808/113053286	LOC113060128/LOC113115669/LOC113063329/LOC113049693/LOC113074068/LOC113059351/LOC113120951/LOC113066601/LOC113069889/LOC113045333/LOC113063076/LOC113059848/LOC113049288/LOC113063334/LOC113116148/LOC113050808/LOC113053286	17	10	113060128/113063329/113074068/113066601/113069889/113045333/113063076/113049288/113063334/113050808	7	113115669/113049693/113059351/113120951/113059848/113116148/113053286
BP	GO:0071383	cellular response to steroid hormone stimulus	17/570	159/14376	0.000192648	0.00980576	113060128/113115669/113063329/113049693/113074068/113059351/113120951/113066601/113069889/113045333/113063076/113059848/113049288/113063334/113116148/113050808/113053286	LOC113060128/LOC113115669/LOC113063329/LOC113049693/LOC113074068/LOC113059351/LOC113120951/LOC113066601/LOC113069889/LOC113045333/LOC113063076/LOC113059848/LOC113049288/LOC113063334/LOC113116148/LOC113050808/LOC113053286	17	10	113060128/113063329/113074068/113066601/113069889/113045333/113063076/113049288/113063334/113050808	7	113115669/113049693/113059351/113120951/113059848/113116148/113053286
BP	GO:0071396	cellular response to lipid	17/570	159/14376	0.000192648	0.00980576	113060128/113115669/113063329/113049693/113074068/113059351/113120951/113066601/113069889/113045333/113063076/113059848/113049288/113063334/113116148/113050808/113053286	LOC113060128/LOC113115669/LOC113063329/LOC113049693/LOC113074068/LOC113059351/LOC113120951/LOC113066601/LOC113069889/LOC113045333/LOC113063076/LOC113059848/LOC113049288/LOC113063334/LOC113116148/LOC113050808/LOC113053286	17	10	113060128/113063329/113074068/113066601/113069889/113045333/113063076/113049288/113063334/113050808	7	113115669/113049693/113059351/113120951/113059848/113116148/113053286
BP	GO:0071407	cellular response to organic cyclic compound	17/570	159/14376	0.000192648	0.00980576	113060128/113115669/113063329/113049693/113074068/113059351/113120951/113066601/113069889/113045333/113063076/113059848/113049288/113063334/113116148/113050808/113053286	LOC113060128/LOC113115669/LOC113063329/LOC113049693/LOC113074068/LOC113059351/LOC113120951/LOC113066601/LOC113069889/LOC113045333/LOC113063076/LOC113059848/LOC113049288/LOC113063334/LOC113116148/LOC113050808/LOC113053286	17	10	113060128/113063329/113074068/113066601/113069889/113045333/113063076/113049288/113063334/113050808	7	113115669/113049693/113059351/113120951/113059848/113116148/113053286
BP	GO:0014070	response to organic cyclic compound	18/570	176/14376	0.000220987	0.0102257	113060128/113115669/113063329/113049693/113074068/113059351/113120951/113066601/113069889/113045333/113063076/113059848/113049288/113063334/113118212/113116148/113050808/113053286	LOC113060128/LOC113115669/LOC113063329/LOC113049693/LOC113074068/LOC113059351/LOC113120951/LOC113066601/LOC113069889/LOC113045333/LOC113063076/LOC113059848/LOC113049288/LOC113063334/LOC113118212/LOC113116148/LOC113050808/LOC113053286	18	11	113060128/113063329/113074068/113066601/113069889/113045333/113063076/113049288/113063334/113118212/113050808	7	113115669/113049693/113059351/113120951/113059848/113116148/113053286
BP	GO:0009755	hormone-mediated signaling pathway	17/570	165/14376	0.000300272	0.0125872	113060128/113115669/113063329/113049693/113074068/113059351/113120951/113066601/113069889/113045333/113063076/113059848/113049288/113063334/113116148/113050808/113053286	LOC113060128/LOC113115669/LOC113063329/LOC113049693/LOC113074068/LOC113059351/LOC113120951/LOC113066601/LOC113069889/LOC113045333/LOC113063076/LOC113059848/LOC113049288/LOC113063334/LOC113116148/LOC113050808/LOC113053286	17	10	113060128/113063329/113074068/113066601/113069889/113045333/113063076/113049288/113063334/113050808	7	113115669/113049693/113059351/113120951/113059848/113116148/113053286
BP	GO:0009725	response to hormone	17/570	167/14376	0.00034621	0.0125872	113060128/113115669/113063329/113049693/113074068/113059351/113120951/113066601/113069889/113045333/113063076/113059848/113049288/113063334/113116148/113050808/113053286	LOC113060128/LOC113115669/LOC113063329/LOC113049693/LOC113074068/LOC113059351/LOC113120951/LOC113066601/LOC113069889/LOC113045333/LOC113063076/LOC113059848/LOC113049288/LOC113063334/LOC113116148/LOC113050808/LOC113053286	17	10	113060128/113063329/113074068/113066601/113069889/113045333/113063076/113049288/113063334/113050808	7	113115669/113049693/113059351/113120951/113059848/113116148/113053286
BP	GO:0032870	cellular response to hormone stimulus	17/570	167/14376	0.00034621	0.0125872	113060128/113115669/113063329/113049693/113074068/113059351/113120951/113066601/113069889/113045333/113063076/113059848/113049288/113063334/113116148/113050808/113053286	LOC113060128/LOC113115669/LOC113063329/LOC113049693/LOC113074068/LOC113059351/LOC113120951/LOC113066601/LOC113069889/LOC113045333/LOC113063076/LOC113059848/LOC113049288/LOC113063334/LOC113116148/LOC113050808/LOC113053286	17	10	113060128/113063329/113074068/113066601/113069889/113045333/113063076/113049288/113063334/113050808	7	113115669/113049693/113059351/113120951/113059848/113116148/113053286
BP	GO:0071495	cellular response to endogenous stimulus	18/570	204/14376	0.00128584	0.0413096	113060128/113115669/113063329/113049693/113074068/113059351/113120951/113066601/113069889/113045333/113063076/113059848/113049288/113063334/113116148/113059136/113050808/113053286	LOC113060128/LOC113115669/LOC113063329/LOC113049693/LOC113074068/LOC113059351/LOC113120951/LOC113066601/LOC113069889/LOC113045333/LOC113063076/LOC113059848/LOC113049288/LOC113063334/LOC113116148/LOC113059136/LOC113050808/LOC113053286	18	10	113060128/113063329/113074068/113066601/113069889/113045333/113063076/113049288/113063334/113050808	8	113115669/113049693/113059351/113120951/113059848/113116148/113059136/113053286
BP	GO:0009719	response to endogenous stimulus	19/570	221/14376	0.00129853	0.0413096	113060128/113115669/113063329/113049693/113074068/113059351/113120951/113066601/113069889/113045333/113063076/113059848/113049288/113063334/113118212/113116148/113059136/113050808/113053286	LOC113060128/LOC113115669/LOC113063329/LOC113049693/LOC113074068/LOC113059351/LOC113120951/LOC113066601/LOC113069889/LOC113045333/LOC113063076/LOC113059848/LOC113049288/LOC113063334/LOC113118212/LOC113116148/LOC113059136/LOC113050808/LOC113053286	19	11	113060128/113063329/113074068/113066601/113069889/113045333/113063076/113049288/113063334/113118212/113050808	8	113115669/113049693/113059351/113120951/113059848/113116148/113059136/113053286
BP	GO:0071310	cellular response to organic substance	18/570	208/14376	0.00160057	0.0460033	113060128/113115669/113063329/113049693/113074068/113059351/113120951/113066601/113069889/113045333/113063076/113059848/113049288/113063334/113116148/113059136/113050808/113053286	LOC113060128/LOC113115669/LOC113063329/LOC113049693/LOC113074068/LOC113059351/LOC113120951/LOC113066601/LOC113069889/LOC113045333/LOC113063076/LOC113059848/LOC113049288/LOC113063334/LOC113116148/LOC113059136/LOC113050808/LOC113053286	18	10	113060128/113063329/113074068/113066601/113069889/113045333/113063076/113049288/113063334/113050808	8	113115669/113049693/113059351/113120951/113059848/113116148/113059136/113053286
BP	GO:0042221	response to chemical	21/570	260/14376	0.00162684	0.0460033	113060128/113115669/113086210/113063329/113049693/113074068/113059351/113120951/113066601/113069889/113045333/113063076/113059848/113049288/113063334/113118212/113116148/113059136/113050808/113057949/113053286	LOC113060128/LOC113115669/slc47a1/LOC113063329/LOC113049693/LOC113074068/LOC113059351/LOC113120951/LOC113066601/LOC113069889/LOC113045333/LOC113063076/LOC113059848/LOC113049288/LOC113063334/LOC113118212/LOC113116148/LOC113059136/LOC113050808/LOC113057949/LOC113053286	21	13	113060128/113086210/113063329/113074068/113066601/113069889/113045333/113063076/113049288/113063334/113118212/113050808/113057949	8	113115669/113049693/113059351/113120951/113059848/113116148/113059136/113053286
BP	GO:0070887	cellular response to chemical stimulus	18/570	210/14376	0.00178093	0.0477102	113060128/113115669/113063329/113049693/113074068/113059351/113120951/113066601/113069889/113045333/113063076/113059848/113049288/113063334/113116148/113059136/113050808/113053286	LOC113060128/LOC113115669/LOC113063329/LOC113049693/LOC113074068/LOC113059351/LOC113120951/LOC113066601/LOC113069889/LOC113045333/LOC113063076/LOC113059848/LOC113049288/LOC113063334/LOC113116148/LOC113059136/LOC113050808/LOC113053286	18	10	113060128/113063329/113074068/113066601/113069889/113045333/113063076/113049288/113063334/113050808	8	113115669/113049693/113059351/113120951/113059848/113116148/113059136/113053286
BP	GO:0010033	response to organic substance	19/570	231/14376	0.00216459	0.0550887	113060128/113115669/113063329/113049693/113074068/113059351/113120951/113066601/113069889/113045333/113063076/113059848/113049288/113063334/113118212/113116148/113059136/113050808/113053286	LOC113060128/LOC113115669/LOC113063329/LOC113049693/LOC113074068/LOC113059351/LOC113120951/LOC113066601/LOC113069889/LOC113045333/LOC113063076/LOC113059848/LOC113049288/LOC113063334/LOC113118212/LOC113116148/LOC113059136/LOC113050808/LOC113053286	19	11	113060128/113063329/113074068/113066601/113069889/113045333/113063076/113049288/113063334/113118212/113050808	8	113115669/113049693/113059351/113120951/113059848/113116148/113059136/113053286
BP	GO:0016053	organic acid biosynthetic process	5/570	29/14376	0.00519024	0.120083	113061569/113045628/113048915/113097736/113061438	LOC113061569/LOC113045628/LOC113048915/LOC113097736/LOC113061438	5	2	113048915/113061438	3	113061569/113045628/113097736
BP	GO:0046394	carboxylic acid biosynthetic process	5/570	29/14376	0.00519024	0.120083	113061569/113045628/113048915/113097736/113061438	LOC113061569/LOC113045628/LOC113048915/LOC113097736/LOC113061438	5	2	113048915/113061438	3	113061569/113045628/113097736
BP	GO:0006629	lipid metabolic process	26/570	396/14376	0.00831913	0.184106	113094068/113092286/113041015/113041424/113112368/113111436/113058722/113060815/113112081/113049234/113066799/113097505/113060126/113047417/113064270/113115199/113078583/113048915/113059067/113042895/113061834/113061438/113107154/113114840/113042843/113109584	LOC113094068/LOC113092286/LOC113041015/LOC113041424/LOC113112368/LOC113111436/LOC113058722/LOC113060815/LOC113112081/LOC113049234/LOC113066799/LOC113097505/LOC113060126/LOC113047417/LOC113064270/LOC113115199/LOC113078583/LOC113048915/LOC113059067/LOC113042895/LOC113061834/LOC113061438/LOC113107154/LOC113114840/LOC113042843/LOC113109584	26	14	113111436/113060815/113112081/113097505/113060126/113047417/113064270/113115199/113078583/113048915/113059067/113042895/113061834/113061438	12	113094068/113092286/113041015/113041424/113112368/113058722/113049234/113066799/113107154/113114840/113042843/113109584
BP	GO:0044262	cellular carbohydrate metabolic process	3/570	12/14376	0.0104353	0.221314	113112368/113112081/113091144	LOC113112368/LOC113112081/LOC113091144	3	2	113112081/113091144	1	113112368
BP	GO:0032787	monocarboxylic acid metabolic process	7/570	62/14376	0.0110613	0.225209	113070062/113038164/113091144/113048915/113061438/113066314/113045326	LOC113070062/LOC113038164/LOC113091144/LOC113048915/LOC113061438/LOC113066314/LOC113045326	7	3	113091144/113048915/113061438	4	113070062/113038164/113066314/113045326
BP	GO:0044723	single-organism carbohydrate metabolic process	9/570	99/14376	0.0166506	0.325968	113070062/113112368/113041858/113112081/113038164/113042325/113091144/113066314/113045326	LOC113070062/LOC113112368/LOC113041858/LOC113112081/LOC113038164/LOC113042325/LOC113091144/LOC113066314/LOC113045326	9	2	113112081/113091144	7	113070062/113112368/113041858/113038164/113042325/113066314/113045326
BP	GO:0016311	dephosphorylation	18/570	268/14376	0.0207163	0.37801	113110791/113064980/113110250/113110686/113045759/113044716/113106997/113112707/113113377/113116081/113106081/113117566/113111413/113081000/113055620/113048891/113049021/113120577	LOC113110791/ptprc/LOC113110250/LOC113110686/dusp28/LOC113044716/LOC113106997/LOC113112707/LOC113113377/LOC113116081/LOC113106081/LOC113117566/dusp13/LOC113081000/LOC113055620/LOC113048891/LOC113049021/LOC113120577	18	7	113110791/113045759/113044716/113112707/113116081/113111413/113120577	11	113064980/113110250/113110686/113106997/113113377/113106081/113117566/113081000/113055620/113048891/113049021
BP	GO:0016051	carbohydrate biosynthetic process	4/570	27/14376	0.0207942	0.37801	113112368/113041858/113112081/113042325	LOC113112368/LOC113041858/LOC113112081/LOC113042325	4	1	113112081	3	113112368/113041858/113042325
BP	GO:0006066	alcohol metabolic process	3/570	17/14376	0.0278526	0.48886	113112368/113112081/113059067	LOC113112368/LOC113112081/LOC113059067	3	2	113112081/113059067	1	113112368
BP	GO:1901615	organic hydroxy compound metabolic process	3/570	19/14376	0.0374446	0.496484	113112368/113112081/113059067	LOC113112368/LOC113112081/LOC113059067	3	2	113112081/113059067	1	113112368
BP	GO:0005975	carbohydrate metabolic process	18/570	289/14376	0.0395613	0.496484	113070062/113112368/113041858/113112081/113038164/113042325/113049526/113091144/113074917/113066314/113077309/113045326/113113363/113057139/113071749/113064077/113038130/113068422	LOC113070062/LOC113112368/LOC113041858/LOC113112081/LOC113038164/LOC113042325/LOC113049526/LOC113091144/LOC113074917/LOC113066314/LOC113077309/LOC113045326/LOC113113363/LOC113057139/LOC113071749/LOC113064077/LOC113038130/LOC113068422	18	7	113112081/113049526/113091144/113077309/113064077/113038130/113068422	11	113070062/113112368/113041858/113038164/113042325/113074917/113066314/113045326/113113363/113057139/113071749
BP	GO:0008652	cellular amino acid biosynthetic process	3/570	21/14376	0.0485	0.496484	113061569/113045628/113097736	LOC113061569/LOC113045628/LOC113097736	3	0		3	113061569/113045628/113097736
BP	GO:1901607	alpha-amino acid biosynthetic process	3/570	21/14376	0.0485	0.496484	113061569/113045628/113097736	LOC113061569/LOC113045628/LOC113097736	3	0		3	113061569/113045628/113097736
BP	GO:0008610	lipid biosynthetic process	9/570	120/14376	0.049052	0.496484	113092286/113041424/113112368/113058722/113060815/113112081/113049234/113048915/113061438	LOC113092286/LOC113041424/LOC113112368/LOC113058722/LOC113060815/LOC113112081/LOC113049234/LOC113048915/LOC113061438	9	4	113060815/113112081/113048915/113061438	5	113092286/113041424/113112368/113058722/113049234
BP	GO:0006090	pyruvate metabolic process	4/570	36/14376	0.0529173	0.496484	113070062/113038164/113066314/113045326	LOC113070062/LOC113038164/LOC113066314/LOC113045326	4	0		4	113070062/113038164/113066314/113045326
BP	GO:0006096	glycolytic process	4/570	36/14376	0.0529173	0.496484	113070062/113038164/113066314/113045326	LOC113070062/LOC113038164/LOC113066314/LOC113045326	4	0		4	113070062/113038164/113066314/113045326
BP	GO:0006165	nucleoside diphosphate phosphorylation	4/570	36/14376	0.0529173	0.496484	113070062/113038164/113066314/113045326	LOC113070062/LOC113038164/LOC113066314/LOC113045326	4	0		4	113070062/113038164/113066314/113045326
BP	GO:0006757	ATP generation from ADP	4/570	36/14376	0.0529173	0.496484	113070062/113038164/113066314/113045326	LOC113070062/LOC113038164/LOC113066314/LOC113045326	4	0		4	113070062/113038164/113066314/113045326
BP	GO:0009132	nucleoside diphosphate metabolic process	4/570	36/14376	0.0529173	0.496484	113070062/113038164/113066314/113045326	LOC113070062/LOC113038164/LOC113066314/LOC113045326	4	0		4	113070062/113038164/113066314/113045326
BP	GO:0009135	purine nucleoside diphosphate metabolic process	4/570	36/14376	0.0529173	0.496484	113070062/113038164/113066314/113045326	LOC113070062/LOC113038164/LOC113066314/LOC113045326	4	0		4	113070062/113038164/113066314/113045326
BP	GO:0009179	purine ribonucleoside diphosphate metabolic process	4/570	36/14376	0.0529173	0.496484	113070062/113038164/113066314/113045326	LOC113070062/LOC113038164/LOC113066314/LOC113045326	4	0		4	113070062/113038164/113066314/113045326
BP	GO:0009185	ribonucleoside diphosphate metabolic process	4/570	36/14376	0.0529173	0.496484	113070062/113038164/113066314/113045326	LOC113070062/LOC113038164/LOC113066314/LOC113045326	4	0		4	113070062/113038164/113066314/113045326
BP	GO:0046031	ADP metabolic process	4/570	36/14376	0.0529173	0.496484	113070062/113038164/113066314/113045326	LOC113070062/LOC113038164/LOC113066314/LOC113045326	4	0		4	113070062/113038164/113066314/113045326
BP	GO:0046939	nucleotide phosphorylation	4/570	36/14376	0.0529173	0.496484	113070062/113038164/113066314/113045326	LOC113070062/LOC113038164/LOC113066314/LOC113045326	4	0		4	113070062/113038164/113066314/113045326
BP	GO:0044711	single-organism biosynthetic process	19/570	322/14376	0.0551196	0.496484	113061569/113092286/113041424/113112368/113041858/113045628/113097331/113049096/113058722/113060815/113112081/113049234/113042325/113070012/113048915/113097736/113061438/113079766/113106283	LOC113061569/LOC113092286/LOC113041424/LOC113112368/LOC113041858/LOC113045628/LOC113097331/LOC113049096/LOC113058722/LOC113060815/LOC113112081/LOC113049234/LOC113042325/LOC113070012/LOC113048915/LOC113097736/LOC113061438/LOC113079766/LOC113106283	19	5	113060815/113112081/113048915/113061438/113106283	14	113061569/113092286/113041424/113112368/113041858/113045628/113097331/113049096/113058722/113049234/113042325/113070012/113097736/113079766
BP	GO:0044281	small molecule metabolic process	27/570	492/14376	0.0552016	0.496484	113061569/113070062/113107832/113038794/113112368/113041858/113045628/113097331/113049096/113112081/113038164/113064782/113042325/113070012/113091144/113048915/113060096/113045188/113059067/113097736/113059899/113061438/113066314/113045326/113079766/113063872/113106283	LOC113061569/LOC113070062/LOC113107832/LOC113038794/LOC113112368/LOC113041858/LOC113045628/LOC113097331/LOC113049096/LOC113112081/LOC113038164/LOC113064782/LOC113042325/LOC113070012/LOC113091144/LOC113048915/LOC113060096/LOC113045188/LOC113059067/LOC113097736/upp1/LOC113061438/LOC113066314/LOC113045326/LOC113079766/LOC113063872/LOC113106283	27	8	113107832/113112081/113091144/113048915/113059067/113061438/113063872/113106283	19	113061569/113070062/113038794/113112368/113041858/113045628/113097331/113049096/113038164/113064782/113042325/113070012/113060096/113045188/113097736/113059899/113066314/113045326/113079766
BP	GO:0006446	regulation of translational initiation	2/570	10/14376	0.0571882	0.496484	113038679/113038658	LOC113038679/LOC113038658	2	1	113038679	1	113038658
BP	GO:0009790	embryo development	2/570	10/14376	0.0571882	0.496484	113039632/113046152	LOC113039632/LOC113046152	2	0		2	113039632/113046152
BP	GO:0016477	cell migration	2/570	10/14376	0.0571882	0.496484	113039632/113046152	LOC113039632/LOC113046152	2	0		2	113039632/113046152
BP	GO:0017148	negative regulation of translation	2/570	10/14376	0.0571882	0.496484	113038679/113038658	LOC113038679/LOC113038658	2	1	113038679	1	113038658
BP	GO:0019751	polyol metabolic process	2/570	10/14376	0.0571882	0.496484	113112368/113112081	LOC113112368/LOC113112081	2	1	113112081	1	113112368
BP	GO:0030334	regulation of cell migration	2/570	10/14376	0.0571882	0.496484	113039632/113046152	LOC113039632/LOC113046152	2	0		2	113039632/113046152
BP	GO:0032269	negative regulation of cellular protein metabolic process	2/570	10/14376	0.0571882	0.496484	113038679/113038658	LOC113038679/LOC113038658	2	1	113038679	1	113038658
BP	GO:0034249	negative regulation of cellular amide metabolic process	2/570	10/14376	0.0571882	0.496484	113038679/113038658	LOC113038679/LOC113038658	2	1	113038679	1	113038658
BP	GO:0045947	negative regulation of translational initiation	2/570	10/14376	0.0571882	0.496484	113038679/113038658	LOC113038679/LOC113038658	2	1	113038679	1	113038658
BP	GO:0051248	negative regulation of protein metabolic process	2/570	10/14376	0.0571882	0.496484	113038679/113038658	LOC113038679/LOC113038658	2	1	113038679	1	113038658
BP	GO:0051648	vesicle localization	2/570	10/14376	0.0571882	0.496484	113062417/113083908	LOC113062417/LOC113083908	2	0		2	113062417/113083908
BP	GO:0016052	carbohydrate catabolic process	4/570	37/14376	0.0575492	0.496484	113070062/113038164/113066314/113045326	LOC113070062/LOC113038164/LOC113066314/LOC113045326	4	0		4	113070062/113038164/113066314/113045326
BP	GO:0044724	single-organism carbohydrate catabolic process	4/570	37/14376	0.0575492	0.496484	113070062/113038164/113066314/113045326	LOC113070062/LOC113038164/LOC113066314/LOC113045326	4	0		4	113070062/113038164/113066314/113045326
BP	GO:0019752	carboxylic acid metabolic process	13/570	206/14376	0.0667661	0.549267	113061569/113070062/113107832/113045628/113038164/113091144/113048915/113060096/113097736/113061438/113066314/113045326/113063872	LOC113061569/LOC113070062/LOC113107832/LOC113045628/LOC113038164/LOC113091144/LOC113048915/LOC113060096/LOC113097736/LOC113061438/LOC113066314/LOC113045326/LOC113063872	13	5	113107832/113091144/113048915/113061438/113063872	8	113061569/113070062/113045628/113038164/113060096/113097736/113066314/113045326
BP	GO:0007205	protein kinase C-activating G-protein coupled receptor signaling pathway	3/570	24/14376	0.0676952	0.549267	113050691/113096631/113058795	LOC113050691/LOC113096631/LOC113058795	3	1	113050691	2	113096631/113058795
BP	GO:0006082	organic acid metabolic process	13/570	210/14376	0.0751451	0.549267	113061569/113070062/113107832/113045628/113038164/113091144/113048915/113060096/113097736/113061438/113066314/113045326/113063872	LOC113061569/LOC113070062/LOC113107832/LOC113045628/LOC113038164/LOC113091144/LOC113048915/LOC113060096/LOC113097736/LOC113061438/LOC113066314/LOC113045326/LOC113063872	13	5	113107832/113091144/113048915/113061438/113063872	8	113061569/113070062/113045628/113038164/113060096/113097736/113066314/113045326
BP	GO:0043436	oxoacid metabolic process	13/570	210/14376	0.0751451	0.549267	113061569/113070062/113107832/113045628/113038164/113091144/113048915/113060096/113097736/113061438/113066314/113045326/113063872	LOC113061569/LOC113070062/LOC113107832/LOC113045628/LOC113038164/LOC113091144/LOC113048915/LOC113060096/LOC113097736/LOC113061438/LOC113066314/LOC113045326/LOC113063872	13	5	113107832/113091144/113048915/113061438/113063872	8	113061569/113070062/113045628/113038164/113060096/113097736/113066314/113045326
BP	GO:0032268	regulation of cellular protein metabolic process	4/570	41/14376	0.0781497	0.549267	113038679/113038658/113061470/113115223	LOC113038679/LOC113038658/LOC113061470/LOC113115223	4	2	113038679/113115223	2	113038658/113061470
BP	GO:1901605	alpha-amino acid metabolic process	4/570	41/14376	0.0781497	0.549267	113061569/113107832/113045628/113097736	LOC113061569/LOC113107832/LOC113045628/LOC113097736	4	1	113107832	3	113061569/113045628/113097736
BP	GO:0019362	pyridine nucleotide metabolic process	5/570	58/14376	0.079263	0.549267	113070062/113038164/113070012/113066314/113045326	LOC113070062/LOC113038164/LOC113070012/LOC113066314/LOC113045326	5	0		5	113070062/113038164/113070012/113066314/113045326
BP	GO:0046496	nicotinamide nucleotide metabolic process	5/570	58/14376	0.079263	0.549267	113070062/113038164/113070012/113066314/113045326	LOC113070062/LOC113038164/LOC113070012/LOC113066314/LOC113045326	5	0		5	113070062/113038164/113070012/113066314/113045326
BP	GO:0072524	pyridine-containing compound metabolic process	5/570	58/14376	0.079263	0.549267	113070062/113038164/113070012/113066314/113045326	LOC113070062/LOC113038164/LOC113070012/LOC113066314/LOC113045326	5	0		5	113070062/113038164/113070012/113066314/113045326
BP	GO:0040012	regulation of locomotion	2/570	12/14376	0.0796393	0.549267	113039632/113046152	LOC113039632/LOC113046152	2	0		2	113039632/113046152
BP	GO:0051270	regulation of cellular component movement	2/570	12/14376	0.0796393	0.549267	113039632/113046152	LOC113039632/LOC113046152	2	0		2	113039632/113046152
BP	GO:0051640	organelle localization	2/570	12/14376	0.0796393	0.549267	113062417/113083908	LOC113062417/LOC113083908	2	0		2	113062417/113083908
BP	GO:0072330	monocarboxylic acid biosynthetic process	2/570	12/14376	0.0796393	0.549267	113048915/113061438	LOC113048915/LOC113061438	2	2	113048915/113061438	0
BP	GO:2000145	regulation of cell motility	2/570	12/14376	0.0796393	0.549267	113039632/113046152	LOC113039632/LOC113046152	2	0		2	113039632/113046152
BP	GO:0010558	negative regulation of macromolecule biosynthetic process	4/570	43/14376	0.0896523	0.549267	113038679/113068596/113094096/113038658	LOC113038679/LOC113068596/LOC113094096/LOC113038658	4	1	113038679	3	113068596/113094096/113038658
BP	GO:0031327	negative regulation of cellular biosynthetic process	4/570	43/14376	0.0896523	0.549267	113038679/113068596/113094096/113038658	LOC113038679/LOC113068596/LOC113094096/LOC113038658	4	1	113038679	3	113068596/113094096/113038658
BP	GO:0051172	negative regulation of nitrogen compound metabolic process	4/570	43/14376	0.0896523	0.549267	113038679/113068596/113094096/113038658	LOC113038679/LOC113068596/LOC113094096/LOC113038658	4	1	113038679	3	113068596/113094096/113038658
BP	GO:0051246	regulation of protein metabolic process	4/570	43/14376	0.0896523	0.549267	113038679/113038658/113061470/113115223	LOC113038679/LOC113038658/LOC113061470/LOC113115223	4	2	113038679/113115223	2	113038658/113061470
BP	GO:2000113	negative regulation of cellular macromolecule biosynthetic process	4/570	43/14376	0.0896523	0.549267	113038679/113068596/113094096/113038658	LOC113038679/LOC113068596/LOC113094096/LOC113038658	4	1	113038679	3	113068596/113094096/113038658
BP	GO:0006006	glucose metabolic process	2/570	13/14376	0.0917243	0.549267	113041858/113042325	LOC113041858/LOC113042325	2	0		2	113041858/113042325
BP	GO:0006338	chromatin remodeling	2/570	13/14376	0.0917243	0.549267	113097573/113077415	LOC113097573/LOC113077415	2	0		2	113097573/113077415
BP	GO:0006751	glutathione catabolic process	2/570	13/14376	0.0917243	0.549267	113063140/113063007	LOC113063140/LOC113063007	2	0		2	113063140/113063007
BP	GO:0007050	cell cycle arrest	2/570	13/14376	0.0917243	0.549267	113039361/113039368	LOC113039361/LOC113039368	2	0		2	113039361/113039368
BP	GO:0043171	peptide catabolic process	2/570	13/14376	0.0917243	0.549267	113063140/113063007	LOC113063140/LOC113063007	2	0		2	113063140/113063007
BP	GO:0048870	cell motility	2/570	13/14376	0.0917243	0.549267	113039632/113046152	LOC113039632/LOC113046152	2	0		2	113039632/113046152
BP	GO:0051674	localization of cell	2/570	13/14376	0.0917243	0.549267	113039632/113046152	LOC113039632/LOC113046152	2	0		2	113039632/113046152
BP	GO:0006733	oxidoreduction coenzyme metabolic process	5/570	61/14376	0.0936893	0.553486	113070062/113038164/113070012/113066314/113045326	LOC113070062/LOC113038164/LOC113070012/LOC113066314/LOC113045326	5	0		5	113070062/113038164/113070012/113066314/113045326
BP	GO:0009890	negative regulation of biosynthetic process	4/570	44/14376	0.0956912	0.553486	113038679/113068596/113094096/113038658	LOC113038679/LOC113068596/LOC113094096/LOC113038658	4	1	113038679	3	113068596/113094096/113038658
BP	GO:0031324	negative regulation of cellular metabolic process	4/570	44/14376	0.0956912	0.553486	113038679/113068596/113094096/113038658	LOC113038679/LOC113068596/LOC113094096/LOC113038658	4	1	113038679	3	113068596/113094096/113038658
BP	GO:0008654	phospholipid biosynthetic process	5/570	63/14376	0.104001	0.589867	113041424/113112368/113060815/113112081/113049234	LOC113041424/LOC113112368/LOC113060815/LOC113112081/LOC113049234	5	2	113060815/113112081	3	113041424/113112368/113049234
BP	GO:0048513	animal organ development	2/570	14/14376	0.104299	0.589867	113048198/113055226	LOC113048198/LOC113055226	2	2	113048198/113055226	0
BP	GO:0006821	chloride transport	3/570	29/14376	0.105961	0.592681	113060140/113114691/113083505	LOC113060140/LOC113114691/LOC113083505	3	3	113060140/113114691/113083505	0
BP	GO:0009116	nucleoside metabolic process	3/570	30/14376	0.114446	0.626375	113038794/113045188/113059899	LOC113038794/LOC113045188/upp1	3	0		3	113038794/113045188/113059899
BP	GO:1901657	glycosyl compound metabolic process	3/570	30/14376	0.114446	0.626375	113038794/113045188/113059899	LOC113038794/LOC113045188/upp1	3	0		3	113038794/113045188/113059899
BP	GO:0030155	regulation of cell adhesion	2/570	15/14376	0.117305	0.635192	113039632/113046152	LOC113039632/LOC113046152	2	0		2	113039632/113046152
BP	GO:0040011	locomotion	2/570	16/14376	0.130689	0.693408	113039632/113046152	LOC113039632/LOC113046152	2	0		2	113039632/113046152
BP	GO:0033013	tetrapyrrole metabolic process	3/570	32/14376	0.132143	0.693408	113064782/113068167/113069884	LOC113064782/alas1/LOC113069884	3	0		3	113064782/113068167/113069884
BP	GO:1902582	single-organism intracellular transport	3/570	32/14376	0.132143	0.693408	113062417/113093177/113083908	LOC113062417/LOC113093177/LOC113083908	3	1	113093177	2	113062417/113083908
BP	GO:0006417	regulation of translation	2/570	17/14376	0.1444	0.713589	113038679/113038658	LOC113038679/LOC113038658	2	1	113038679	1	113038658
BP	GO:0006749	glutathione metabolic process	2/570	17/14376	0.1444	0.713589	113063140/113063007	LOC113063140/LOC113063007	2	0		2	113063140/113063007
BP	GO:0010608	posttranscriptional regulation of gene expression	2/570	17/14376	0.1444	0.713589	113038679/113038658	LOC113038679/LOC113038658	2	1	113038679	1	113038658
BP	GO:0034248	regulation of cellular amide metabolic process	2/570	17/14376	0.1444	0.713589	113038679/113038658	LOC113038679/LOC113038658	2	1	113038679	1	113038658
BP	GO:0042219	cellular modified amino acid catabolic process	2/570	17/14376	0.1444	0.713589	113063140/113063007	LOC113063140/LOC113063007	2	0		2	113063140/113063007
BP	GO:0044273	sulfur compound catabolic process	2/570	17/14376	0.1444	0.713589	113063140/113063007	LOC113063140/LOC113063007	2	0		2	113063140/113063007
BP	GO:0048523	negative regulation of cellular process	8/570	132/14376	0.153835	0.752906	113038679/113068596/113094096/113039361/113039368/113038658/113055822/113106484	LOC113038679/LOC113068596/LOC113094096/LOC113039361/LOC113039368/LOC113038658/ddit4/LOC113106484	8	2	113038679/113106484	6	113068596/113094096/113039361/113039368/113038658/113055822
BP	GO:0006541	glutamine metabolic process	2/570	18/14376	0.158392	0.754698	113045628/113097736	LOC113045628/LOC113097736	2	0		2	113045628/113097736
BP	GO:0006888	ER to Golgi vesicle-mediated transport	2/570	18/14376	0.158392	0.754698	113091353/113050937	LOC113091353/LOC113050937	2	0		2	113091353/113050937
BP	GO:0051259	protein oligomerization	9/570	154/14376	0.15865	0.754698	113048077/113054262/113045121/113079628/113067010/113052302/113051555/113057152/113057145	LOC113048077/LOC113054262/LOC113045121/LOC113079628/LOC113067010/LOC113052302/LOC113051555/LOC113057152/LOC113057145	9	4	113048077/113051555/113057152/113057145	5	113054262/113045121/113079628/113067010/113052302
BP	GO:0044255	cellular lipid metabolic process	11/570	200/14376	0.171644	0.80895	113041424/113112368/113058722/113060815/113112081/113049234/113060126/113048915/113061438/113107154/113109584	LOC113041424/LOC113112368/LOC113058722/LOC113060815/LOC113112081/LOC113049234/LOC113060126/LOC113048915/LOC113061438/LOC113107154/LOC113109584	11	5	113060815/113112081/113060126/113048915/113061438	6	113041424/113112368/113058722/113049234/113107154/113109584
BP	GO:0006091	generation of precursor metabolites and energy	4/570	55/14376	0.173246	0.809012	113070062/113038164/113066314/113045326	LOC113070062/LOC113038164/LOC113066314/LOC113045326	4	0		4	113070062/113038164/113066314/113045326
BP	GO:0009064	glutamine family amino acid metabolic process	2/570	20/14376	0.187047	0.819884	113045628/113097736	LOC113045628/LOC113097736	2	0		2	113045628/113097736
BP	GO:0010942	positive regulation of cell death	2/570	20/14376	0.187047	0.819884	113079793/113115223	LOC113079793/LOC113115223	2	2	113079793/113115223	0
BP	GO:0030203	glycosaminoglycan metabolic process	2/570	20/14376	0.187047	0.819884	113069406/113043299	LOC113069406/LOC113043299	2	2	113069406/113043299	0
BP	GO:0032879	regulation of localization	2/570	20/14376	0.187047	0.819884	113039632/113046152	LOC113039632/LOC113046152	2	0		2	113039632/113046152
BP	GO:0043065	positive regulation of apoptotic process	2/570	20/14376	0.187047	0.819884	113079793/113115223	LOC113079793/LOC113115223	2	2	113079793/113115223	0
BP	GO:0043068	positive regulation of programmed cell death	2/570	20/14376	0.187047	0.819884	113079793/113115223	LOC113079793/LOC113115223	2	2	113079793/113115223	0
BP	GO:0010629	negative regulation of gene expression	4/570	57/14376	0.189192	0.819884	113038679/113068596/113094096/113038658	LOC113038679/LOC113068596/LOC113094096/LOC113038658	4	1	113038679	3	113068596/113094096/113038658
BP	GO:0051239	regulation of multicellular organismal process	3/570	38/14376	0.190071	0.819884	113039632/113046152/113119941	LOC113039632/LOC113046152/LOC113119941	3	1	113119941	2	113039632/113046152
BP	GO:1902580	single-organism cellular localization	3/570	38/14376	0.190071	0.819884	113062417/113093177/113083908	LOC113062417/LOC113093177/LOC113083908	3	1	113093177	2	113062417/113083908
BP	GO:0009190	cyclic nucleotide biosynthetic process	4/570	58/14376	0.197335	0.83439	113097331/113049096/113079766/113106283	LOC113097331/LOC113049096/LOC113079766/LOC113106283	4	1	113106283	3	113097331/113049096/113079766
BP	GO:0006022	aminoglycan metabolic process	2/570	21/14376	0.201631	0.83439	113069406/113043299	LOC113069406/LOC113043299	2	2	113069406/113043299	0
BP	GO:0006631	fatty acid metabolic process	2/570	21/14376	0.201631	0.83439	113048915/113061438	LOC113048915/LOC113061438	2	2	113048915/113061438	0
BP	GO:0006778	porphyrin-containing compound metabolic process	2/570	21/14376	0.201631	0.83439	113068167/113069884	alas1/LOC113069884	2	0		2	113068167/113069884
BP	GO:2000026	regulation of multicellular organismal development	2/570	21/14376	0.201631	0.83439	113039632/113046152	LOC113039632/LOC113046152	2	0		2	113039632/113046152
BP	GO:0006644	phospholipid metabolic process	8/570	143/14376	0.207545	0.851938	113041424/113112368/113060815/113112081/113049234/113060126/113107154/113109584	LOC113041424/LOC113112368/LOC113060815/LOC113112081/LOC113049234/LOC113060126/LOC113107154/LOC113109584	8	3	113060815/113112081/113060126	5	113041424/113112368/113049234/113107154/113109584
BP	GO:0009187	cyclic nucleotide metabolic process	4/570	60/14376	0.213929	0.85517	113097331/113049096/113079766/113106283	LOC113097331/LOC113049096/LOC113079766/LOC113106283	4	1	113106283	3	113097331/113049096/113079766
BP	GO:0010605	negative regulation of macromolecule metabolic process	4/570	60/14376	0.213929	0.85517	113038679/113068596/113094096/113038658	LOC113038679/LOC113068596/LOC113094096/LOC113038658	4	1	113038679	3	113068596/113094096/113038658
BP	GO:0055086	nucleobase-containing small molecule metabolic process	13/570	258/14376	0.225452	0.85517	113061569/113070062/113038794/113097331/113049096/113038164/113070012/113045188/113059899/113066314/113045326/113079766/113106283	LOC113061569/LOC113070062/LOC113038794/LOC113097331/LOC113049096/LOC113038164/LOC113070012/LOC113045188/upp1/LOC113066314/LOC113045326/LOC113079766/LOC113106283	13	1	113106283	12	113061569/113070062/113038794/113097331/113049096/113038164/113070012/113045188/113059899/113066314/113045326/113079766
BP	GO:0019637	organophosphate metabolic process	19/570	396/14376	0.226936	0.85517	113061569/113070062/113041424/113112368/113097331/113049096/113060815/113112081/113049234/113060126/113038164/113070012/113107154/113066314/113077309/113045326/113079766/113109584/113106283	LOC113061569/LOC113070062/LOC113041424/LOC113112368/LOC113097331/LOC113049096/LOC113060815/LOC113112081/LOC113049234/LOC113060126/LOC113038164/LOC113070012/LOC113107154/LOC113066314/LOC113077309/LOC113045326/LOC113079766/LOC113109584/LOC113106283	19	5	113060815/113112081/113060126/113077309/113106283	14	113061569/113070062/113041424/113112368/113097331/113049096/113049234/113038164/113070012/113107154/113066314/113045326/113079766/113109584
BP	GO:0010941	regulation of cell death	8/570	147/14376	0.228708	0.85517	113116103/113098074/113059990/113094756/113118567/113079793/113115223/113110962	LOC113116103/LOC113098074/LOC113059990/LOC113094756/LOC113118567/LOC113079793/LOC113115223/LOC113110962	8	3	113059990/113079793/113115223	5	113116103/113098074/113094756/113118567/113110962
BP	GO:0042981	regulation of apoptotic process	8/570	147/14376	0.228708	0.85517	113116103/113098074/113059990/113094756/113118567/113079793/113115223/113110962	LOC113116103/LOC113098074/LOC113059990/LOC113094756/LOC113118567/LOC113079793/LOC113115223/LOC113110962	8	3	113059990/113079793/113115223	5	113116103/113098074/113094756/113118567/113110962
BP	GO:0043067	regulation of programmed cell death	8/570	147/14376	0.228708	0.85517	113116103/113098074/113059990/113094756/113118567/113079793/113115223/113110962	LOC113116103/LOC113098074/LOC113059990/LOC113094756/LOC113118567/LOC113079793/LOC113115223/LOC113110962	8	3	113059990/113079793/113115223	5	113116103/113098074/113094756/113118567/113110962
BP	GO:0009892	negative regulation of metabolic process	4/570	62/14376	0.23089	0.85517	113038679/113068596/113094096/113038658	LOC113038679/LOC113068596/LOC113094096/LOC113038658	4	1	113038679	3	113068596/113094096/113038658
BP	GO:0015698	inorganic anion transport	4/570	62/14376	0.23089	0.85517	113054123/113060140/113114691/113083505	LOC113054123/LOC113060140/LOC113114691/LOC113083505	4	3	113060140/113114691/113083505	1	113054123
BP	GO:0009968	negative regulation of signal transduction	2/570	23/14376	0.231136	0.85517	113055822/113106484	ddit4/LOC113106484	2	1	113106484	1	113055822
BP	GO:0010648	negative regulation of cell communication	2/570	23/14376	0.231136	0.85517	113055822/113106484	ddit4/LOC113106484	2	1	113106484	1	113055822
BP	GO:0023057	negative regulation of signaling	2/570	23/14376	0.231136	0.85517	113055822/113106484	ddit4/LOC113106484	2	1	113106484	1	113055822
BP	GO:0006915	apoptotic process	9/570	170/14376	0.233534	0.85517	113116103/113098074/113059990/113094756/113049911/113118567/113079793/113115223/113110962	LOC113116103/LOC113098074/LOC113059990/LOC113094756/LOC113049911/LOC113118567/LOC113079793/LOC113115223/LOC113110962	9	4	113059990/113049911/113079793/113115223	5	113116103/113098074/113094756/113118567/113110962
BP	GO:0008219	cell death	9/570	170/14376	0.233534	0.85517	113116103/113098074/113059990/113094756/113049911/113118567/113079793/113115223/113110962	LOC113116103/LOC113098074/LOC113059990/LOC113094756/LOC113049911/LOC113118567/LOC113079793/LOC113115223/LOC113110962	9	4	113059990/113049911/113079793/113115223	5	113116103/113098074/113094756/113118567/113110962
BP	GO:0012501	programmed cell death	9/570	170/14376	0.233534	0.85517	113116103/113098074/113059990/113094756/113049911/113118567/113079793/113115223/113110962	LOC113116103/LOC113098074/LOC113059990/LOC113094756/LOC113049911/LOC113118567/LOC113079793/LOC113115223/LOC113110962	9	4	113059990/113049911/113079793/113115223	5	113116103/113098074/113094756/113118567/113110962
BP	GO:0090407	organophosphate biosynthetic process	11/570	217/14376	0.243748	0.886198	113061569/113041424/113112368/113097331/113049096/113060815/113112081/113049234/113070012/113079766/113106283	LOC113061569/LOC113041424/LOC113112368/LOC113097331/LOC113049096/LOC113060815/LOC113112081/LOC113049234/LOC113070012/LOC113079766/LOC113106283	11	3	113060815/113112081/113106283	8	113061569/113041424/113112368/113097331/113049096/113049234/113070012/113079766
BP	GO:0051235	maintenance of location	2/570	24/14376	0.245994	0.887709	113045120/113113763	LOC113045120/LOC113113763	2	0		2	113045120/113113763
BP	GO:0006461	protein complex assembly	12/570	241/14376	0.249396	0.887709	113048077/113054262/113045121/113079628/113097275/113067010/113052302/113051555/113064329/113056244/113057152/113057145	LOC113048077/LOC113054262/LOC113045121/LOC113079628/psmd5/LOC113067010/LOC113052302/LOC113051555/LOC113064329/LOC113056244/LOC113057152/LOC113057145	12	6	113048077/113097275/113051555/113056244/113057152/113057145	6	113054262/113045121/113079628/113067010/113052302/113064329
BP	GO:0070271	protein complex biogenesis	12/570	241/14376	0.249396	0.887709	113048077/113054262/113045121/113079628/113097275/113067010/113052302/113051555/113064329/113056244/113057152/113057145	LOC113048077/LOC113054262/LOC113045121/LOC113079628/psmd5/LOC113067010/LOC113052302/LOC113051555/LOC113064329/LOC113056244/LOC113057152/LOC113057145	12	6	113048077/113097275/113051555/113056244/113057152/113057145	6	113054262/113045121/113079628/113067010/113052302/113064329
BP	GO:0051260	protein homooligomerization	7/570	130/14376	0.257492	0.910162	113048077/113054262/113045121/113079628/113051555/113057152/113057145	LOC113048077/LOC113054262/LOC113045121/LOC113079628/LOC113051555/LOC113057152/LOC113057145	7	4	113048077/113051555/113057152/113057145	3	113054262/113045121/113079628
BP	GO:0044712	single-organism catabolic process	6/570	109/14376	0.264164	0.917495	113070062/113038164/113078583/113059067/113066314/113045326	LOC113070062/LOC113038164/LOC113078583/LOC113059067/LOC113066314/LOC113045326	6	2	113078583/113059067	4	113070062/113038164/113066314/113045326
BP	GO:0032270	positive regulation of cellular protein metabolic process	2/570	26/14376	0.275782	0.917495	113061470/113115223	LOC113061470/LOC113115223	2	1	113115223	1	113061470
BP	GO:0051247	positive regulation of protein metabolic process	2/570	26/14376	0.275782	0.917495	113061470/113115223	LOC113061470/LOC113115223	2	1	113115223	1	113061470
BP	GO:0051186	cofactor metabolic process	7/570	134/14376	0.282151	0.917495	113070062/113038164/113070012/113068167/113066314/113069884/113045326	LOC113070062/LOC113038164/LOC113070012/alas1/LOC113066314/LOC113069884/LOC113045326	7	0		7	113070062/113038164/113070012/113068167/113066314/113069884/113045326
BP	GO:0048519	negative regulation of biological process	8/570	157/14376	0.284606	0.917495	113038679/113068596/113094096/113039361/113039368/113038658/113055822/113106484	LOC113038679/LOC113068596/LOC113094096/LOC113039361/LOC113039368/LOC113038658/ddit4/LOC113106484	8	2	113038679/113106484	6	113068596/113094096/113039361/113039368/113038658/113055822
BP	GO:0006790	sulfur compound metabolic process	3/570	47/14376	0.285572	0.917495	113107832/113063140/113063007	LOC113107832/LOC113063140/LOC113063007	3	1	113107832	2	113063140/113063007
BP	GO:0071822	protein complex subunit organization	12/570	251/14376	0.294231	0.917495	113048077/113054262/113045121/113079628/113097275/113067010/113052302/113051555/113064329/113056244/113057152/113057145	LOC113048077/LOC113054262/LOC113045121/LOC113079628/psmd5/LOC113067010/LOC113052302/LOC113051555/LOC113064329/LOC113056244/LOC113057152/LOC113057145	12	6	113048077/113097275/113051555/113056244/113057152/113057145	6	113054262/113045121/113079628/113067010/113052302/113064329
BP	GO:0048522	positive regulation of cellular process	6/570	114/14376	0.298429	0.917495	novel.487/113061470/113064329/113079793/113060750/113115223	-/LOC113061470/LOC113064329/LOC113079793/LOC113060750/LOC113115223	6	3	113079793/113060750/113115223	3	novel.487/113061470/113064329
BP	GO:0006413	translational initiation	3/570	50/14376	0.318417	0.917495	113038679/113070027/113038658	LOC113038679/LOC113070027/LOC113038658	3	2	113038679/113070027	1	113038658
BP	GO:0010876	lipid localization	4/570	72/14376	0.319466	0.917495	113045120/113113763/113051303/113076105	LOC113045120/LOC113113763/LOC113051303/LOC113076105	4	1	113051303	3	113045120/113113763/113076105
BP	GO:0006575	cellular modified amino acid metabolic process	2/570	29/14376	0.320283	0.917495	113063140/113063007	LOC113063140/LOC113063007	2	0		2	113063140/113063007
BP	GO:0065003	macromolecular complex assembly	14/570	305/14376	0.325233	0.917495	113048077/113054262/113045121/113079628/113097275/113067010/113051753/113052302/113051555/113064329/113056244/113057152/113057145/113077415	LOC113048077/LOC113054262/LOC113045121/LOC113079628/psmd5/LOC113067010/LOC113051753/LOC113052302/LOC113051555/LOC113064329/LOC113056244/LOC113057152/LOC113057145/LOC113077415	14	6	113048077/113097275/113051555/113056244/113057152/113057145	8	113054262/113045121/113079628/113067010/113051753/113052302/113064329/113077415
BP	GO:0046034	ATP metabolic process	4/570	73/14376	0.328527	0.917495	113070062/113038164/113066314/113045326	LOC113070062/LOC113038164/LOC113066314/LOC113045326	4	0		4	113070062/113038164/113066314/113045326
BP	GO:0000302	response to reactive oxygen species	1/570	10/14376	0.332822	0.917495	113057949	LOC113057949	1	1	113057949	0
BP	GO:0002682	regulation of immune system process	1/570	10/14376	0.332822	0.917495	novel.487	-	1	0		1	novel.487
BP	GO:0006072	glycerol-3-phosphate metabolic process	1/570	10/14376	0.332822	0.917495	113077309	LOC113077309	1	1	113077309	0
BP	GO:0046168	glycerol-3-phosphate catabolic process	1/570	10/14376	0.332822	0.917495	113077309	LOC113077309	1	1	113077309	0
BP	GO:0052646	alditol phosphate metabolic process	1/570	10/14376	0.332822	0.917495	113077309	LOC113077309	1	1	113077309	0
BP	GO:1901031	regulation of response to reactive oxygen species	1/570	10/14376	0.332822	0.917495	113057949	LOC113057949	1	1	113057949	0
BP	GO:1902882	regulation of response to oxidative stress	1/570	10/14376	0.332822	0.917495	113057949	LOC113057949	1	1	113057949	0
BP	GO:0045892	negative regulation of transcription, DNA-templated	2/570	30/14376	0.334985	0.917495	113068596/113094096	LOC113068596/LOC113094096	2	0		2	113068596/113094096
BP	GO:0048585	negative regulation of response to stimulus	2/570	30/14376	0.334985	0.917495	113055822/113106484	ddit4/LOC113106484	2	1	113106484	1	113055822
BP	GO:0051253	negative regulation of RNA metabolic process	2/570	30/14376	0.334985	0.917495	113068596/113094096	LOC113068596/LOC113094096	2	0		2	113068596/113094096
BP	GO:1902679	negative regulation of RNA biosynthetic process	2/570	30/14376	0.334985	0.917495	113068596/113094096	LOC113068596/LOC113094096	2	0		2	113068596/113094096
BP	GO:1903507	negative regulation of nucleic acid-templated transcription	2/570	30/14376	0.334985	0.917495	113068596/113094096	LOC113068596/LOC113094096	2	0		2	113068596/113094096
BP	GO:0048518	positive regulation of biological process	6/570	120/14376	0.34055	0.917495	novel.487/113061470/113064329/113079793/113060750/113115223	-/LOC113061470/LOC113064329/LOC113079793/LOC113060750/LOC113115223	6	3	113079793/113060750/113115223	3	novel.487/113061470/113064329
BP	GO:0045786	negative regulation of cell cycle	2/570	31/14376	0.349593	0.917495	113039361/113039368	LOC113039361/LOC113039368	2	0		2	113039361/113039368
BP	GO:0006955	immune response	9/570	192/14376	0.35204	0.917495	113077722/113049114/novel.487/113112440/113094551/113110507/113048758/113108918/113045803	LOC113077722/LOC113049114/-/LOC113112440/LOC113094551/LOC113110507/LOC113048758/LOC113108918/LOC113045803	9	2	113048758/113045803	7	113077722/113049114/novel.487/113112440/113094551/113110507/113108918
BP	GO:0006732	coenzyme metabolic process	5/570	99/14376	0.356166	0.917495	113070062/113038164/113070012/113066314/113045326	LOC113070062/LOC113038164/LOC113070012/LOC113066314/LOC113045326	5	0		5	113070062/113038164/113070012/113066314/113045326
BP	GO:0001765	membrane raft assembly	1/570	11/14376	0.359293	0.917495	113069114	LOC113069114	1	1	113069114	0
BP	GO:0003013	circulatory system process	1/570	11/14376	0.359293	0.917495	113119941	LOC113119941	1	1	113119941	0
BP	GO:0003018	vascular process in circulatory system	1/570	11/14376	0.359293	0.917495	113119941	LOC113119941	1	1	113119941	0
BP	GO:0006954	inflammatory response	1/570	11/14376	0.359293	0.917495	113110507	LOC113110507	1	0		1	113110507
BP	GO:0008015	blood circulation	1/570	11/14376	0.359293	0.917495	113119941	LOC113119941	1	1	113119941	0
BP	GO:0008277	regulation of G-protein coupled receptor protein signaling pathway	1/570	11/14376	0.359293	0.917495	113093276	LOC113093276	1	0		1	113093276
BP	GO:0019229	regulation of vasoconstriction	1/570	11/14376	0.359293	0.917495	113119941	LOC113119941	1	1	113119941	0
BP	GO:0031579	membrane raft organization	1/570	11/14376	0.359293	0.917495	113069114	LOC113069114	1	1	113069114	0
BP	GO:0035150	regulation of tube size	1/570	11/14376	0.359293	0.917495	113119941	LOC113119941	1	1	113119941	0
BP	GO:0035296	regulation of tube diameter	1/570	11/14376	0.359293	0.917495	113119941	LOC113119941	1	1	113119941	0
BP	GO:0042310	vasoconstriction	1/570	11/14376	0.359293	0.917495	113119941	LOC113119941	1	1	113119941	0
BP	GO:0044057	regulation of system process	1/570	11/14376	0.359293	0.917495	113119941	LOC113119941	1	1	113119941	0
BP	GO:0044091	membrane biogenesis	1/570	11/14376	0.359293	0.917495	113069114	LOC113069114	1	1	113069114	0
BP	GO:0044854	plasma membrane raft assembly	1/570	11/14376	0.359293	0.917495	113069114	LOC113069114	1	1	113069114	0
BP	GO:0044857	plasma membrane raft organization	1/570	11/14376	0.359293	0.917495	113069114	LOC113069114	1	1	113069114	0
BP	GO:0050880	regulation of blood vessel size	1/570	11/14376	0.359293	0.917495	113119941	LOC113119941	1	1	113119941	0
BP	GO:0070836	caveola assembly	1/570	11/14376	0.359293	0.917495	113069114	LOC113069114	1	1	113069114	0
BP	GO:0071709	membrane assembly	1/570	11/14376	0.359293	0.917495	113069114	LOC113069114	1	1	113069114	0
BP	GO:0097746	regulation of blood vessel diameter	1/570	11/14376	0.359293	0.917495	113119941	LOC113119941	1	1	113119941	0
BP	GO:0097756	negative regulation of blood vessel diameter	1/570	11/14376	0.359293	0.917495	113119941	LOC113119941	1	1	113119941	0
BP	GO:1903522	regulation of blood circulation	1/570	11/14376	0.359293	0.917495	113119941	LOC113119941	1	1	113119941	0
BP	GO:0009126	purine nucleoside monophosphate metabolic process	4/570	77/14376	0.364862	0.917495	113070062/113038164/113066314/113045326	LOC113070062/LOC113038164/LOC113066314/LOC113045326	4	0		4	113070062/113038164/113066314/113045326
BP	GO:0009144	purine nucleoside triphosphate metabolic process	4/570	77/14376	0.364862	0.917495	113070062/113038164/113066314/113045326	LOC113070062/LOC113038164/LOC113066314/LOC113045326	4	0		4	113070062/113038164/113066314/113045326
BP	GO:0009161	ribonucleoside monophosphate metabolic process	4/570	77/14376	0.364862	0.917495	113070062/113038164/113066314/113045326	LOC113070062/LOC113038164/LOC113066314/LOC113045326	4	0		4	113070062/113038164/113066314/113045326
BP	GO:0009167	purine ribonucleoside monophosphate metabolic process	4/570	77/14376	0.364862	0.917495	113070062/113038164/113066314/113045326	LOC113070062/LOC113038164/LOC113066314/LOC113045326	4	0		4	113070062/113038164/113066314/113045326
BP	GO:0009199	ribonucleoside triphosphate metabolic process	4/570	77/14376	0.364862	0.917495	113070062/113038164/113066314/113045326	LOC113070062/LOC113038164/LOC113066314/LOC113045326	4	0		4	113070062/113038164/113066314/113045326
BP	GO:0009205	purine ribonucleoside triphosphate metabolic process	4/570	77/14376	0.364862	0.917495	113070062/113038164/113066314/113045326	LOC113070062/LOC113038164/LOC113066314/LOC113045326	4	0		4	113070062/113038164/113066314/113045326
BP	GO:0051336	regulation of hydrolase activity	3/570	55/14376	0.373143	0.917495	113050887/113054616/113115223	LOC113050887/LOC113054616/LOC113115223	3	2	113054616/113115223	1	113050887
BP	GO:0009123	nucleoside monophosphate metabolic process	4/570	78/14376	0.373943	0.917495	113070062/113038164/113066314/113045326	LOC113070062/LOC113038164/LOC113066314/LOC113045326	4	0		4	113070062/113038164/113066314/113045326
BP	GO:0002376	immune system process	9/570	196/14376	0.374628	0.917495	113077722/113049114/novel.487/113112440/113094551/113110507/113048758/113108918/113045803	LOC113077722/LOC113049114/-/LOC113112440/LOC113094551/LOC113110507/LOC113048758/LOC113108918/LOC113045803	9	2	113048758/113045803	7	113077722/113049114/novel.487/113112440/113094551/113110507/113108918
BP	GO:0043933	macromolecular complex subunit organization	14/570	317/14376	0.378103	0.917495	113048077/113054262/113045121/113079628/113097275/113067010/113051753/113052302/113051555/113064329/113056244/113057152/113057145/113077415	LOC113048077/LOC113054262/LOC113045121/LOC113079628/psmd5/LOC113067010/LOC113051753/LOC113052302/LOC113051555/LOC113064329/LOC113056244/LOC113057152/LOC113057145/LOC113077415	14	6	113048077/113097275/113051555/113056244/113057152/113057145	8	113054262/113045121/113079628/113067010/113051753/113052302/113064329/113077415
BP	GO:0045934	negative regulation of nucleobase-containing compound metabolic process	2/570	33/14376	0.378461	0.917495	113068596/113094096	LOC113068596/LOC113094096	2	0		2	113068596/113094096
BP	GO:0050793	regulation of developmental process	2/570	33/14376	0.378461	0.917495	113039632/113046152	LOC113039632/LOC113046152	2	0		2	113039632/113046152
BP	GO:0009893	positive regulation of metabolic process	3/570	56/14376	0.38401	0.917495	113061470/113060750/113115223	LOC113061470/LOC113060750/LOC113115223	3	2	113060750/113115223	1	113061470
BP	GO:0031325	positive regulation of cellular metabolic process	3/570	56/14376	0.38401	0.917495	113061470/113060750/113115223	LOC113061470/LOC113060750/LOC113115223	3	2	113060750/113115223	1	113061470
BP	GO:0046907	intracellular transport	12/570	270/14376	0.384482	0.917495	113093276/113118089/113120483/113066653/113062417/113094017/113093177/113091353/113050937/113108187/113113761/113083908	LOC113093276/LOC113118089/LOC113120483/LOC113066653/LOC113062417/LOC113094017/LOC113093177/LOC113091353/LOC113050937/LOC113108187/LOC113113761/LOC113083908	12	1	113093177	11	113093276/113118089/113120483/113066653/113062417/113094017/113091353/113050937/113108187/113113761/113083908
BP	GO:0010498	proteasomal protein catabolic process	1/570	12/14376	0.384716	0.917495	113080802	LOC113080802	1	1	113080802	0
BP	GO:0015696	ammonium transport	1/570	12/14376	0.384716	0.917495	113121205	LOC113121205	1	1	113121205	0
BP	GO:0030178	negative regulation of Wnt signaling pathway	1/570	12/14376	0.384716	0.917495	113106484	LOC113106484	1	1	113106484	0
BP	GO:0043161	proteasome-mediated ubiquitin-dependent protein catabolic process	1/570	12/14376	0.384716	0.917495	113080802	LOC113080802	1	1	113080802	0
BP	GO:0044707	single-multicellular organism process	10/570	222/14376	0.385745	0.917495	113066992/113043401/113062232/113048198/113039632/113120002/113046152/113106097/113055226/113106484	LOC113066992/LOC113043401/LOC113062232/LOC113048198/LOC113039632/LOC113120002/LOC113046152/LOC113106097/LOC113055226/LOC113106484	10	3	113048198/113055226/113106484	7	113066992/113043401/113062232/113039632/113120002/113046152/113106097
BP	GO:1901135	carbohydrate derivative metabolic process	19/570	441/14376	0.387887	0.918301	113050753/113070062/113038794/113038504/113058722/113067796/113048700/113038164/113055424/113089370/113045188/113059899/113069406/113066314/113043299/113077309/113045326/113038780/113040985	LOC113050753/LOC113070062/LOC113038794/LOC113038504/LOC113058722/LOC113067796/LOC113048700/LOC113038164/LOC113055424/LOC113089370/LOC113045188/upp1/LOC113069406/LOC113066314/LOC113043299/LOC113077309/LOC113045326/LOC113038780/LOC113040985	19	3	113069406/113043299/113077309	16	113050753/113070062/113038794/113038504/113058722/113067796/113048700/113038164/113055424/113089370/113045188/113059899/113066314/113045326/113038780/113040985
BP	GO:0009141	nucleoside triphosphate metabolic process	4/570	80/14376	0.39207	0.920404	113070062/113038164/113066314/113045326	LOC113070062/LOC113038164/LOC113066314/LOC113045326	4	0		4	113070062/113038164/113066314/113045326
BP	GO:0051262	protein tetramerization	2/570	34/14376	0.392695	0.920404	113067010/113052302	LOC113067010/LOC113052302	2	0		2	113067010/113052302
BP	GO:0051649	establishment of localization in cell	12/570	272/14376	0.394201	0.920404	113093276/113118089/113120483/113066653/113062417/113094017/113093177/113091353/113050937/113108187/113113761/113083908	LOC113093276/LOC113118089/LOC113120483/LOC113066653/LOC113062417/LOC113094017/LOC113093177/LOC113091353/LOC113050937/LOC113108187/LOC113113761/LOC113083908	12	1	113093177	11	113093276/113118089/113120483/113066653/113062417/113094017/113091353/113050937/113108187/113113761/113083908
BP	GO:0006813	potassium ion transport	5/570	105/14376	0.403723	0.92094	113043573/113041686/113055008/113051555/113038899	LOC113043573/LOC113041686/LOC113055008/LOC113051555/LOC113038899	5	4	113043573/113041686/113055008/113051555	1	113038899
BP	GO:1901700	response to oxygen-containing compound	2/570	35/14376	0.406779	0.92094	113118212/113057949	LOC113118212/LOC113057949	2	2	113118212/113057949	0
BP	GO:0001934	positive regulation of protein phosphorylation	1/570	13/14376	0.409132	0.92094	113061470	LOC113061470	1	0		1	113061470
BP	GO:0006739	NADP metabolic process	1/570	13/14376	0.409132	0.92094	113070012	LOC113070012	1	0		1	113070012
BP	GO:0007031	peroxisome organization	1/570	13/14376	0.409132	0.92094	113093177	LOC113093177	1	1	113093177	0
BP	GO:0033014	tetrapyrrole biosynthetic process	1/570	13/14376	0.409132	0.92094	113069884	LOC113069884	1	0		1	113069884
BP	GO:0042327	positive regulation of phosphorylation	1/570	13/14376	0.409132	0.92094	113061470	LOC113061470	1	0		1	113061470
BP	GO:0080134	regulation of response to stress	1/570	13/14376	0.409132	0.92094	113057949	LOC113057949	1	1	113057949	0
BP	GO:0032501	multicellular organismal process	11/570	251/14376	0.410714	0.92094	113066992/113043401/113062232/113048198/113039632/113120002/113046152/113119941/113106097/113055226/113106484	LOC113066992/LOC113043401/LOC113062232/LOC113048198/LOC113039632/LOC113120002/LOC113046152/LOC113119941/LOC113106097/LOC113055226/LOC113106484	11	4	113048198/113119941/113055226/113106484	7	113066992/113043401/113062232/113039632/113120002/113046152/113106097
BP	GO:0022607	cellular component assembly	15/570	350/14376	0.416057	0.92301	113048077/113054262/113045121/113079628/113097275/113067010/113051753/113052302/113051555/113064329/113056244/113057152/113057145/113077415/113069114	LOC113048077/LOC113054262/LOC113045121/LOC113079628/psmd5/LOC113067010/LOC113051753/LOC113052302/LOC113051555/LOC113064329/LOC113056244/LOC113057152/LOC113057145/LOC113077415/LOC113069114	15	7	113048077/113097275/113051555/113056244/113057152/113057145/113069114	8	113054262/113045121/113079628/113067010/113051753/113052302/113064329/113077415
BP	GO:0000278	mitotic cell cycle	2/570	36/14376	0.420704	0.92301	113102999/113102225	LOC113102999/LOC113102225	2	1	113102999	1	113102225
BP	GO:0006334	nucleosome assembly	2/570	36/14376	0.420704	0.92301	113051753/113077415	LOC113051753/LOC113077415	2	0		2	113051753/113077415
BP	GO:0031497	chromatin assembly	2/570	36/14376	0.420704	0.92301	113051753/113077415	LOC113051753/LOC113077415	2	0		2	113051753/113077415
BP	GO:0034728	nucleosome organization	2/570	36/14376	0.420704	0.92301	113051753/113077415	LOC113051753/LOC113077415	2	0		2	113051753/113077415
BP	GO:0009117	nucleotide metabolic process	10/570	229/14376	0.423331	0.924788	113061569/113070062/113097331/113049096/113038164/113070012/113066314/113045326/113079766/113106283	LOC113061569/LOC113070062/LOC113097331/LOC113049096/LOC113038164/LOC113070012/LOC113066314/LOC113045326/LOC113079766/LOC113106283	10	1	113106283	9	113061569/113070062/113097331/113049096/113038164/113070012/113066314/113045326/113079766
BP	GO:0001932	regulation of protein phosphorylation	1/570	14/14376	0.432581	0.936953	113061470	LOC113061470	1	0		1	113061470
BP	GO:0034508	centromere complex assembly	1/570	14/14376	0.432581	0.936953	113077415	LOC113077415	1	0		1	113077415
BP	GO:0019318	hexose metabolic process	2/570	37/14376	0.434459	0.937032	113041858/113042325	LOC113041858/LOC113042325	2	0		2	113041858/113042325
BP	GO:0006753	nucleoside phosphate metabolic process	10/570	233/14376	0.444796	0.94937	113061569/113070062/113097331/113049096/113038164/113070012/113066314/113045326/113079766/113106283	LOC113061569/LOC113070062/LOC113097331/LOC113049096/LOC113038164/LOC113070012/LOC113066314/LOC113045326/LOC113079766/LOC113106283	10	1	113106283	9	113061569/113070062/113097331/113049096/113038164/113070012/113066314/113045326/113079766
BP	GO:0006323	DNA packaging	2/570	38/14376	0.448036	0.94937	113051753/113077415	LOC113051753/LOC113077415	2	0		2	113051753/113077415
BP	GO:0006354	DNA-templated transcription, elongation	1/570	15/14376	0.455101	0.94937	113064940	LOC113064940	1	0		1	113064940
BP	GO:0006368	transcription elongation from RNA polymerase II promoter	1/570	15/14376	0.455101	0.94937	113064940	LOC113064940	1	0		1	113064940
BP	GO:0006817	phosphate ion transport	1/570	15/14376	0.455101	0.94937	113054123	LOC113054123	1	0		1	113054123
BP	GO:0010562	positive regulation of phosphorus metabolic process	1/570	15/14376	0.455101	0.94937	113061470	LOC113061470	1	0		1	113061470
BP	GO:0031401	positive regulation of protein modification process	1/570	15/14376	0.455101	0.94937	113061470	LOC113061470	1	0		1	113061470
BP	GO:0045937	positive regulation of phosphate metabolic process	1/570	15/14376	0.455101	0.94937	113061470	LOC113061470	1	0		1	113061470
BP	GO:0007009	plasma membrane organization	2/570	39/14376	0.461428	0.95864	113068994/113069114	LOC113068994/LOC113069114	2	2	113068994/113069114	0
BP	GO:0003008	system process	1/570	16/14376	0.476728	0.962916	113119941	LOC113119941	1	1	113119941	0
BP	GO:0006289	nucleotide-excision repair	1/570	16/14376	0.476728	0.962916	113080802	LOC113080802	1	1	113080802	0
BP	GO:0008202	steroid metabolic process	1/570	16/14376	0.476728	0.962916	113059067	LOC113059067	1	1	113059067	0
BP	GO:0010506	regulation of autophagy	1/570	16/14376	0.476728	0.962916	113060750	LOC113060750	1	1	113060750	0
BP	GO:0015693	magnesium ion transport	1/570	16/14376	0.476728	0.962916	113038540	LOC113038540	1	0		1	113038540
BP	GO:0019359	nicotinamide nucleotide biosynthetic process	1/570	16/14376	0.476728	0.962916	113070012	LOC113070012	1	0		1	113070012
BP	GO:0031329	regulation of cellular catabolic process	1/570	16/14376	0.476728	0.962916	113060750	LOC113060750	1	1	113060750	0
BP	GO:0006820	anion transport	7/570	165/14376	0.482286	0.970292	113054123/113052118/113060140/113116559/113114691/113052925/113083505	LOC113054123/LOC113052118/LOC113060140/LOC113116559/LOC113114691/LOC113052925/LOC113083505	7	3	113060140/113114691/113083505	4	113054123/113052118/113116559/113052925
BP	GO:0043087	regulation of GTPase activity	2/570	41/14376	0.487629	0.977178	113050887/113054616	LOC113050887/LOC113054616	2	1	113054616	1	113050887
BP	GO:0014074	response to purine-containing compound	1/570	17/14376	0.497499	0.97771	113118212	LOC113118212	1	1	113118212	0
BP	GO:0019363	pyridine nucleotide biosynthetic process	1/570	17/14376	0.497499	0.97771	113070012	LOC113070012	1	0		1	113070012
BP	GO:0033198	response to ATP	1/570	17/14376	0.497499	0.97771	113118212	LOC113118212	1	1	113118212	0
BP	GO:0046683	response to organophosphorus	1/570	17/14376	0.497499	0.97771	113118212	LOC113118212	1	1	113118212	0
BP	GO:0072525	pyridine-containing compound biosynthetic process	1/570	17/14376	0.497499	0.97771	113070012	LOC113070012	1	0		1	113070012
BP	GO:0006333	chromatin assembly or disassembly	2/570	42/14376	0.500427	0.979683	113051753/113077415	LOC113051753/LOC113077415	2	0		2	113051753/113077415
BP	GO:0044085	cellular component biogenesis	16/570	396/14376	0.505736	0.986281	113048077/113054262/113045121/113079628/113081673/113097275/113067010/113051753/113052302/113051555/113064329/113056244/113057152/113057145/113077415/113069114	LOC113048077/LOC113054262/LOC113045121/LOC113079628/LOC113081673/psmd5/LOC113067010/LOC113051753/LOC113052302/LOC113051555/LOC113064329/LOC113056244/LOC113057152/LOC113057145/LOC113077415/LOC113069114	16	7	113048077/113097275/113051555/113056244/113057152/113057145/113069114	9	113054262/113045121/113079628/113081673/113067010/113051753/113052302/113064329/113077415
BP	GO:0005996	monosaccharide metabolic process	2/570	43/14376	0.513019	0.986443	113041858/113042325	LOC113041858/LOC113042325	2	0		2	113041858/113042325
BP	GO:0009165	nucleotide biosynthetic process	6/570	145/14376	0.51638	0.986443	113061569/113097331/113049096/113070012/113079766/113106283	LOC113061569/LOC113097331/LOC113049096/LOC113070012/LOC113079766/LOC113106283	6	1	113106283	5	113061569/113097331/113049096/113070012/113079766
BP	GO:1901293	nucleoside phosphate biosynthetic process	6/570	145/14376	0.51638	0.986443	113061569/113097331/113049096/113070012/113079766/113106283	LOC113061569/LOC113097331/LOC113049096/LOC113070012/LOC113079766/LOC113106283	6	1	113106283	5	113061569/113097331/113049096/113070012/113079766
BP	GO:0009894	regulation of catabolic process	1/570	18/14376	0.517446	0.986443	113060750	LOC113060750	1	1	113060750	0
BP	GO:0030111	regulation of Wnt signaling pathway	1/570	18/14376	0.517446	0.986443	113106484	LOC113106484	1	1	113106484	0
BP	GO:0031399	regulation of protein modification process	1/570	18/14376	0.517446	0.986443	113061470	LOC113061470	1	0		1	113061470
BP	GO:1901575	organic substance catabolic process	12/570	298/14376	0.520031	0.98767	113070062/113080802/113038164/113079947/113078583/113059067/113066314/113077309/113045326/113063140/113063007/113039905	LOC113070062/LOC113080802/LOC113038164/LOC113079947/LOC113078583/LOC113059067/LOC113066314/LOC113077309/LOC113045326/LOC113063140/LOC113063007/LOC113039905	12	5	113080802/113078583/113059067/113077309/113039905	7	113070062/113038164/113079947/113066314/113045326/113063140/113063007
BP	GO:0006325	chromatin organization	4/570	95/14376	0.523383	0.990341	113077897/113051753/113097573/113077415	LOC113077897/LOC113051753/LOC113097573/LOC113077415	4	1	113077897	3	113051753/113097573/113077415
BP	GO:0009056	catabolic process	13/570	326/14376	0.531928	0.998218	113070062/113080802/113038164/113079947/113078583/113059067/113066314/113077309/113045326/113063140/113060750/113063007/113039905	LOC113070062/LOC113080802/LOC113038164/LOC113079947/LOC113078583/LOC113059067/LOC113066314/LOC113077309/LOC113045326/LOC113063140/LOC113060750/LOC113063007/LOC113039905	13	6	113080802/113078583/113059067/113077309/113060750/113039905	7	113070062/113038164/113079947/113066314/113045326/113063140/113063007
BP	GO:1902533	positive regulation of intracellular signal transduction	1/570	19/14376	0.536603	0.998218	novel.487	-	1	0		1	novel.487
BP	GO:0010256	endomembrane system organization	2/570	46/14376	0.549514	0.998218	113068994/113069114	LOC113068994/LOC113069114	2	2	113068994/113069114	0
BP	GO:0065004	protein-DNA complex assembly	2/570	46/14376	0.549514	0.998218	113051753/113077415	LOC113051753/LOC113077415	2	0		2	113051753/113077415
BP	GO:0071824	protein-DNA complex subunit organization	2/570	46/14376	0.549514	0.998218	113051753/113077415	LOC113051753/LOC113077415	2	0		2	113051753/113077415
BP	GO:0010638	positive regulation of organelle organization	1/570	20/14376	0.555001	0.998218	113064329	LOC113064329	1	0		1	113064329
BP	GO:0030838	positive regulation of actin filament polymerization	1/570	20/14376	0.555001	0.998218	113064329	LOC113064329	1	0		1	113064329
BP	GO:0031334	positive regulation of protein complex assembly	1/570	20/14376	0.555001	0.998218	113064329	LOC113064329	1	0		1	113064329
BP	GO:0032273	positive regulation of protein polymerization	1/570	20/14376	0.555001	0.998218	113064329	LOC113064329	1	0		1	113064329
BP	GO:0034314	Arp2/3 complex-mediated actin nucleation	1/570	20/14376	0.555001	0.998218	113064329	LOC113064329	1	0		1	113064329
BP	GO:0044089	positive regulation of cellular component biogenesis	1/570	20/14376	0.555001	0.998218	113064329	LOC113064329	1	0		1	113064329
BP	GO:0045010	actin nucleation	1/570	20/14376	0.555001	0.998218	113064329	LOC113064329	1	0		1	113064329
BP	GO:0051495	positive regulation of cytoskeleton organization	1/570	20/14376	0.555001	0.998218	113064329	LOC113064329	1	0		1	113064329
BP	GO:1902905	positive regulation of supramolecular fiber organization	1/570	20/14376	0.555001	0.998218	113064329	LOC113064329	1	0		1	113064329
BP	GO:0051641	cellular localization	12/570	308/14376	0.56664	0.998802	113093276/113118089/113120483/113066653/113062417/113094017/113093177/113091353/113050937/113108187/113113761/113083908	LOC113093276/LOC113118089/LOC113120483/LOC113066653/LOC113062417/LOC113094017/LOC113093177/LOC113091353/LOC113050937/LOC113108187/LOC113113761/LOC113083908	12	1	113093177	11	113093276/113118089/113120483/113066653/113062417/113094017/113091353/113050937/113108187/113113761/113083908
BP	GO:0016571	histone methylation	1/570	21/14376	0.57267	0.998802	113077897	LOC113077897	1	1	113077897	0
BP	GO:0018022	peptidyl-lysine methylation	1/570	21/14376	0.57267	0.998802	113077897	LOC113077897	1	1	113077897	0
BP	GO:0034968	histone lysine methylation	1/570	21/14376	0.57267	0.998802	113077897	LOC113077897	1	1	113077897	0
BP	GO:0016042	lipid catabolic process	2/570	48/14376	0.572756	0.998802	113078583/113059067	LOC113078583/LOC113059067	2	2	113078583/113059067	0
BP	GO:0048731	system development	2/570	48/14376	0.572756	0.998802	113048198/113055226	LOC113048198/LOC113055226	2	2	113048198/113055226	0
BP	GO:1901565	organonitrogen compound catabolic process	2/570	48/14376	0.572756	0.998802	113063140/113063007	LOC113063140/LOC113063007	2	0		2	113063140/113063007
BP	GO:0046488	phosphatidylinositol metabolic process	3/570	75/14376	0.575913	0.998802	113060126/113107154/113109584	LOC113060126/LOC113107154/LOC113109584	3	1	113060126	2	113107154/113109584
BP	GO:0050790	regulation of catalytic activity	3/570	75/14376	0.575913	0.998802	113050887/113054616/113115223	LOC113050887/LOC113054616/LOC113115223	3	2	113054616/113115223	1	113050887
BP	GO:0032011	ARF protein signal transduction	2/570	49/14376	0.584045	0.998802	113057314/113113684	LOC113057314/LOC113113684	2	2	113057314/113113684	0
BP	GO:0032012	regulation of ARF protein signal transduction	2/570	49/14376	0.584045	0.998802	113057314/113113684	LOC113057314/LOC113113684	2	2	113057314/113113684	0
BP	GO:0071103	DNA conformation change	2/570	49/14376	0.584045	0.998802	113051753/113077415	LOC113051753/LOC113077415	2	0		2	113051753/113077415
BP	GO:0006520	cellular amino acid metabolic process	5/570	129/14376	0.584128	0.998802	113061569/113107832/113045628/113097736/113063872	LOC113061569/LOC113107832/LOC113045628/LOC113097736/LOC113063872	5	2	113107832/113063872	3	113061569/113045628/113097736
BP	GO:0071705	nitrogen compound transport	14/570	366/14376	0.593734	0.998802	113119422/113093276/113052118/113116559/113118089/113120483/113066653/113094017/113093177/113091353/113050937/113119606/113113761/113121205	LOC113119422/LOC113093276/LOC113052118/LOC113116559/LOC113118089/LOC113120483/LOC113066653/LOC113094017/LOC113093177/LOC113091353/LOC113050937/LOC113119606/LOC113113761/LOC113121205	14	3	113093177/113119606/113121205	11	113119422/113093276/113052118/113116559/113118089/113120483/113066653/113094017/113091353/113050937/113113761
BP	GO:0033036	macromolecule localization	15/570	394/14376	0.601887	0.998802	113045120/113113763/113119422/113093276/113118089/113120483/113066653/113094017/113093177/113091353/113051303/113050937/113119606/113113761/113076105	LOC113045120/LOC113113763/LOC113119422/LOC113093276/LOC113118089/LOC113120483/LOC113066653/LOC113094017/LOC113093177/LOC113091353/LOC113051303/LOC113050937/LOC113119606/LOC113113761/LOC113076105	15	3	113093177/113051303/113119606	12	113045120/113113763/113119422/113093276/113118089/113120483/113066653/113094017/113091353/113050937/113113761/113076105
BP	GO:0065009	regulation of molecular function	3/570	78/14376	0.602681	0.998802	113050887/113054616/113115223	LOC113050887/LOC113054616/LOC113115223	3	2	113054616/113115223	1	113050887
BP	GO:0010243	response to organonitrogen compound	1/570	23/14376	0.605933	0.998802	113118212	LOC113118212	1	1	113118212	0
BP	GO:1901136	carbohydrate derivative catabolic process	1/570	23/14376	0.605933	0.998802	113077309	LOC113077309	1	1	113077309	0
BP	GO:0010604	positive regulation of macromolecule metabolic process	2/570	51/14376	0.605959	0.998802	113061470/113115223	LOC113061470/LOC113115223	2	1	113115223	1	113061470
BP	GO:0048193	Golgi vesicle transport	2/570	52/14376	0.616583	0.998802	113091353/113050937	LOC113091353/LOC113050937	2	0		2	113091353/113050937
BP	GO:0051726	regulation of cell cycle	2/570	52/14376	0.616583	0.998802	113039361/113039368	LOC113039361/LOC113039368	2	0		2	113039361/113039368
BP	GO:0090066	regulation of anatomical structure size	2/570	52/14376	0.616583	0.998802	113064329/113119941	LOC113064329/LOC113119941	2	1	113119941	1	113064329
BP	GO:0015031	protein transport	11/570	293/14376	0.616906	0.998802	113119422/113093276/113118089/113120483/113066653/113094017/113093177/113091353/113050937/113119606/113113761	LOC113119422/LOC113093276/LOC113118089/LOC113120483/LOC113066653/LOC113094017/LOC113093177/LOC113091353/LOC113050937/LOC113119606/LOC113113761	11	2	113093177/113119606	9	113119422/113093276/113118089/113120483/113066653/113094017/113091353/113050937/113113761
BP	GO:0015833	peptide transport	11/570	293/14376	0.616906	0.998802	113119422/113093276/113118089/113120483/113066653/113094017/113093177/113091353/113050937/113119606/113113761	LOC113119422/LOC113093276/LOC113118089/LOC113120483/LOC113066653/LOC113094017/LOC113093177/LOC113091353/LOC113050937/LOC113119606/LOC113113761	11	2	113093177/113119606	9	113119422/113093276/113118089/113120483/113066653/113094017/113091353/113050937/113113761
BP	GO:0006886	intracellular protein transport	9/570	241/14376	0.620432	0.998802	113093276/113118089/113120483/113066653/113094017/113093177/113091353/113050937/113113761	LOC113093276/LOC113118089/LOC113120483/LOC113066653/LOC113094017/LOC113093177/LOC113091353/LOC113050937/LOC113113761	9	1	113093177	8	113093276/113118089/113120483/113066653/113094017/113091353/113050937/113113761
BP	GO:0042886	amide transport	11/570	294/14376	0.621412	0.998802	113119422/113093276/113118089/113120483/113066653/113094017/113093177/113091353/113050937/113119606/113113761	LOC113119422/LOC113093276/LOC113118089/LOC113120483/LOC113066653/LOC113094017/LOC113093177/LOC113091353/LOC113050937/LOC113119606/LOC113113761	11	2	113093177/113119606	9	113119422/113093276/113118089/113120483/113066653/113094017/113091353/113050937/113113761
BP	GO:0043085	positive regulation of catalytic activity	1/570	24/14376	0.621583	0.998802	113115223	LOC113115223	1	1	113115223	0
BP	GO:0044093	positive regulation of molecular function	1/570	24/14376	0.621583	0.998802	113115223	LOC113115223	1	1	113115223	0
BP	GO:0032259	methylation	2/570	53/14376	0.626986	0.998802	113077897/113081673	LOC113077897/LOC113081673	2	1	113077897	1	113081673
BP	GO:0006952	defense response	1/570	25/14376	0.636612	0.998802	113110507	LOC113110507	1	0		1	113110507
BP	GO:1901698	response to nitrogen compound	1/570	25/14376	0.636612	0.998802	113118212	LOC113118212	1	1	113118212	0
BP	GO:0045184	establishment of protein localization	11/570	298/14376	0.639167	0.998802	113119422/113093276/113118089/113120483/113066653/113094017/113093177/113091353/113050937/113119606/113113761	LOC113119422/LOC113093276/LOC113118089/LOC113120483/LOC113066653/LOC113094017/LOC113093177/LOC113091353/LOC113050937/LOC113119606/LOC113113761	11	2	113093177/113119606	9	113119422/113093276/113118089/113120483/113066653/113094017/113091353/113050937/113113761
BP	GO:0006913	nucleocytoplasmic transport	1/570	26/14376	0.651045	0.998802	113113761	LOC113113761	1	0		1	113113761
BP	GO:0006914	autophagy	1/570	26/14376	0.651045	0.998802	113060750	LOC113060750	1	1	113060750	0
BP	GO:0051169	nuclear transport	1/570	26/14376	0.651045	0.998802	113113761	LOC113113761	1	0		1	113113761
BP	GO:0006650	glycerophospholipid metabolic process	3/570	84/14376	0.652778	0.998802	113060126/113107154/113109584	LOC113060126/LOC113107154/LOC113109584	3	1	113060126	2	113107154/113109584
BP	GO:0046486	glycerolipid metabolic process	3/570	84/14376	0.652778	0.998802	113060126/113107154/113109584	LOC113060126/LOC113107154/LOC113109584	3	1	113060126	2	113107154/113109584
BP	GO:0009967	positive regulation of signal transduction	1/570	27/14376	0.664906	0.998802	novel.487	-	1	0		1	novel.487
BP	GO:0010647	positive regulation of cell communication	1/570	27/14376	0.664906	0.998802	novel.487	-	1	0		1	novel.487
BP	GO:0017038	protein import	1/570	27/14376	0.664906	0.998802	113093177	LOC113093177	1	1	113093177	0
BP	GO:0023056	positive regulation of signaling	1/570	27/14376	0.664906	0.998802	novel.487	-	1	0		1	novel.487
BP	GO:0042325	regulation of phosphorylation	1/570	27/14376	0.664906	0.998802	113061470	LOC113061470	1	0		1	113061470
BP	GO:0007015	actin filament organization	2/570	58/14376	0.67572	0.998802	113107641/113064329	LOC113107641/LOC113064329	2	0		2	113107641/113064329
BP	GO:0006364	rRNA processing	1/570	28/14376	0.678217	0.998802	113081673	LOC113081673	1	0		1	113081673
BP	GO:0016072	rRNA metabolic process	1/570	28/14376	0.678217	0.998802	113081673	LOC113081673	1	0		1	113081673
BP	GO:0006479	protein methylation	1/570	29/14376	0.691001	0.998802	113077897	LOC113077897	1	1	113077897	0
BP	GO:0008213	protein alkylation	1/570	29/14376	0.691001	0.998802	113077897	LOC113077897	1	1	113077897	0
BP	GO:0006928	movement of cell or subcellular component	5/570	146/14376	0.692169	0.998802	113074274/113039632/113116840/113046152/113121093	LOC113074274/LOC113039632/LOC113116840/LOC113046152/LOC113121093	5	0		5	113074274/113039632/113116840/113046152/113121093
BP	GO:0007049	cell cycle	4/570	118/14376	0.693415	0.998802	113102999/113039361/113039368/113102225	LOC113102999/LOC113039361/LOC113039368/LOC113102225	4	1	113102999	3	113039361/113039368/113102225
BP	GO:0043623	cellular protein complex assembly	3/570	90/14376	0.698194	0.998802	113097275/113064329/113056244	psmd5/LOC113064329/LOC113056244	3	2	113097275/113056244	1	113064329
BP	GO:0007169	transmembrane receptor protein tyrosine kinase signaling pathway	1/570	30/14376	0.703277	0.998802	113044575	LOC113044575	1	1	113044575	0
BP	GO:0034622	cellular macromolecular complex assembly	5/570	148/14376	0.703527	0.998802	113097275/113051753/113064329/113056244/113077415	psmd5/LOC113051753/LOC113064329/LOC113056244/LOC113077415	5	2	113097275/113056244	3	113051753/113064329/113077415
BP	GO:0006836	neurotransmitter transport	2/570	62/14376	0.710874	0.998802	113118739/113074147	LOC113118739/LOC113074147	2	0		2	113118739/113074147
BP	GO:0006511	ubiquitin-dependent protein catabolic process	3/570	92/14376	0.712294	0.998802	113080802/113079947/113039905	LOC113080802/LOC113079947/LOC113039905	3	2	113080802/113039905	1	113079947
BP	GO:0019941	modification-dependent protein catabolic process	3/570	92/14376	0.712294	0.998802	113080802/113079947/113039905	LOC113080802/LOC113079947/LOC113039905	3	2	113080802/113039905	1	113079947
BP	GO:0043632	modification-dependent macromolecule catabolic process	3/570	92/14376	0.712294	0.998802	113080802/113079947/113039905	LOC113080802/LOC113079947/LOC113039905	3	2	113080802/113039905	1	113079947
BP	GO:0051130	positive regulation of cellular component organization	1/570	31/14376	0.715067	0.998802	113064329	LOC113064329	1	0		1	113064329
BP	GO:0009150	purine ribonucleotide metabolic process	4/570	122/14376	0.718095	0.998802	113070062/113038164/113066314/113045326	LOC113070062/LOC113038164/LOC113066314/LOC113045326	4	0		4	113070062/113038164/113066314/113045326
BP	GO:0009259	ribonucleotide metabolic process	4/570	122/14376	0.718095	0.998802	113070062/113038164/113066314/113045326	LOC113070062/LOC113038164/LOC113066314/LOC113045326	4	0		4	113070062/113038164/113066314/113045326
BP	GO:0007167	enzyme linked receptor protein signaling pathway	2/570	63/14376	0.719149	0.998802	113044575/113059136	LOC113044575/LOC113059136	2	1	113044575	1	113059136
BP	GO:0044802	single-organism membrane organization	2/570	63/14376	0.719149	0.998802	113068994/113069114	LOC113068994/LOC113069114	2	2	113068994/113069114	0
BP	GO:0008104	protein localization	11/570	319/14376	0.724618	0.998802	113119422/113093276/113118089/113120483/113066653/113094017/113093177/113091353/113050937/113119606/113113761	LOC113119422/LOC113093276/LOC113118089/LOC113120483/LOC113066653/LOC113094017/LOC113093177/LOC113091353/LOC113050937/LOC113119606/LOC113113761	11	2	113093177/113119606	9	113119422/113093276/113118089/113120483/113066653/113094017/113091353/113050937/113113761
BP	GO:0000413	protein peptidyl-prolyl isomerization	1/570	32/14376	0.726389	0.998802	113095035	LOC113095035	1	0		1	113095035
BP	GO:0018208	peptidyl-proline modification	1/570	32/14376	0.726389	0.998802	113095035	LOC113095035	1	0		1	113095035
BP	GO:0019220	regulation of phosphate metabolic process	1/570	32/14376	0.726389	0.998802	113061470	LOC113061470	1	0		1	113061470
BP	GO:0051174	regulation of phosphorus metabolic process	1/570	32/14376	0.726389	0.998802	113061470	LOC113061470	1	0		1	113061470
BP	GO:0061024	membrane organization	2/570	64/14376	0.727224	0.998802	113068994/113069114	LOC113068994/LOC113069114	2	2	113068994/113069114	0
BP	GO:0006869	lipid transport	2/570	65/14376	0.735101	0.998802	113051303/113076105	LOC113051303/LOC113076105	2	1	113051303	1	113076105
BP	GO:0007178	transmembrane receptor protein serine/threonine kinase signaling pathway	1/570	33/14376	0.737261	0.998802	113059136	LOC113059136	1	0		1	113059136
BP	GO:0007179	transforming growth factor beta receptor signaling pathway	1/570	33/14376	0.737261	0.998802	113059136	LOC113059136	1	0		1	113059136
BP	GO:0022406	membrane docking	1/570	33/14376	0.737261	0.998802	113093177	LOC113093177	1	1	113093177	0
BP	GO:0048584	positive regulation of response to stimulus	1/570	33/14376	0.737261	0.998802	novel.487	-	1	0		1	novel.487
BP	GO:0071559	response to transforming growth factor beta	1/570	33/14376	0.737261	0.998802	113059136	LOC113059136	1	0		1	113059136
BP	GO:0071560	cellular response to transforming growth factor beta stimulus	1/570	33/14376	0.737261	0.998802	113059136	LOC113059136	1	0		1	113059136
BP	GO:0019693	ribose phosphate metabolic process	4/570	127/14376	0.746847	0.998802	113070062/113038164/113066314/113045326	LOC113070062/LOC113038164/LOC113066314/LOC113045326	4	0		4	113070062/113038164/113066314/113045326
BP	GO:0051188	cofactor biosynthetic process	2/570	68/14376	0.757578	0.998802	113070012/113069884	LOC113070012/LOC113069884	2	0		2	113070012/113069884
BP	GO:0070848	response to growth factor	1/570	35/14376	0.75773	0.998802	113059136	LOC113059136	1	0		1	113059136
BP	GO:0071363	cellular response to growth factor stimulus	1/570	35/14376	0.75773	0.998802	113059136	LOC113059136	1	0		1	113059136
BP	GO:0034613	cellular protein localization	9/570	273/14376	0.759865	0.998802	113093276/113118089/113120483/113066653/113094017/113093177/113091353/113050937/113113761	LOC113093276/LOC113118089/LOC113120483/LOC113066653/LOC113094017/LOC113093177/LOC113091353/LOC113050937/LOC113113761	9	1	113093177	8	113093276/113118089/113120483/113066653/113094017/113091353/113050937/113113761
BP	GO:0070727	cellular macromolecule localization	9/570	273/14376	0.759865	0.998802	113093276/113118089/113120483/113066653/113094017/113093177/113091353/113050937/113113761	LOC113093276/LOC113118089/LOC113120483/LOC113066653/LOC113094017/LOC113093177/LOC113091353/LOC113050937/LOC113113761	9	1	113093177	8	113093276/113118089/113120483/113066653/113094017/113091353/113050937/113113761
BP	GO:0071702	organic substance transport	15/570	441/14376	0.765404	0.998802	113119422/113093276/113052118/113116559/113118089/113120483/113066653/113094017/113093177/113091353/113051303/113050937/113119606/113113761/113076105	LOC113119422/LOC113093276/LOC113052118/LOC113116559/LOC113118089/LOC113120483/LOC113066653/LOC113094017/LOC113093177/LOC113091353/LOC113051303/LOC113050937/LOC113119606/LOC113113761/LOC113076105	15	3	113093177/113051303/113119606	12	113119422/113093276/113052118/113116559/113118089/113120483/113066653/113094017/113091353/113050937/113113761/113076105
BP	GO:0006163	purine nucleotide metabolic process	4/570	131/14376	0.768195	0.998802	113070062/113038164/113066314/113045326	LOC113070062/LOC113038164/LOC113066314/LOC113045326	4	0		4	113070062/113038164/113066314/113045326
BP	GO:0015711	organic anion transport	2/570	70/14376	0.771631	0.998802	113052118/113116559	LOC113052118/LOC113116559	2	0		2	113052118/113116559
BP	GO:0022402	cell cycle process	2/570	70/14376	0.771631	0.998802	113039361/113039368	LOC113039361/LOC113039368	2	0		2	113039361/113039368
BP	GO:0097435	supramolecular fiber organization	2/570	70/14376	0.771631	0.998802	113107641/113064329	LOC113107641/LOC113064329	2	0		2	113107641/113064329
BP	GO:0006470	protein dephosphorylation	4/570	132/14376	0.773306	0.998802	113064980/113106997/113117566/113081000	ptprc/LOC113106997/LOC113117566/LOC113081000	4	0		4	113064980/113106997/113117566/113081000
BP	GO:0072521	purine-containing compound metabolic process	4/570	132/14376	0.773306	0.998802	113070062/113038164/113066314/113045326	LOC113070062/LOC113038164/LOC113066314/LOC113045326	4	0		4	113070062/113038164/113066314/113045326
BP	GO:0030029	actin filament-based process	3/570	103/14376	0.78087	0.998802	113107641/113064329/113108263	LOC113107641/LOC113064329/LOC113108263	3	1	113108263	2	113107641/113064329
BP	GO:0030036	actin cytoskeleton organization	3/570	103/14376	0.78087	0.998802	113107641/113064329/113108263	LOC113107641/LOC113064329/LOC113108263	3	1	113108263	2	113107641/113064329
BP	GO:0006979	response to oxidative stress	1/570	38/14376	0.785487	0.998802	113057949	LOC113057949	1	1	113057949	0
BP	GO:0009247	glycolipid biosynthetic process	1/570	38/14376	0.785487	0.998802	113058722	LOC113058722	1	0		1	113058722
BP	GO:0046467	membrane lipid biosynthetic process	1/570	38/14376	0.785487	0.998802	113058722	LOC113058722	1	0		1	113058722
BP	GO:0048583	regulation of response to stimulus	14/570	423/14376	0.792874	0.998802	113117496/113093276/novel.487/113095782/113048830/113109853/113114772/113057314/113116057/113055822/113060155/113057949/113106484/113113684	LOC113117496/LOC113093276/-/LOC113095782/LOC113048830/LOC113109853/LOC113114772/LOC113057314/LOC113116057/ddit4/LOC113060155/LOC113057949/LOC113106484/LOC113113684	14	4	113057314/113057949/113106484/113113684	10	113117496/113093276/novel.487/113095782/113048830/113109853/113114772/113116057/113055822/113060155
BP	GO:0043414	macromolecule methylation	1/570	39/14376	0.794015	0.998802	113077897	LOC113077897	1	1	113077897	0
BP	GO:0018205	peptidyl-lysine modification	1/570	40/14376	0.802204	0.998802	113077897	LOC113077897	1	1	113077897	0
BP	GO:0008064	regulation of actin polymerization or depolymerization	1/570	41/14376	0.810068	0.998802	113064329	LOC113064329	1	0		1	113064329
BP	GO:0008154	actin polymerization or depolymerization	1/570	41/14376	0.810068	0.998802	113064329	LOC113064329	1	0		1	113064329
BP	GO:0030041	actin filament polymerization	1/570	41/14376	0.810068	0.998802	113064329	LOC113064329	1	0		1	113064329
BP	GO:0030832	regulation of actin filament length	1/570	41/14376	0.810068	0.998802	113064329	LOC113064329	1	0		1	113064329
BP	GO:0030833	regulation of actin filament polymerization	1/570	41/14376	0.810068	0.998802	113064329	LOC113064329	1	0		1	113064329
BP	GO:0032271	regulation of protein polymerization	1/570	41/14376	0.810068	0.998802	113064329	LOC113064329	1	0		1	113064329
BP	GO:0032535	regulation of cellular component size	1/570	41/14376	0.810068	0.998802	113064329	LOC113064329	1	0		1	113064329
BP	GO:0032956	regulation of actin cytoskeleton organization	1/570	41/14376	0.810068	0.998802	113064329	LOC113064329	1	0		1	113064329
BP	GO:0032970	regulation of actin filament-based process	1/570	41/14376	0.810068	0.998802	113064329	LOC113064329	1	0		1	113064329
BP	GO:0043254	regulation of protein complex assembly	1/570	41/14376	0.810068	0.998802	113064329	LOC113064329	1	0		1	113064329
BP	GO:1902903	regulation of supramolecular fiber organization	1/570	41/14376	0.810068	0.998802	113064329	LOC113064329	1	0		1	113064329
BP	GO:1901137	carbohydrate derivative biosynthetic process	10/570	317/14376	0.812155	0.998802	113050753/113038504/113058722/113067796/113048700/113055424/113089370/113043299/113038780/113040985	LOC113050753/LOC113038504/LOC113058722/LOC113067796/LOC113048700/LOC113055424/LOC113089370/LOC113043299/LOC113038780/LOC113040985	10	1	113043299	9	113050753/113038504/113058722/113067796/113048700/113055424/113089370/113038780/113040985
BP	GO:0006664	glycolipid metabolic process	1/570	42/14376	0.817621	0.998802	113058722	LOC113058722	1	0		1	113058722
BP	GO:0009607	response to biotic stimulus	1/570	42/14376	0.817621	0.998802	113073212	LOC113073212	1	1	113073212	0
BP	GO:0016569	covalent chromatin modification	1/570	42/14376	0.817621	0.998802	113077897	LOC113077897	1	1	113077897	0
BP	GO:0016570	histone modification	1/570	42/14376	0.817621	0.998802	113077897	LOC113077897	1	1	113077897	0
BP	GO:0046434	organophosphate catabolic process	1/570	42/14376	0.817621	0.998802	113077309	LOC113077309	1	1	113077309	0
BP	GO:1903509	liposaccharide metabolic process	1/570	42/14376	0.817621	0.998802	113058722	LOC113058722	1	0		1	113058722
BP	GO:0003333	amino acid transmembrane transport	1/570	43/14376	0.824873	0.998802	113052118	LOC113052118	1	0		1	113052118
BP	GO:0006865	amino acid transport	1/570	43/14376	0.824873	0.998802	113052118	LOC113052118	1	0		1	113052118
BP	GO:1903825	organic acid transmembrane transport	1/570	43/14376	0.824873	0.998802	113052118	LOC113052118	1	0		1	113052118
BP	GO:1905039	carboxylic acid transmembrane transport	1/570	43/14376	0.824873	0.998802	113052118	LOC113052118	1	0		1	113052118
BP	GO:0009966	regulation of signal transduction	13/570	407/14376	0.824898	0.998802	113117496/113093276/novel.487/113095782/113048830/113109853/113114772/113057314/113116057/113055822/113060155/113106484/113113684	LOC113117496/LOC113093276/-/LOC113095782/LOC113048830/LOC113109853/LOC113114772/LOC113057314/LOC113116057/ddit4/LOC113060155/LOC113106484/LOC113113684	13	3	113057314/113106484/113113684	10	113117496/113093276/novel.487/113095782/113048830/113109853/113114772/113116057/113055822/113060155
BP	GO:0010646	regulation of cell communication	13/570	407/14376	0.824898	0.998802	113117496/113093276/novel.487/113095782/113048830/113109853/113114772/113057314/113116057/113055822/113060155/113106484/113113684	LOC113117496/LOC113093276/-/LOC113095782/LOC113048830/LOC113109853/LOC113114772/LOC113057314/LOC113116057/ddit4/LOC113060155/LOC113106484/LOC113113684	13	3	113057314/113106484/113113684	10	113117496/113093276/novel.487/113095782/113048830/113109853/113114772/113116057/113055822/113060155
BP	GO:0023051	regulation of signaling	13/570	408/14376	0.827418	0.998802	113117496/113093276/novel.487/113095782/113048830/113109853/113114772/113057314/113116057/113055822/113060155/113106484/113113684	LOC113117496/LOC113093276/-/LOC113095782/LOC113048830/LOC113109853/LOC113114772/LOC113057314/LOC113116057/ddit4/LOC113060155/LOC113106484/LOC113113684	13	3	113057314/113106484/113113684	10	113117496/113093276/novel.487/113095782/113048830/113109853/113114772/113116057/113055822/113060155
BP	GO:0018193	peptidyl-amino acid modification	2/570	80/14376	0.831692	0.998802	113077897/113095035	LOC113077897/LOC113095035	2	1	113077897	1	113095035
BP	GO:0030154	cell differentiation	1/570	45/14376	0.838526	0.998802	113048806	cchcr1	1	0		1	113048806
BP	GO:0044087	regulation of cellular component biogenesis	1/570	45/14376	0.838526	0.998802	113064329	LOC113064329	1	0		1	113064329
BP	GO:0016192	vesicle-mediated transport	8/570	268/14376	0.83884	0.998802	113057198/113120483/113066653/113077677/113091353/113050937/113058223/113063190	LOC113057198/LOC113120483/LOC113066653/LOC113077677/LOC113091353/LOC113050937/LOC113058223/LOC113063190	8	0		8	113057198/113120483/113066653/113077677/113091353/113050937/113058223/113063190
BP	GO:0032502	developmental process	6/570	209/14376	0.841011	0.998802	113048198/113039632/113046152/113048806/113055226/113106484	LOC113048198/LOC113039632/LOC113046152/cchcr1/LOC113055226/LOC113106484	6	3	113048198/113055226/113106484	3	113039632/113046152/113048806
BP	GO:0044767	single-organism developmental process	6/570	209/14376	0.841011	0.998802	113048198/113039632/113046152/113048806/113055226/113106484	LOC113048198/LOC113039632/LOC113046152/cchcr1/LOC113055226/LOC113106484	6	3	113048198/113055226/113106484	3	113039632/113046152/113048806
BP	GO:0034470	ncRNA processing	2/570	83/14376	0.846714	0.998802	113081673/113062958	LOC113081673/LOC113062958	2	1	113062958	1	113081673
BP	GO:0044257	cellular protein catabolic process	3/570	118/14376	0.852108	0.998802	113080802/113079947/113039905	LOC113080802/LOC113079947/LOC113039905	3	2	113080802/113039905	1	113079947
BP	GO:0051603	proteolysis involved in cellular protein catabolic process	3/570	118/14376	0.852108	0.998802	113080802/113079947/113039905	LOC113080802/LOC113079947/LOC113039905	3	2	113080802/113039905	1	113079947
BP	GO:0006643	membrane lipid metabolic process	1/570	48/14376	0.857038	0.998802	113058722	LOC113058722	1	0		1	113058722
BP	GO:0042254	ribosome biogenesis	1/570	48/14376	0.857038	0.998802	113081673	LOC113081673	1	0		1	113081673
BP	GO:0098656	anion transmembrane transport	1/570	48/14376	0.857038	0.998802	113052118	LOC113052118	1	0		1	113052118
BP	GO:0009108	coenzyme biosynthetic process	1/570	49/14376	0.862725	0.998802	113070012	LOC113070012	1	0		1	113070012
BP	GO:0007267	cell-cell signaling	2/570	90/14376	0.877133	0.998802	113098073/113106484	LOC113098073/LOC113106484	2	2	113098073/113106484	0
BP	GO:0048869	cellular developmental process	1/570	52/14376	0.878468	0.998802	113048806	cchcr1	1	0		1	113048806
BP	GO:0007275	multicellular organism development	5/570	191/14376	0.879869	0.998802	113048198/113039632/113046152/113055226/113106484	LOC113048198/LOC113039632/LOC113046152/LOC113055226/LOC113106484	5	3	113048198/113055226/113106484	2	113039632/113046152
BP	GO:0001558	regulation of cell growth	1/570	53/14376	0.883304	0.998802	113075569	LOC113075569	1	1	113075569	0
BP	GO:0016049	cell growth	1/570	53/14376	0.883304	0.998802	113075569	LOC113075569	1	1	113075569	0
BP	GO:0040008	regulation of growth	1/570	53/14376	0.883304	0.998802	113075569	LOC113075569	1	1	113075569	0
BP	GO:0042157	lipoprotein metabolic process	1/570	53/14376	0.883304	0.998802	113076105	LOC113076105	1	0		1	113076105
BP	GO:0030163	protein catabolic process	3/570	127/14376	0.884397	0.998802	113080802/113079947/113039905	LOC113080802/LOC113079947/LOC113039905	3	2	113080802/113039905	1	113079947
BP	GO:0006814	sodium ion transport	1/570	54/14376	0.887948	0.998802	113041686	LOC113041686	1	1	113041686	0
BP	GO:0051258	protein polymerization	1/570	54/14376	0.887948	0.998802	113064329	LOC113064329	1	0		1	113064329
BP	GO:0070838	divalent metal ion transport	1/570	55/14376	0.892407	0.998802	113038540	LOC113038540	1	0		1	113038540
BP	GO:0072511	divalent inorganic cation transport	1/570	55/14376	0.892407	0.998802	113038540	LOC113038540	1	0		1	113038540
BP	GO:0007018	microtubule-based movement	3/570	130/14376	0.893674	0.998802	113074274/113116840/113121093	LOC113074274/LOC113116840/LOC113121093	3	0		3	113074274/113116840/113121093
BP	GO:0008033	tRNA processing	1/570	56/14376	0.89669	0.998802	113062958	LOC113062958	1	1	113062958	0
BP	GO:0072594	establishment of protein localization to organelle	1/570	56/14376	0.89669	0.998802	113093177	LOC113093177	1	1	113093177	0
BP	GO:1902589	single-organism organelle organization	4/570	166/14376	0.899706	0.998802	113107641/113093177/113064329/113108263	LOC113107641/LOC113093177/LOC113064329/LOC113108263	4	2	113093177/113108263	2	113107641/113064329
BP	GO:0007155	cell adhesion	11/570	384/14376	0.899909	0.998802	113081399/113063267/113039632/113121062/113121061/113048044/113110703/113090347/113046152/113106231/113118299	LOC113081399/LOC113063267/LOC113039632/LOC113121062/LOC113121061/LOC113048044/LOC113110703/LOC113090347/LOC113046152/LOC113106231/LOC113118299	11	6	113081399/113048044/113110703/113090347/113106231/113118299	5	113063267/113039632/113121062/113121061/113046152
BP	GO:0022610	biological adhesion	11/570	384/14376	0.899909	0.998802	113081399/113063267/113039632/113121062/113121061/113048044/113110703/113090347/113046152/113106231/113118299	LOC113081399/LOC113063267/LOC113039632/LOC113121062/LOC113121061/LOC113048044/LOC113110703/LOC113090347/LOC113046152/LOC113106231/LOC113118299	11	6	113081399/113048044/113110703/113090347/113106231/113118299	5	113063267/113039632/113121062/113121061/113046152
BP	GO:0007017	microtubule-based process	5/570	199/14376	0.900211	0.998802	113102999/113074274/113116840/113121093/113102225	LOC113102999/LOC113074274/LOC113116840/LOC113121093/LOC113102225	5	1	113102999	4	113074274/113116840/113121093/113102225
BP	GO:0006486	protein glycosylation	5/570	200/14376	0.902531	0.998802	113050753/113038504/113089370/113038780/113040985	LOC113050753/LOC113038504/LOC113089370/LOC113038780/LOC113040985	5	0		5	113050753/113038504/113089370/113038780/113040985
BP	GO:0009101	glycoprotein biosynthetic process	5/570	200/14376	0.902531	0.998802	113050753/113038504/113089370/113038780/113040985	LOC113050753/LOC113038504/LOC113089370/LOC113038780/LOC113040985	5	0		5	113050753/113038504/113089370/113038780/113040985
BP	GO:0043413	macromolecule glycosylation	5/570	200/14376	0.902531	0.998802	113050753/113038504/113089370/113038780/113040985	LOC113050753/LOC113038504/LOC113089370/LOC113038780/LOC113040985	5	0		5	113050753/113038504/113089370/113038780/113040985
BP	GO:0070085	glycosylation	5/570	200/14376	0.902531	0.998802	113050753/113038504/113089370/113038780/113040985	LOC113050753/LOC113038504/LOC113089370/LOC113038780/LOC113040985	5	0		5	113050753/113038504/113089370/113038780/113040985
BP	GO:0051276	chromosome organization	4/570	168/14376	0.904698	0.998802	113077897/113051753/113097573/113077415	LOC113077897/LOC113051753/LOC113097573/LOC113077415	4	1	113077897	3	113051753/113097573/113077415
BP	GO:0065008	regulation of biological quality	6/570	234/14376	0.906585	0.998802	113045120/113113763/113076173/113064329/113119941/113106097	LOC113045120/LOC113113763/LOC113076173/LOC113064329/LOC113119941/LOC113106097	6	2	113076173/113119941	4	113045120/113113763/113064329/113106097
BP	GO:0009100	glycoprotein metabolic process	5/570	202/14376	0.907031	0.998802	113050753/113038504/113089370/113038780/113040985	LOC113050753/LOC113038504/LOC113089370/LOC113038780/LOC113040985	5	0		5	113050753/113038504/113089370/113038780/113040985
BP	GO:0006887	exocytosis	1/570	59/14376	0.908543	0.998802	113057198	LOC113057198	1	0		1	113057198
BP	GO:0032940	secretion by cell	1/570	59/14376	0.908543	0.998802	113057198	LOC113057198	1	0		1	113057198
BP	GO:1902531	regulation of intracellular signal transduction	9/570	329/14376	0.909355	0.998802	113117496/novel.487/113095782/113109853/113114772/113057314/113116057/113060155/113113684	LOC113117496/-/LOC113095782/LOC113109853/LOC113114772/LOC113057314/LOC113116057/LOC113060155/LOC113113684	9	2	113057314/113113684	7	113117496/novel.487/113095782/113109853/113114772/113116057/113060155
BP	GO:0007166	cell surface receptor signaling pathway	6/570	236/14376	0.910649	0.998802	113044575/113078181/113061700/113079430/113059136/113106484	LOC113044575/LOC113078181/LOC113061700/LOC113079430/LOC113059136/LOC113106484	6	4	113044575/113078181/113061700/113106484	2	113079430/113059136
BP	GO:0051493	regulation of cytoskeleton organization	1/570	60/14376	0.912184	0.998802	113064329	LOC113064329	1	0		1	113064329
BP	GO:0048856	anatomical structure development	5/570	205/14376	0.913441	0.998802	113048198/113039632/113046152/113055226/113106484	LOC113048198/LOC113039632/LOC113046152/LOC113055226/LOC113106484	5	3	113048198/113055226/113106484	2	113039632/113046152
BP	GO:0006812	cation transport	12/570	423/14376	0.914543	0.998802	113066961/113117302/113043573/113041686/113055008/113121211/113055498/113038540/113051555/113118212/113038899/113121205	LOC113066961/LOC113117302/LOC113043573/LOC113041686/LOC113055008/LOC113121211/LOC113055498/LOC113038540/LOC113051555/LOC113118212/LOC113038899/LOC113121205	12	6	113043573/113041686/113055008/113051555/113118212/113121205	6	113066961/113117302/113121211/113055498/113038540/113038899
BP	GO:0007010	cytoskeleton organization	5/570	206/14376	0.91549	0.998802	113107641/113109790/113064329/113108263/113080389	LOC113107641/LOC113109790/LOC113064329/LOC113108263/LOC113080389	5	1	113108263	4	113107641/113109790/113064329/113080389
BP	GO:0022613	ribonucleoprotein complex biogenesis	1/570	61/14376	0.91568	0.998802	113081673	LOC113081673	1	0		1	113081673
BP	GO:0040007	growth	1/570	61/14376	0.91568	0.998802	113075569	LOC113075569	1	1	113075569	0
BP	GO:0006605	protein targeting	1/570	62/14376	0.919038	0.998802	113093177	LOC113093177	1	1	113093177	0
BP	GO:0006260	DNA replication	2/570	103/14376	0.919339	0.998802	113064253/113089905	LOC113064253/LOC113089905	2	2	113064253/113089905	0
BP	GO:0007265	Ras protein signal transduction	7/570	274/14376	0.92184	0.998802	113117496/113095782/113109853/113114772/113057314/113060155/113113684	LOC113117496/LOC113095782/LOC113109853/LOC113114772/LOC113057314/LOC113060155/LOC113113684	7	2	113057314/113113684	5	113117496/113095782/113109853/113114772/113060155
BP	GO:0046578	regulation of Ras protein signal transduction	7/570	274/14376	0.92184	0.998802	113117496/113095782/113109853/113114772/113057314/113060155/113113684	LOC113117496/LOC113095782/LOC113109853/LOC113114772/LOC113057314/LOC113060155/LOC113113684	7	2	113057314/113113684	5	113117496/113095782/113109853/113114772/113060155
BP	GO:0015849	organic acid transport	1/570	63/14376	0.922262	0.998802	113052118	LOC113052118	1	0		1	113052118
BP	GO:0046942	carboxylic acid transport	1/570	63/14376	0.922262	0.998802	113052118	LOC113052118	1	0		1	113052118
BP	GO:0051056	regulation of small GTPase mediated signal transduction	8/570	306/14376	0.922575	0.998802	113117496/113095782/113109853/113114772/113057314/113116057/113060155/113113684	LOC113117496/LOC113095782/LOC113109853/LOC113114772/LOC113057314/LOC113116057/LOC113060155/LOC113113684	8	2	113057314/113113684	6	113117496/113095782/113109853/113114772/113116057/113060155
BP	GO:0044265	cellular macromolecule catabolic process	3/570	144/14376	0.928705	0.998802	113080802/113079947/113039905	LOC113080802/LOC113079947/LOC113039905	3	2	113080802/113039905	1	113079947
BP	GO:0044248	cellular catabolic process	6/570	247/14376	0.930365	0.998802	113080802/113079947/113063140/113060750/113063007/113039905	LOC113080802/LOC113079947/LOC113063140/LOC113060750/LOC113063007/LOC113039905	6	3	113080802/113060750/113039905	3	113079947/113063140/113063007
BP	GO:0033365	protein localization to organelle	1/570	66/14376	0.931185	0.998802	113093177	LOC113093177	1	1	113093177	0
BP	GO:0044765	single-organism transport	11/570	405/14376	0.931371	0.998802	113057198/113118739/113052118/113116559/113086210/113062417/113074147/113093177/113051303/113083908/113076105	LOC113057198/LOC113118739/LOC113052118/LOC113116559/slc47a1/LOC113062417/LOC113074147/LOC113093177/LOC113051303/LOC113083908/LOC113076105	11	3	113086210/113093177/113051303	8	113057198/113118739/113052118/113116559/113062417/113074147/113083908/113076105
BP	GO:0006418	tRNA aminoacylation for protein translation	1/570	67/14376	0.933926	0.998802	113063872	LOC113063872	1	1	113063872	0
BP	GO:0033043	regulation of organelle organization	1/570	68/14376	0.936558	0.998802	113064329	LOC113064329	1	0		1	113064329
BP	GO:0046903	secretion	1/570	69/14376	0.939085	0.998802	113057198	LOC113057198	1	0		1	113057198
BP	GO:0043038	amino acid activation	1/570	72/14376	0.94608	0.998802	113063872	LOC113063872	1	1	113063872	0
BP	GO:0043039	tRNA aminoacylation	1/570	72/14376	0.94608	0.998802	113063872	LOC113063872	1	1	113063872	0
BP	GO:0030001	metal ion transport	6/570	258/14376	0.946142	0.998802	113043573/113041686/113055008/113038540/113051555/113038899	LOC113043573/LOC113041686/LOC113055008/LOC113038540/LOC113051555/LOC113038899	6	4	113043573/113041686/113055008/113051555	2	113038540/113038899
BP	GO:0007266	Rho protein signal transduction	5/570	225/14376	0.947069	0.998802	113117496/113095782/113109853/113114772/113060155	LOC113117496/LOC113095782/LOC113109853/LOC113114772/LOC113060155	5	0		5	113117496/113095782/113109853/113114772/113060155
BP	GO:0035023	regulation of Rho protein signal transduction	5/570	225/14376	0.947069	0.998802	113117496/113095782/113109853/113114772/113060155	LOC113117496/LOC113095782/LOC113109853/LOC113114772/LOC113060155	5	0		5	113117496/113095782/113109853/113114772/113060155
BP	GO:0006457	protein folding	2/570	116/14376	0.947625	0.998802	113095035/113040071	LOC113095035/LOC113040071	2	1	113040071	1	113095035
BP	GO:0034660	ncRNA metabolic process	3/570	155/14376	0.948421	0.998802	113081673/113062958/113063872	LOC113081673/LOC113062958/LOC113063872	3	2	113062958/113063872	1	113081673
BP	GO:1902578	single-organism localization	11/570	422/14376	0.950241	0.998802	113057198/113118739/113052118/113116559/113086210/113062417/113074147/113093177/113051303/113083908/113076105	LOC113057198/LOC113118739/LOC113052118/LOC113116559/slc47a1/LOC113062417/LOC113074147/LOC113093177/LOC113051303/LOC113083908/LOC113076105	11	3	113086210/113093177/113051303	8	113057198/113118739/113052118/113116559/113062417/113074147/113083908/113076105
BP	GO:0015672	monovalent inorganic cation transport	5/570	228/14376	0.950941	0.998802	113043573/113041686/113055008/113051555/113038899	LOC113043573/LOC113041686/LOC113055008/LOC113051555/LOC113038899	5	4	113043573/113041686/113055008/113051555	1	113038899
BP	GO:0009057	macromolecule catabolic process	3/570	157/14376	0.951409	0.998802	113080802/113079947/113039905	LOC113080802/LOC113079947/LOC113039905	3	2	113080802/113039905	1	113079947
BP	GO:0045454	cell redox homeostasis	1/570	76/14376	0.954175	0.998802	113076173	LOC113076173	1	1	113076173	0
BP	GO:0016579	protein deubiquitination	2/570	120/14376	0.954229	0.998802	113051824/113058428	LOC113051824/LOC113058428	2	0		2	113051824/113058428
BP	GO:0070646	protein modification by small protein removal	2/570	120/14376	0.954229	0.998802	113051824/113058428	LOC113051824/LOC113058428	2	0		2	113051824/113058428
BP	GO:0006397	mRNA processing	1/570	77/14376	0.956002	0.998802	113094007	LOC113094007	1	1	113094007	0
BP	GO:0016055	Wnt signaling pathway	1/570	77/14376	0.956002	0.998802	113106484	LOC113106484	1	1	113106484	0
BP	GO:0198738	cell-cell signaling by wnt	1/570	77/14376	0.956002	0.998802	113106484	LOC113106484	1	1	113106484	0
BP	GO:1905114	cell surface receptor signaling pathway involved in cell-cell signaling	1/570	77/14376	0.956002	0.998802	113106484	LOC113106484	1	1	113106484	0
BP	GO:0015074	DNA integration	1/570	78/14376	0.957756	0.998802	113056609	LOC113056609	1	1	113056609	0
BP	GO:0006518	peptide metabolic process	9/570	372/14376	0.962129	0.998802	113038679/113070027/113038658/113102976/113076136/113063140/113063007/113063872/113081276	LOC113038679/LOC113070027/LOC113038658/mrpl20/LOC113076136/LOC113063140/LOC113063007/LOC113063872/LOC113081276	9	5	113038679/113070027/113102976/113076136/113063872	4	113038658/113063140/113063007/113081276
BP	GO:0006399	tRNA metabolic process	2/570	128/14376	0.965128	0.998802	113062958/113063872	LOC113062958/LOC113063872	2	2	113062958/113063872	0
BP	GO:0006366	transcription from RNA polymerase II promoter	1/570	84/14376	0.966907	0.998802	113064940	LOC113064940	1	0		1	113064940
BP	GO:0007264	small GTPase mediated signal transduction	9/570	385/14376	0.971439	0.998802	113117496/113095782/113109853/113114772/113057314/113116057/113050764/113060155/113113684	LOC113117496/LOC113095782/LOC113109853/LOC113114772/LOC113057314/LOC113116057/LOC113050764/LOC113060155/LOC113113684	9	2	113057314/113113684	7	113117496/113095782/113109853/113114772/113116057/113050764/113060155
BP	GO:0043603	cellular amide metabolic process	9/570	388/14376	0.973269	0.998802	113038679/113070027/113038658/113102976/113076136/113063140/113063007/113063872/113081276	LOC113038679/LOC113070027/LOC113038658/mrpl20/LOC113076136/LOC113063140/LOC113063007/LOC113063872/LOC113081276	9	5	113038679/113070027/113102976/113076136/113063872	4	113038658/113063140/113063007/113081276
BP	GO:0051128	regulation of cellular component organization	2/570	139/14376	0.976122	0.998802	113064329/113075569	LOC113064329/LOC113075569	2	1	113075569	1	113064329
BP	GO:0016071	mRNA metabolic process	1/570	97/14376	0.980508	0.998802	113094007	LOC113094007	1	1	113094007	0
BP	GO:0006950	response to stress	4/570	228/14376	0.981749	0.998802	113080802/113110507/113106097/113057949	LOC113080802/LOC113110507/LOC113106097/LOC113057949	4	2	113080802/113057949	2	113110507/113106097
BP	GO:0006412	translation	7/570	349/14376	0.986591	0.998802	113038679/113070027/113038658/113102976/113076136/113063872/113081276	LOC113038679/LOC113070027/LOC113038658/mrpl20/LOC113076136/LOC113063872/LOC113081276	7	5	113038679/113070027/113102976/113076136/113063872	2	113038658/113081276
BP	GO:0006996	organelle organization	10/570	456/14376	0.987747	0.998802	113077897/113107641/113051753/113093177/113097573/113109790/113064329/113108263/113080389/113077415	LOC113077897/LOC113107641/LOC113051753/LOC113093177/LOC113097573/LOC113109790/LOC113064329/LOC113108263/LOC113080389/LOC113077415	10	3	113077897/113093177/113108263	7	113107641/113051753/113097573/113109790/113064329/113080389/113077415
BP	GO:0043043	peptide biosynthetic process	7/570	353/14376	0.987886	0.998802	113038679/113070027/113038658/113102976/113076136/113063872/113081276	LOC113038679/LOC113070027/LOC113038658/mrpl20/LOC113076136/LOC113063872/LOC113081276	7	5	113038679/113070027/113102976/113076136/113063872	2	113038658/113081276
BP	GO:0043604	amide biosynthetic process	7/570	357/14376	0.989064	0.998802	113038679/113070027/113038658/113102976/113076136/113063872/113081276	LOC113038679/LOC113070027/LOC113038658/mrpl20/LOC113076136/LOC113063872/LOC113081276	7	5	113038679/113070027/113102976/113076136/113063872	2	113038658/113081276
BP	GO:0006281	DNA repair	1/570	113/14376	0.989846	0.998802	113080802	LOC113080802	1	1	113080802	0
BP	GO:0070647	protein modification by small protein conjugation or removal	2/570	168/14376	0.991394	0.998802	113051824/113058428	LOC113051824/LOC113058428	2	0		2	113051824/113058428
BP	GO:0019725	cellular homeostasis	1/570	118/14376	0.991719	0.998802	113076173	LOC113076173	1	1	113076173	0
BP	GO:0034220	ion transmembrane transport	2/570	175/14376	0.9933	0.998802	113052118/113118212	LOC113052118/LOC113118212	2	1	113118212	1	113052118
BP	GO:0006396	RNA processing	3/570	221/14376	0.993536	0.998802	113094007/113081673/113062958	LOC113094007/LOC113081673/LOC113062958	3	2	113094007/113062958	1	113081673
BP	GO:0098655	cation transmembrane transport	1/570	125/14376	0.993777	0.998802	113118212	LOC113118212	1	1	113118212	0
BP	GO:0006974	cellular response to DNA damage stimulus	1/570	129/14376	0.994715	0.998802	113080802	LOC113080802	1	1	113080802	0
BP	GO:0007156	homophilic cell adhesion via plasma membrane adhesion molecules	3/570	231/14376	0.995355	0.998802	113063267/113121062/113121061	LOC113063267/LOC113121062/LOC113121061	3	0		3	113063267/113121062/113121061
BP	GO:0098742	cell-cell adhesion via plasma-membrane adhesion molecules	3/570	231/14376	0.995355	0.998802	113063267/113121062/113121061	LOC113063267/LOC113121062/LOC113121061	3	0		3	113063267/113121062/113121061
BP	GO:0098609	cell-cell adhesion	3/570	235/14376	0.995934	0.998802	113063267/113121062/113121061	LOC113063267/LOC113121062/LOC113121061	3	0		3	113063267/113121062/113121061
BP	GO:0033554	cellular response to stress	1/570	138/14376	0.99634	0.998802	113080802	LOC113080802	1	1	113080802	0
BP	GO:0042592	homeostatic process	1/570	144/14376	0.997136	0.998802	113076173	LOC113076173	1	1	113076173	0
BP	GO:0006259	DNA metabolic process	4/570	316/14376	0.998802	0.998802	113064253/113089905/113080802/113056609	LOC113064253/LOC113089905/LOC113080802/LOC113056609	4	4	113064253/113089905/113080802/113056609	0
CC	GO:0005882	intermediate filament	10/336	124/9166	0.0155334	0.391928	113099663/113062644/113057172/113039195/113112946/113045681/113070230/113055043/113081337/113111316	LOC113099663/LOC113062644/LOC113057172/LOC113039195/LOC113112946/LOC113045681/synm/LOC113055043/LOC113081337/LOC113111316	10	4	113099663/113039195/113070230/113055043	6	113062644/113057172/113112946/113045681/113081337/113111316
CC	GO:0045111	intermediate filament cytoskeleton	10/336	124/9166	0.0155334	0.391928	113099663/113062644/113057172/113039195/113112946/113045681/113070230/113055043/113081337/113111316	LOC113099663/LOC113062644/LOC113057172/LOC113039195/LOC113112946/LOC113045681/synm/LOC113055043/LOC113081337/LOC113111316	10	4	113099663/113039195/113070230/113055043	6	113062644/113057172/113112946/113045681/113081337/113111316
CC	GO:0031410	cytoplasmic vesicle	6/336	59/9166	0.0204302	0.391928	113081155/113079820/113062417/113091353/113050937/113083908	LOC113081155/LOC113079820/LOC113062417/LOC113091353/LOC113050937/LOC113083908	6	0		6	113081155/113079820/113062417/113091353/113050937/113083908
CC	GO:0031982	vesicle	6/336	59/9166	0.0204302	0.391928	113081155/113079820/113062417/113091353/113050937/113083908	LOC113081155/LOC113079820/LOC113062417/LOC113091353/LOC113050937/LOC113083908	6	0		6	113081155/113079820/113062417/113091353/113050937/113083908
CC	GO:0097708	intracellular vesicle	6/336	59/9166	0.0204302	0.391928	113081155/113079820/113062417/113091353/113050937/113083908	LOC113081155/LOC113079820/LOC113062417/LOC113091353/LOC113050937/LOC113083908	6	0		6	113081155/113079820/113062417/113091353/113050937/113083908
CC	GO:0099513	polymeric cytoskeletal fiber	10/336	131/9166	0.0219773	0.391928	113099663/113062644/113057172/113039195/113112946/113045681/113070230/113055043/113081337/113111316	LOC113099663/LOC113062644/LOC113057172/LOC113039195/LOC113112946/LOC113045681/synm/LOC113055043/LOC113081337/LOC113111316	10	4	113099663/113039195/113070230/113055043	6	113062644/113057172/113112946/113045681/113081337/113111316
CC	GO:0016011	dystroglycan complex	2/336	10/9166	0.0496306	0.530322	113081112/113038367	LOC113081112/sgcd	2	2	113081112/113038367	0
CC	GO:0016012	sarcoglycan complex	2/336	10/9166	0.0496306	0.530322	113081112/113038367	LOC113081112/sgcd	2	2	113081112/113038367	0
CC	GO:0099080	supramolecular complex	11/336	175/9166	0.056865	0.530322	113099663/113062644/113057172/113039195/113112946/113045681/113070230/113066901/113055043/113081337/113111316	LOC113099663/LOC113062644/LOC113057172/LOC113039195/LOC113112946/LOC113045681/synm/LOC113066901/LOC113055043/LOC113081337/LOC113111316	11	5	113099663/113039195/113070230/113066901/113055043	6	113062644/113057172/113112946/113045681/113081337/113111316
CC	GO:0099081	supramolecular polymer	11/336	175/9166	0.056865	0.530322	113099663/113062644/113057172/113039195/113112946/113045681/113070230/113066901/113055043/113081337/113111316	LOC113099663/LOC113062644/LOC113057172/LOC113039195/LOC113112946/LOC113045681/synm/LOC113066901/LOC113055043/LOC113081337/LOC113111316	11	5	113099663/113039195/113070230/113066901/113055043	6	113062644/113057172/113112946/113045681/113081337/113111316
CC	GO:0099512	supramolecular fiber	11/336	175/9166	0.056865	0.530322	113099663/113062644/113057172/113039195/113112946/113045681/113070230/113066901/113055043/113081337/113111316	LOC113099663/LOC113062644/LOC113057172/LOC113039195/LOC113112946/LOC113045681/synm/LOC113066901/LOC113055043/LOC113081337/LOC113111316	11	5	113099663/113039195/113070230/113066901/113055043	6	113062644/113057172/113112946/113045681/113081337/113111316
CC	GO:0005921	gap junction	2/336	12/9166	0.0693879	0.530322	113109877/113050009	LOC113109877/LOC113050009	2	1	113050009	1	113109877
CC	GO:0016010	dystrophin-associated glycoprotein complex	2/336	12/9166	0.0693879	0.530322	113081112/113038367	LOC113081112/sgcd	2	2	113081112/113038367	0
CC	GO:0090665	glycoprotein complex	2/336	12/9166	0.0693879	0.530322	113081112/113038367	LOC113081112/sgcd	2	2	113081112/113038367	0
CC	GO:0012507	ER to Golgi transport vesicle membrane	2/336	16/9166	0.114746	0.722227	113091353/113050937	LOC113091353/LOC113050937	2	0		2	113091353/113050937
CC	GO:0030127	COPII vesicle coat	2/336	16/9166	0.114746	0.722227	113091353/113050937	LOC113091353/LOC113050937	2	0		2	113091353/113050937
CC	GO:0030134	ER to Golgi transport vesicle	2/336	16/9166	0.114746	0.722227	113091353/113050937	LOC113091353/LOC113050937	2	0		2	113091353/113050937
CC	GO:0005615	extracellular space	6/336	94/9166	0.130464	0.775538	113097365/113110507/113061470/113115108/113040803/113049641	LOC113097365/LOC113110507/LOC113061470/LOC113115108/LOC113040803/LOC113049641	6	2	113097365/113115108	4	113110507/113061470/113040803/113049641
CC	GO:0005911	cell-cell junction	2/336	18/9166	0.139594	0.786135	113109877/113050009	LOC113109877/LOC113050009	2	1	113050009	1	113109877
CC	GO:0030054	cell junction	3/336	42/9166	0.198621	0.999567	113109877/113050009/113108263	LOC113109877/LOC113050009/LOC113108263	3	2	113050009/113108263	1	113109877
CC	GO:0030658	transport vesicle membrane	2/336	26/9166	0.246575	0.999567	113091353/113050937	LOC113091353/LOC113050937	2	0		2	113091353/113050937
CC	GO:0030133	transport vesicle	2/336	27/9166	0.260328	0.999567	113091353/113050937	LOC113091353/LOC113050937	2	0		2	113091353/113050937
CC	GO:0044430	cytoskeletal part	19/336	440/9166	0.261417	0.999567	113099663/113102999/113099381/113062644/113057172/113057556/113039195/113112946/113045681/113070230/113076774/113068772/113066901/113064329/113055043/113064482/113081337/113102225/113111316	LOC113099663/LOC113102999/LOC113099381/LOC113062644/LOC113057172/LOC113057556/LOC113039195/LOC113112946/LOC113045681/synm/LOC113076774/LOC113068772/LOC113066901/LOC113064329/LOC113055043/LOC113064482/LOC113081337/LOC113102225/LOC113111316	19	10	113099663/113102999/113099381/113057556/113039195/113070230/113076774/113068772/113066901/113055043	9	113062644/113057172/113112946/113045681/113064329/113064482/113081337/113102225/113111316
CC	GO:0030117	membrane coat	4/336	75/9166	0.29546	0.999567	113120483/113066653/113091353/113050937	LOC113120483/LOC113066653/LOC113091353/LOC113050937	4	0		4	113120483/113066653/113091353/113050937
CC	GO:0048475	coated membrane	4/336	75/9166	0.29546	0.999567	113120483/113066653/113091353/113050937	LOC113120483/LOC113066653/LOC113091353/LOC113050937	4	0		4	113120483/113066653/113091353/113050937
CC	GO:0005667	transcription factor complex	4/336	78/9166	0.320479	0.999567	113108473/113080394/113117220/113059136	LOC113108473/LOC113080394/LOC113117220/LOC113059136	4	1	113108473	3	113080394/113117220/113059136
CC	GO:0008250	oligosaccharyltransferase complex	1/336	11/9166	0.337036	0.999567	113087661	LOC113087661	1	1	113087661	0
CC	GO:0005875	microtubule associated complex	2/336	34/9166	0.355826	0.999567	113102999/113102225	LOC113102999/LOC113102225	2	1	113102999	1	113102225
CC	GO:0012506	vesicle membrane	2/336	34/9166	0.355826	0.999567	113091353/113050937	LOC113091353/LOC113050937	2	0		2	113091353/113050937
CC	GO:0030120	vesicle coat	2/336	34/9166	0.355826	0.999567	113091353/113050937	LOC113091353/LOC113050937	2	0		2	113091353/113050937
CC	GO:0030135	coated vesicle	2/336	34/9166	0.355826	0.999567	113091353/113050937	LOC113091353/LOC113050937	2	0		2	113091353/113050937
CC	GO:0030659	cytoplasmic vesicle membrane	2/336	34/9166	0.355826	0.999567	113091353/113050937	LOC113091353/LOC113050937	2	0		2	113091353/113050937
CC	GO:0030662	coated vesicle membrane	2/336	34/9166	0.355826	0.999567	113091353/113050937	LOC113091353/LOC113050937	2	0		2	113091353/113050937
CC	GO:0005887	integral component of plasma membrane	3/336	61/9166	0.388288	0.999567	113041686/113116559/113118212	LOC113041686/LOC113116559/LOC113118212	3	2	113041686/113118212	1	113116559
CC	GO:0031226	intrinsic component of plasma membrane	3/336	61/9166	0.388288	0.999567	113041686/113116559/113118212	LOC113041686/LOC113116559/LOC113118212	3	2	113041686/113118212	1	113116559
CC	GO:0005890	sodium:potassium-exchanging ATPase complex	1/336	14/9166	0.407392	0.999567	113041686	LOC113041686	1	1	113041686	0
CC	GO:0090533	cation-transporting ATPase complex	1/336	14/9166	0.407392	0.999567	113041686	LOC113041686	1	1	113041686	0
CC	GO:0098533	ATPase dependent transmembrane transport complex	1/336	14/9166	0.407392	0.999567	113041686	LOC113041686	1	1	113041686	0
CC	GO:1904949	ATPase complex	1/336	14/9166	0.407392	0.999567	113041686	LOC113041686	1	1	113041686	0
CC	GO:0005759	mitochondrial matrix	1/336	16/9166	0.450108	0.999567	113068167	alas1	1	0		1	113068167
CC	GO:0008023	transcription elongation factor complex	1/336	16/9166	0.450108	0.999567	113064940	LOC113064940	1	0		1	113064940
CC	GO:0000786	nucleosome	1/336	17/9166	0.470301	0.999567	113051753	LOC113051753	1	0		1	113051753
CC	GO:0032993	protein-DNA complex	1/336	17/9166	0.470301	0.999567	113051753	LOC113051753	1	0		1	113051753
CC	GO:0044433	cytoplasmic vesicle part	2/336	44/9166	0.483365	0.999567	113091353/113050937	LOC113091353/LOC113050937	2	0		2	113091353/113050937
CC	GO:0000159	protein phosphatase type 2A complex	1/336	18/9166	0.489755	0.999567	113104940	LOC113104940	1	1	113104940	0
CC	GO:0005885	Arp2/3 protein complex	1/336	18/9166	0.489755	0.999567	113064329	LOC113064329	1	0		1	113064329
CC	GO:0005777	peroxisome	1/336	19/9166	0.508496	0.999567	113093177	LOC113093177	1	1	113093177	0
CC	GO:0042579	microbody	1/336	19/9166	0.508496	0.999567	113093177	LOC113093177	1	1	113093177	0
CC	GO:0044815	DNA packaging complex	1/336	19/9166	0.508496	0.999567	113051753	LOC113051753	1	0		1	113051753
CC	GO:0044459	plasma membrane part	5/336	132/9166	0.534681	0.999567	113041686/113081112/113116559/113038367/113118212	LOC113041686/LOC113081112/LOC113116559/sgcd/LOC113118212	5	4	113041686/113081112/113038367/113118212	1	113116559
CC	GO:0000785	chromatin	1/336	22/9166	0.5607	0.999567	113051753	LOC113051753	1	0		1	113051753
CC	GO:0015629	actin cytoskeleton	9/336	257/9166	0.604197	0.999567	113102999/113099381/113057556/113076774/113068772/113066901/113064329/113064482/113102225	LOC113102999/LOC113099381/LOC113057556/LOC113076774/LOC113068772/LOC113066901/LOC113064329/LOC113064482/LOC113102225	9	6	113102999/113099381/113057556/113076774/113068772/113066901	3	113064329/113064482/113102225
CC	GO:0098797	plasma membrane protein complex	2/336	55/9166	0.604247	0.999567	113081112/113038367	LOC113081112/sgcd	2	2	113081112/113038367	0
CC	GO:0008287	protein serine/threonine phosphatase complex	1/336	25/9166	0.607374	0.999567	113104940	LOC113104940	1	1	113104940	0
CC	GO:1903293	phosphatase complex	1/336	25/9166	0.607374	0.999567	113104940	LOC113104940	1	1	113104940	0
CC	GO:0044421	extracellular region part	7/336	201/9166	0.60928	0.999567	113097365/113110507/113061470/113112138/113115108/113040803/113049641	LOC113097365/LOC113110507/LOC113061470/LOC113112138/LOC113115108/LOC113040803/LOC113049641	7	3	113097365/113112138/113115108	4	113110507/113061470/113040803/113049641
CC	GO:0000775	chromosome, centromeric region	1/336	26/9166	0.621806	0.999567	113077415	LOC113077415	1	0		1	113077415
CC	GO:0005783	endoplasmic reticulum	4/336	117/9166	0.626671	0.999567	113069481/113060751/113040071/113087661	ero1a/LOC113060751/LOC113040071/LOC113087661	4	2	113040071/113087661	2	113069481/113060751
CC	GO:0098687	chromosomal region	1/336	27/9166	0.635709	0.999567	113077415	LOC113077415	1	0		1	113077415
CC	GO:0005886	plasma membrane	5/336	151/9166	0.65433	0.999567	113041686/113081112/113116559/113038367/113118212	LOC113041686/LOC113081112/LOC113116559/sgcd/LOC113118212	5	4	113041686/113081112/113038367/113118212	1	113116559
CC	GO:0071944	cell periphery	6/336	188/9166	0.692452	0.999567	113057198/113041686/113081112/113116559/113038367/113118212	LOC113057198/LOC113041686/LOC113081112/LOC113116559/sgcd/LOC113118212	6	4	113041686/113081112/113038367/113118212	2	113057198/113116559
CC	GO:0044427	chromosomal part	2/336	72/9166	0.747069	0.999567	113051753/113077415	LOC113051753/LOC113077415	2	0		2	113051753/113077415
CC	GO:0000145	exocyst	1/336	37/9166	0.749569	0.999567	113057198	LOC113057198	1	0		1	113057198
CC	GO:0005938	cell cortex	1/336	37/9166	0.749569	0.999567	113057198	LOC113057198	1	0		1	113057198
CC	GO:0044448	cell cortex part	1/336	37/9166	0.749569	0.999567	113057198	LOC113057198	1	0		1	113057198
CC	GO:0099568	cytoplasmic region	1/336	37/9166	0.749569	0.999567	113057198	LOC113057198	1	0		1	113057198
CC	GO:0005861	troponin complex	1/336	41/9166	0.784458	0.999567	113066901	LOC113066901	1	1	113066901	0
CC	GO:0005865	striated muscle thin filament	1/336	41/9166	0.784458	0.999567	113066901	LOC113066901	1	1	113066901	0
CC	GO:0030016	myofibril	1/336	41/9166	0.784458	0.999567	113066901	LOC113066901	1	1	113066901	0
CC	GO:0030017	sarcomere	1/336	41/9166	0.784458	0.999567	113066901	LOC113066901	1	1	113066901	0
CC	GO:0036379	myofilament	1/336	41/9166	0.784458	0.999567	113066901	LOC113066901	1	1	113066901	0
CC	GO:0043292	contractile fiber	1/336	41/9166	0.784458	0.999567	113066901	LOC113066901	1	1	113066901	0
CC	GO:0044449	contractile fiber part	1/336	41/9166	0.784458	0.999567	113066901	LOC113066901	1	1	113066901	0
CC	GO:0015630	microtubule cytoskeleton	2/336	81/9166	0.803095	0.999567	113102999/113102225	LOC113102999/LOC113102225	2	1	113102999	1	113102225
CC	GO:0016459	myosin complex	5/336	184/9166	0.81042	0.999567	113099381/113057556/113076774/113068772/113064482	LOC113099381/LOC113057556/LOC113076774/LOC113068772/LOC113064482	5	4	113099381/113057556/113076774/113068772	1	113064482
CC	GO:0005578	proteinaceous extracellular matrix	1/336	46/9166	0.821332	0.999567	113112138	LOC113112138	1	1	113112138	0
CC	GO:0098796	membrane protein complex	6/336	226/9166	0.841789	0.999567	113081112/113120483/113066653/113038367/113091353/113050937	LOC113081112/LOC113120483/LOC113066653/sgcd/LOC113091353/LOC113050937	6	2	113081112/113038367	4	113120483/113066653/113091353/113050937
CC	GO:0099023	tethering complex	1/336	50/9166	0.846246	0.999567	113057198	LOC113057198	1	0		1	113057198
CC	GO:0005739	mitochondrion	4/336	163/9166	0.85392	0.999567	113110675/113068167/113079793/113115223	LOC113110675/alas1/LOC113079793/LOC113115223	4	3	113110675/113079793/113115223	1	113068167
CC	GO:1902495	transmembrane transporter complex	1/336	55/9166	0.872574	0.999567	113041686	LOC113041686	1	1	113041686	0
CC	GO:1990351	transporter complex	1/336	55/9166	0.872574	0.999567	113041686	LOC113041686	1	1	113041686	0
CC	GO:0012505	endomembrane system	7/336	271/9166	0.874118	0.999567	113058722/113069481/113060751/113091353/113040071/113050937/113087661	LOC113058722/ero1a/LOC113060751/LOC113091353/LOC113040071/LOC113050937/LOC113087661	7	2	113040071/113087661	5	113058722/113069481/113060751/113091353/113050937
CC	GO:0098805	whole membrane	2/336	97/9166	0.876035	0.999567	113091353/113050937	LOC113091353/LOC113050937	2	0		2	113091353/113050937
CC	GO:0005694	chromosome	2/336	104/9166	0.899352	0.999567	113051753/113077415	LOC113051753/LOC113077415	2	0		2	113051753/113077415
CC	GO:0005789	endoplasmic reticulum membrane	1/336	65/9166	0.912504	0.999567	113087661	LOC113087661	1	1	113087661	0
CC	GO:0044432	endoplasmic reticulum part	1/336	65/9166	0.912504	0.999567	113087661	LOC113087661	1	1	113087661	0
CC	GO:0042175	nuclear outer membrane-endoplasmic reticulum membrane network	1/336	67/9166	0.918846	0.999567	113087661	LOC113087661	1	1	113087661	0
CC	GO:0044429	mitochondrial part	2/336	133/9166	0.958802	0.999567	113068167/113079793	alas1/LOC113079793	2	1	113079793	1	113068167
CC	GO:0098588	bounding membrane of organelle	2/336	135/9166	0.961322	0.999567	113091353/113050937	LOC113091353/LOC113050937	2	0		2	113091353/113050937
CC	GO:1990234	transferase complex	1/336	93/9166	0.969531	0.999567	113087661	LOC113087661	1	1	113087661	0
CC	GO:0005794	Golgi apparatus	1/336	100/9166	0.976607	0.999567	113058722	LOC113058722	1	0		1	113058722
CC	GO:0031012	extracellular matrix	1/336	107/9166	0.982043	0.999567	113112138	LOC113112138	1	1	113112138	0
CC	GO:0005840	ribosome	3/336	216/9166	0.9873	0.999567	113102976/113076136/113081276	mrpl20/LOC113076136/LOC113081276	3	2	113102976/113076136	1	113081276
CC	GO:0005740	mitochondrial envelope	1/336	117/9166	0.987697	0.999567	113079793	LOC113079793	1	1	113079793	0
CC	GO:0031974	membrane-enclosed lumen	2/336	174/9166	0.989039	0.999567	113064940/113068167	LOC113064940/alas1	2	0		2	113064940/113068167
CC	GO:0043233	organelle lumen	2/336	174/9166	0.989039	0.999567	113064940/113068167	LOC113064940/alas1	2	0		2	113064940/113068167
CC	GO:0070013	intracellular organelle lumen	2/336	174/9166	0.989039	0.999567	113064940/113068167	LOC113064940/alas1	2	0		2	113064940/113068167
CC	GO:0005654	nucleoplasm	1/336	123/9166	0.990196	0.999567	113064940	LOC113064940	1	0		1	113064940
CC	GO:0044451	nucleoplasm part	1/336	123/9166	0.990196	0.999567	113064940	LOC113064940	1	0		1	113064940
CC	GO:0031967	organelle envelope	1/336	132/9166	0.993028	0.999567	113079793	LOC113079793	1	1	113079793	0
CC	GO:0031975	envelope	1/336	132/9166	0.993028	0.999567	113079793	LOC113079793	1	1	113079793	0
CC	GO:0031090	organelle membrane	2/336	202/9166	0.995692	0.999567	113091353/113050937	LOC113091353/LOC113050937	2	0		2	113091353/113050937
CC	GO:0030529	intracellular ribonucleoprotein complex	3/336	258/9166	0.996484	0.999567	113102976/113076136/113081276	mrpl20/LOC113076136/LOC113081276	3	2	113102976/113076136	1	113081276
CC	GO:1902494	catalytic complex	3/336	259/9166	0.996592	0.999567	113041686/113104940/113087661	LOC113041686/LOC113104940/LOC113087661	3	3	113041686/113104940/113087661	0
CC	GO:1990904	ribonucleoprotein complex	3/336	263/9166	0.996993	0.999567	113102976/113076136/113081276	mrpl20/LOC113076136/LOC113081276	3	2	113102976/113076136	1	113081276
CC	GO:0031981	nuclear lumen	1/336	158/9166	0.997401	0.999567	113064940	LOC113064940	1	0		1	113064940
CC	GO:0044428	nuclear part	1/336	205/9166	0.999567	0.999567	113064940	LOC113064940	1	0		1	113064940
MF	GO:0016755	transferase activity, transferring amino-acyl groups	11/969	40/25821	1.67259e-07	4.98432e-05	113040942/113042741/113066051/113089140/113042211/113042740/113065965/113102464/113088174/113063140/113063007	LOC113040942/LOC113042741/LOC113066051/LOC113089140/LOC113042211/LOC113042740/LOC113065965/LOC113102464/LOC113088174/LOC113063140/LOC113063007	11	5	113042741/113066051/113042211/113042740/113065965	6	113040942/113089140/113102464/113088174/113063140/113063007
MF	GO:0003810	protein-glutamine gamma-glutamyltransferase activity	9/969	32/25821	1.83091e-06	0.000272805	113040942/113042741/113066051/113089140/113042211/113042740/113065965/113102464/113088174	LOC113040942/LOC113042741/LOC113066051/LOC113089140/LOC113042211/LOC113042740/LOC113065965/LOC113102464/LOC113088174	9	5	113042741/113066051/113042211/113042740/113065965	4	113040942/113089140/113102464/113088174
MF	GO:0016746	transferase activity, transferring acyl groups	22/969	245/25821	0.000152246	0.0144554	113054403/113040942/113042741/113066051/113089140/113042211/113042740/113049110/113065965/113078852/113102464/113066799/113041680/113110675/113078703/113091144/113068167/113088174/113116368/113063140/113057103/113063007	LOC113054403/LOC113040942/LOC113042741/LOC113066051/LOC113089140/LOC113042211/LOC113042740/LOC113049110/LOC113065965/LOC113078852/LOC113102464/LOC113066799/LOC113041680/LOC113110675/LOC113078703/LOC113091144/alas1/LOC113088174/LOC113116368/LOC113063140/LOC113057103/LOC113063007	22	10	113042741/113066051/113042211/113042740/113065965/113041680/113110675/113091144/113116368/113057103	12	113054403/113040942/113089140/113049110/113078852/113102464/113066799/113078703/113068167/113088174/113063140/113063007
MF	GO:0043565	sequence-specific DNA binding	31/969	410/25821	0.000194033	0.0144554	113066992/113043401/113060128/113062232/113107588/113115669/113063329/113049693/113060658/113120002/113060662/113076458/113100878/113074068/113063188/113059351/113120951/113066601/113069889/113045333/113063076/113059848/113049288/113063334/113060864/113093984/113116148/113038456/113118698/113050808/113053286	LOC113066992/LOC113043401/LOC113060128/LOC113062232/LOC113107588/LOC113115669/LOC113063329/LOC113049693/LOC113060658/LOC113120002/LOC113060662/LOC113076458/LOC113100878/LOC113074068/LOC113063188/LOC113059351/LOC113120951/LOC113066601/LOC113069889/LOC113045333/LOC113063076/LOC113059848/LOC113049288/LOC113063334/LOC113060864/LOC113093984/LOC113116148/LOC113038456/LOC113118698/LOC113050808/LOC113053…	31	13	113060128/113063329/113100878/113074068/113063188/113066601/113069889/113045333/113063076/113049288/113063334/113060864/113050808	18	113066992/113043401/113062232/113107588/113115669/113049693/113060658/113120002/113060662/113076458/113059351/113120951/113059848/113093984/113116148/113038456/113118698/113053286
MF	GO:0008138	protein tyrosine/serine/threonine phosphatase activity	14/969	125/25821	0.000256738	0.0153016	113110791/113110250/113110686/113045759/113044716/113112707/113113377/113116081/113106081/113111413/113055620/113048891/113049021/113120577	LOC113110791/LOC113110250/LOC113110686/dusp28/LOC113044716/LOC113112707/LOC113113377/LOC113116081/LOC113106081/dusp13/LOC113055620/LOC113048891/LOC113049021/LOC113120577	14	7	113110791/113045759/113044716/113112707/113116081/113111413/113120577	7	113110250/113110686/113113377/113106081/113055620/113048891/113049021
MF	GO:0008440	inositol-1,4,5-trisphosphate 3-kinase activity	5/969	24/25821	0.00172665	0.0857571	113069997/113045119/113061231/113064239/113095817	LOC113069997/LOC113045119/LOC113061231/LOC113064239/LOC113095817	5	0		5	113069997/113045119/113061231/113064239/113095817
MF	GO:0044212	transcription regulatory region DNA binding	4/969	17/25821	0.00317196	0.111942	113066992/113043401/113062232/113120002	LOC113066992/LOC113043401/LOC113062232/LOC113120002	4	0		4	113066992/113043401/113062232/113120002
MF	GO:0001871	pattern binding	5/969	28/25821	0.003527	0.111942	113064424/113094551/113073602/113048758/113045803	LOC113064424/LOC113094551/LOC113073602/LOC113048758/LOC113045803	5	4	113064424/113073602/113048758/113045803	1	113094551
MF	GO:0030247	polysaccharide binding	5/969	28/25821	0.003527	0.111942	113064424/113094551/113073602/113048758/113045803	LOC113064424/LOC113094551/LOC113073602/LOC113048758/LOC113045803	5	4	113064424/113073602/113048758/113045803	1	113094551
MF	GO:0016868	intramolecular transferase activity, phosphotransferases	4/969	18/25821	0.00395835	0.111942	113067796/113048700/113055424/113038130	LOC113067796/LOC113048700/LOC113055424/LOC113038130	4	1	113038130	3	113067796/113048700/113055424
MF	GO:0051766	inositol trisphosphate kinase activity	5/969	29/25821	0.00413208	0.111942	113069997/113045119/113061231/113064239/113095817	LOC113069997/LOC113045119/LOC113061231/LOC113064239/LOC113095817	5	0		5	113069997/113045119/113061231/113064239/113095817
MF	GO:0004721	phosphoprotein phosphatase activity	19/969	267/25821	0.00601839	0.147203	113110791/113064980/113110250/113110686/113045759/113044716/113106997/113112707/113113377/113064247/113116081/113106081/113117566/113111413/113081000/113055620/113048891/113049021/113120577	LOC113110791/ptprc/LOC113110250/LOC113110686/dusp28/LOC113044716/LOC113106997/LOC113112707/LOC113113377/LOC113064247/LOC113116081/LOC113106081/LOC113117566/dusp13/LOC113081000/LOC113055620/LOC113048891/LOC113049021/LOC113120577	19	7	113110791/113045759/113044716/113112707/113116081/113111413/113120577	12	113064980/113110250/113110686/113106997/113113377/113064247/113106081/113117566/113081000/113055620/113048891/113049021
MF	GO:0016830	carbon-carbon lyase activity	6/969	45/25821	0.00642162	0.147203	113070062/113041858/113038164/113042325/113060096/113061438	LOC113070062/LOC113041858/LOC113038164/LOC113042325/LOC113060096/LOC113061438	6	1	113061438	5	113070062/113041858/113038164/113042325/113060096
MF	GO:0003690	double-stranded DNA binding	4/969	26/25821	0.015256	0.324735	113066992/113043401/113062232/113120002	LOC113066992/LOC113043401/LOC113062232/LOC113120002	4	0		4	113066992/113043401/113062232/113120002
MF	GO:0016791	phosphatase activity	20/969	330/25821	0.0249286	0.495247	113110791/113064980/113110250/113110686/113045759/113044716/113106997/113112707/113113377/113064247/113116081/113106081/113117566/113111413/113081000/113055620/113117512/113048891/113049021/113120577	LOC113110791/ptprc/LOC113110250/LOC113110686/dusp28/LOC113044716/LOC113106997/LOC113112707/LOC113113377/LOC113064247/LOC113116081/LOC113106081/LOC113117566/dusp13/LOC113081000/LOC113055620/LOC113117512/LOC113048891/LOC113049021/LOC113120577	20	7	113110791/113045759/113044716/113112707/113116081/113111413/113120577	13	113064980/113110250/113110686/113106997/113113377/113064247/113106081/113117566/113081000/113055620/113117512/113048891/113049021
MF	GO:0000975	regulatory region DNA binding	5/969	46/25821	0.0283502	0.496962	113066992/113043401/113062232/113120002/113111984	LOC113066992/LOC113043401/LOC113062232/LOC113120002/LOC113111984	5	0		5	113066992/113043401/113062232/113120002/113111984
MF	GO:0001067	regulatory region nucleic acid binding	5/969	46/25821	0.0283502	0.496962	113066992/113043401/113062232/113120002/113111984	LOC113066992/LOC113043401/LOC113062232/LOC113120002/LOC113111984	5	0		5	113066992/113043401/113062232/113120002/113111984
MF	GO:0016853	isomerase activity	9/969	116/25821	0.0306882	0.508061	113112368/113069481/113067796/113112081/113048700/113060751/113055424/113095035/113038130	LOC113112368/ero1a/LOC113067796/LOC113112081/LOC113048700/LOC113060751/LOC113055424/LOC113095035/LOC113038130	9	2	113112081/113038130	7	113112368/113069481/113067796/113048700/113060751/113055424/113095035
MF	GO:0042578	phosphoric ester hydrolase activity	26/969	474/25821	0.0354667	0.556161	113110791/113064980/113110250/113110686/113045759/113044716/113106997/113097505/113047417/113064270/113115199/113112707/113113377/113064247/113061834/113116081/113106081/113117566/113111413/113081000/113055620/113114840/113117512/113048891/113049021/113120577	LOC113110791/ptprc/LOC113110250/LOC113110686/dusp28/LOC113044716/LOC113106997/LOC113097505/LOC113047417/LOC113064270/LOC113115199/LOC113112707/LOC113113377/LOC113064247/LOC113061834/LOC113116081/LOC113106081/LOC113117566/dusp13/LOC113081000/LOC113055620/LOC113114840/LOC113117512/LOC113048891/LOC113049021/LOC113120577	26	12	113110791/113045759/113044716/113097505/113047417/113064270/113115199/113112707/113061834/113116081/113111413/113120577	14	113064980/113110250/113110686/113106997/113113377/113064247/113106081/113117566/113081000/113055620/113114840/113117512/113048891/113049021
MF	GO:0008170	N-methyltransferase activity	4/969	34/25821	0.0374396	0.556161	113077897/113048457/113062958/113064939	LOC113077897/LOC113048457/LOC113062958/LOC113064939	4	3	113077897/113048457/113062958	1	113064939
MF	GO:0016747	transferase activity, transferring acyl groups other than amino-acyl groups	9/969	122/25821	0.0404278	0.556161	113054403/113049110/113066799/113041680/113110675/113078703/113068167/113116368/113057103	LOC113054403/LOC113049110/LOC113066799/LOC113041680/LOC113110675/LOC113078703/alas1/LOC113116368/LOC113057103	9	4	113041680/113110675/113116368/113057103	5	113054403/113049110/113066799/113078703/113068167
MF	GO:0016831	carboxy-lyase activity	4/969	35/25821	0.0410588	0.556161	113041858/113042325/113060096/113061438	LOC113041858/LOC113042325/LOC113060096/LOC113061438	4	1	113061438	3	113041858/113042325/113060096
MF	GO:0016829	lyase activity	10/969	145/25821	0.0469424	0.594116	113070062/113041858/113097331/113049096/113038164/113042325/113060096/113061438/113079766/113106283	LOC113070062/LOC113041858/LOC113097331/LOC113049096/LOC113038164/LOC113042325/LOC113060096/LOC113061438/LOC113079766/LOC113106283	10	2	113061438/113106283	8	113070062/113041858/113097331/113049096/113038164/113042325/113060096/113079766
MF	GO:0004332	fructose-bisphosphate aldolase activity	2/969	10/25821	0.0518356	0.594116	113070062/113038164	LOC113070062/LOC113038164	2	0		2	113070062/113038164
MF	GO:0008190	eukaryotic initiation factor 4E binding	2/969	10/25821	0.0518356	0.594116	113038679/113038658	LOC113038679/LOC113038658	2	1	113038679	1	113038658
MF	GO:0016832	aldehyde-lyase activity	2/969	10/25821	0.0518356	0.594116	113070062/113038164	LOC113070062/LOC113038164	2	0		2	113070062/113038164
MF	GO:0004143	diacylglycerol kinase activity	3/969	24/25821	0.0593706	0.637205	113050691/113096631/113058795	LOC113050691/LOC113096631/LOC113058795	3	1	113050691	2	113096631/113058795
MF	GO:0031369	translation initiation factor binding	2/969	11/25821	0.0618137	0.637205	113038679/113038658	LOC113038679/LOC113038658	2	1	113038679	1	113038658
MF	GO:0016866	intramolecular transferase activity	4/969	40/25821	0.0620099	0.637205	113067796/113048700/113055424/113038130	LOC113067796/LOC113048700/LOC113055424/LOC113038130	4	1	113038130	3	113067796/113048700/113055424
MF	GO:0008757	S-adenosylmethionine-dependent methyltransferase activity	4/969	42/25821	0.0716997	0.643672	113077897/113048457/113062958/113064939	LOC113077897/LOC113048457/LOC113062958/LOC113064939	4	3	113077897/113048457/113062958	1	113064939
MF	GO:0016780	phosphotransferase activity, for other substituted phosphate groups	3/969	26/25821	0.0722273	0.643672	113041424/113060815/113049234	LOC113041424/LOC113060815/LOC113049234	3	1	113060815	2	113041424/113049234
MF	GO:0005247	voltage-gated chloride channel activity	3/969	27/25821	0.079082	0.643672	113060140/113114691/113083505	LOC113060140/LOC113114691/LOC113083505	3	3	113060140/113114691/113083505	0
MF	GO:0005253	anion channel activity	3/969	27/25821	0.079082	0.643672	113060140/113114691/113083505	LOC113060140/LOC113114691/LOC113083505	3	3	113060140/113114691/113083505	0
MF	GO:0005254	chloride channel activity	3/969	27/25821	0.079082	0.643672	113060140/113114691/113083505	LOC113060140/LOC113114691/LOC113083505	3	3	113060140/113114691/113083505	0
MF	GO:0008308	voltage-gated anion channel activity	3/969	27/25821	0.079082	0.643672	113060140/113114691/113083505	LOC113060140/LOC113114691/LOC113083505	3	3	113060140/113114691/113083505	0
MF	GO:0015108	chloride transmembrane transporter activity	3/969	27/25821	0.079082	0.643672	113060140/113114691/113083505	LOC113060140/LOC113114691/LOC113083505	3	3	113060140/113114691/113083505	0
MF	GO:0004800	thyroxine 5'-deiodinase activity	2/969	13/25821	0.0834714	0.643672	113098470/113117406	LOC113098470/LOC113117406	2	1	113117406	1	113098470
MF	GO:0016671	oxidoreductase activity, acting on a sulfur group of donors, disulfide as acceptor	2/969	13/25821	0.0834714	0.643672	113069481/113060751	ero1a/LOC113060751	2	0		2	113069481/113060751
MF	GO:0016278	lysine N-methyltransferase activity	3/969	29/25821	0.0935944	0.643672	113077897/113048457/113064939	LOC113077897/LOC113048457/LOC113064939	3	2	113077897/113048457	1	113064939
MF	GO:0016279	protein-lysine N-methyltransferase activity	3/969	29/25821	0.0935944	0.643672	113077897/113048457/113064939	LOC113077897/LOC113048457/LOC113064939	3	2	113077897/113048457	1	113064939
MF	GO:0016307	phosphatidylinositol phosphate kinase activity	3/969	29/25821	0.0935944	0.643672	113060126/113107154/113109584	LOC113060126/LOC113107154/LOC113109584	3	1	113060126	2	113107154/113109584
MF	GO:0018024	histone-lysine N-methyltransferase activity	3/969	29/25821	0.0935944	0.643672	113077897/113048457/113064939	LOC113077897/LOC113048457/LOC113064939	3	2	113077897/113048457	1	113064939
MF	GO:0042054	histone methyltransferase activity	3/969	29/25821	0.0935944	0.643672	113077897/113048457/113064939	LOC113077897/LOC113048457/LOC113064939	3	2	113077897/113048457	1	113064939
MF	GO:0051920	peroxiredoxin activity	2/969	14/25821	0.0950387	0.643672	113071225/113038621	LOC113071225/LOC113038621	2	0		2	113071225/113038621
MF	GO:0004675	transmembrane receptor protein serine/threonine kinase activity	4/969	47/25821	0.0990317	0.65581	113109151/113066355/113112785/113115942	LOC113109151/LOC113066355/LOC113112785/LOC113115942	4	3	113109151/113112785/113115942	1	113066355
MF	GO:0003872	6-phosphofructokinase activity	2/969	15/25821	0.107029	0.663546	113066314/113045326	LOC113066314/LOC113045326	2	0		2	113066314/113045326
MF	GO:0004861	cyclin-dependent protein serine/threonine kinase inhibitor activity	2/969	15/25821	0.107029	0.663546	113039361/113039368	LOC113039361/LOC113039368	2	0		2	113039361/113039368
MF	GO:0030291	protein serine/threonine kinase inhibitor activity	2/969	15/25821	0.107029	0.663546	113039361/113039368	LOC113039361/LOC113039368	2	0		2	113039361/113039368
MF	GO:0008276	protein methyltransferase activity	3/969	31/25821	0.109107	0.663546	113077897/113048457/113064939	LOC113077897/LOC113048457/LOC113064939	3	2	113077897/113048457	1	113064939
MF	GO:0019887	protein kinase regulator activity	3/969	32/25821	0.11721	0.667998	113039361/113039368/113107117	LOC113039361/LOC113039368/LOC113107117	3	1	113107117	2	113039361/113039368
MF	GO:0004860	protein kinase inhibitor activity	2/969	16/25821	0.119395	0.667998	113039361/113039368	LOC113039361/LOC113039368	2	0		2	113039361/113039368
MF	GO:0019210	kinase inhibitor activity	2/969	16/25821	0.119395	0.667998	113039361/113039368	LOC113039361/LOC113039368	2	0		2	113039361/113039368
MF	GO:0030170	pyridoxal phosphate binding	5/969	70/25821	0.122329	0.667998	113063413/113060096/113068167/113063715/113112408	LOC113063413/LOC113060096/alas1/LOC113063715/LOC113112408	5	1	113112408	4	113063413/113060096/113068167/113063715
MF	GO:0070279	vitamin B6 binding	5/969	70/25821	0.122329	0.667998	113063413/113060096/113068167/113063715/113112408	LOC113063413/LOC113060096/alas1/LOC113063715/LOC113112408	5	1	113112408	4	113063413/113060096/113068167/113063715
MF	GO:0008565	protein transporter activity	3/969	33/25821	0.12553	0.667998	113119422/113093276/113119606	LOC113119422/LOC113093276/LOC113119606	3	1	113119606	2	113119422/113093276
MF	GO:0015197	peptide transporter activity	3/969	33/25821	0.12553	0.667998	113119422/113093276/113119606	LOC113119422/LOC113093276/LOC113119606	3	1	113119606	2	113119422/113093276
MF	GO:0016538	cyclin-dependent protein serine/threonine kinase regulator activity	2/969	17/25821	0.13209	0.688764	113039361/113039368	LOC113039361/LOC113039368	2	0		2	113039361/113039368
MF	GO:0005544	calcium-dependent phospholipid binding	3/969	34/25821	0.134055	0.688764	113062320/113057182/113069663	LOC113062320/LOC113057182/LOC113069663	3	0		3	113062320/113057182/113069663
MF	GO:0016741	transferase activity, transferring one-carbon groups	9/969	157/25821	0.137107	0.692505	113077897/113108782/113094243/113048457/113081673/113062958/113060148/113059007/113064939	LOC113077897/LOC113108782/LOC113094243/LOC113048457/LOC113081673/LOC113062958/LOC113060148/LOC113059007/LOC113064939	9	6	113077897/113094243/113048457/113062958/113060148/113059007	3	113108782/113081673/113064939
MF	GO:0016645	oxidoreductase activity, acting on the CH-NH group of donors	2/969	18/25821	0.145073	0.703107	113061569/113107832	LOC113061569/LOC113107832	2	1	113107832	1	113061569
MF	GO:0016646	oxidoreductase activity, acting on the CH-NH group of donors, NAD or NADP as acceptor	2/969	18/25821	0.145073	0.703107	113061569/113107832	LOC113061569/LOC113107832	2	1	113107832	1	113061569
MF	GO:0030246	carbohydrate binding	7/969	116/25821	0.146284	0.703107	113064424/113094551/113073602/113048758/113043528/113045803/113068422	LOC113064424/LOC113094551/LOC113073602/LOC113048758/LOC113043528/LOC113045803/LOC113068422	7	6	113064424/113073602/113048758/113043528/113045803/113068422	1	113094551
MF	GO:0019199	transmembrane receptor protein kinase activity	5/969	75/25821	0.150719	0.712926	113109151/113066355/113044575/113112785/113115942	LOC113109151/LOC113066355/LOC113044575/LOC113112785/LOC113115942	5	4	113109151/113044575/113112785/113115942	1	113066355
MF	GO:0016860	intramolecular oxidoreductase activity	2/969	19/25821	0.158306	0.73711	113069481/113060751	ero1a/LOC113060751	2	0		2	113069481/113060751
MF	GO:0005540	hyaluronic acid binding	3/969	38/25821	0.169974	0.767459	113048044/113106231/113118299	LOC113048044/LOC113106231/LOC113118299	3	3	113048044/113106231/113118299	0
MF	GO:0019207	kinase regulator activity	3/969	38/25821	0.169974	0.767459	113039361/113039368/113107117	LOC113039361/LOC113039368/LOC113107117	3	1	113107117	2	113039361/113039368
MF	GO:0016849	phosphorus-oxygen lyase activity	4/969	58/25821	0.17275	0.768349	113097331/113049096/113079766/113106283	LOC113097331/LOC113049096/LOC113079766/LOC113106283	4	1	113106283	3	113097331/113049096/113079766
MF	GO:0004181	metallocarboxypeptidase activity	3/969	39/25821	0.179352	0.772993	113043094/113043076/113070073	LOC113043094/LOC113043076/LOC113070073	3	2	113043094/113043076	1	113070073
MF	GO:0008235	metalloexopeptidase activity	3/969	39/25821	0.179352	0.772993	113043094/113043076/113070073	LOC113043094/LOC113043076/LOC113070073	3	2	113043094/113043076	1	113070073
MF	GO:0016410	N-acyltransferase activity	5/969	80/25821	0.181576	0.772993	113110675/113078703/113068167/113116368/113057103	LOC113110675/LOC113078703/alas1/LOC113116368/LOC113057103	5	3	113110675/113116368/113057103	2	113078703/113068167
MF	GO:0008168	methyltransferase activity	8/969	147/25821	0.18846	0.791002	113077897/113108782/113094243/113048457/113081673/113062958/113060148/113064939	LOC113077897/LOC113108782/LOC113094243/LOC113048457/LOC113081673/LOC113062958/LOC113060148/LOC113064939	8	5	113077897/113094243/113048457/113062958/113060148	3	113108782/113081673/113064939
MF	GO:0019842	vitamin binding	5/969	85/25821	0.214527	0.887905	113063413/113060096/113068167/113063715/113112408	LOC113063413/LOC113060096/alas1/LOC113063715/LOC113112408	5	1	113112408	4	113063413/113060096/113068167/113063715
MF	GO:0004842	ubiquitin-protein transferase activity	9/969	178/25821	0.226484	0.888057	113080246/113046307/113044034/113046157/113057917/113070738/113081879/113044036/113038877	LOC113080246/LOC113046307/LOC113044034/LOC113046157/LOC113057917/LOC113070738/LOC113081879/LOC113044036/LOC113038877	9	3	113080246/113070738/113038877	6	113046307/113044034/113046157/113057917/113081879/113044036
MF	GO:0005044	scavenger receptor activity	9/969	178/25821	0.226484	0.888057	113119100/113068045/113067766/113094551/113109781/113068546/113048758/113111675/113045803	LOC113119100/LOC113068045/LOC113067766/LOC113094551/LOC113109781/LOC113068546/LOC113048758/LOC113111675/LOC113045803	9	5	113067766/113109781/113048758/113111675/113045803	4	113119100/113068045/113094551/113068546
MF	GO:0019787	ubiquitin-like protein transferase activity	9/969	178/25821	0.226484	0.888057	113080246/113046307/113044034/113046157/113057917/113070738/113081879/113044036/113038877	LOC113080246/LOC113046307/LOC113044034/LOC113046157/LOC113057917/LOC113070738/LOC113081879/LOC113044036/LOC113038877	9	3	113080246/113070738/113038877	6	113046307/113044034/113046157/113057917/113081879/113044036
MF	GO:0038024	cargo receptor activity	9/969	178/25821	0.226484	0.888057	113119100/113068045/113067766/113094551/113109781/113068546/113048758/113111675/113045803	LOC113119100/LOC113068045/LOC113067766/LOC113094551/LOC113109781/LOC113068546/LOC113048758/LOC113111675/LOC113045803	9	5	113067766/113109781/113048758/113111675/113045803	4	113119100/113068045/113094551/113068546
MF	GO:0005057	signal transducer activity, downstream of receptor	2/969	25/25821	0.241013	0.932753	113109853/113063994	LOC113109853/LOC113063994	2	0		2	113109853/113063994
MF	GO:0004435	phosphatidylinositol phospholipase C activity	3/969	47/25821	0.258384	0.955844	113097505/113047417/113061834	LOC113097505/LOC113047417/LOC113061834	3	3	113097505/113047417/113061834	0
MF	GO:0004629	phospholipase C activity	3/969	47/25821	0.258384	0.955844	113097505/113047417/113061834	LOC113097505/LOC113047417/LOC113061834	3	3	113097505/113047417/113061834	0
MF	GO:0051536	iron-sulfur cluster binding	4/969	69/25821	0.25981	0.955844	113040179/113107652/113039352/113092364	LOC113040179/LOC113107652/LOC113039352/LOC113092364	4	3	113107652/113039352/113092364	1	113040179
MF	GO:0051540	metal cluster binding	4/969	69/25821	0.25981	0.955844	113040179/113107652/113039352/113092364	LOC113040179/LOC113107652/LOC113039352/LOC113092364	4	3	113107652/113039352/113092364	1	113040179
MF	GO:0004180	carboxypeptidase activity	3/969	49/25821	0.27888	0.993162	113043094/113043076/113070073	LOC113043094/LOC113043076/LOC113070073	3	2	113043094/113043076	1	113070073
MF	GO:0020037	heme binding	9/969	192/25821	0.295547	0.993162	113118033/113041204/novel.559/113120974/113117795/113050312/113097085/113049529/113120977	LOC113118033/LOC113041204/-/LOC113120974/LOC113117795/LOC113050312/LOC113097085/LOC113049529/LOC113120977	9	4	novel.559/113120974/113117795/113120977	5	113118033/113041204/113050312/113097085/113049529
MF	GO:0008443	phosphofructokinase activity	2/969	29/25821	0.297279	0.993162	113066314/113045326	LOC113066314/LOC113045326	2	0		2	113066314/113045326
MF	GO:0019200	carbohydrate kinase activity	2/969	29/25821	0.297279	0.993162	113066314/113045326	LOC113066314/LOC113045326	2	0		2	113066314/113045326
MF	GO:0016757	transferase activity, transferring glycosyl groups	20/969	466/25821	0.300689	0.993162	113050753/113038504/113080231/113080302/113118505/113089370/113055113/113119245/113048073/113105871/113061388/113057967/113069414/113043299/113113363/113094984/113038780/113064077/113087661/113040985	LOC113050753/LOC113038504/LOC113080231/LOC113080302/LOC113118505/LOC113089370/LOC113055113/LOC113119245/LOC113048073/LOC113105871/LOC113061388/LOC113057967/LOC113069414/LOC113043299/LOC113113363/LOC113094984/LOC113038780/LOC113064077/LOC113087661/LOC113040985	20	11	113080231/113080302/113055113/113048073/113061388/113057967/113069414/113043299/113094984/113064077/113087661	9	113050753/113038504/113118505/113089370/113119245/113105871/113113363/113038780/113040985
MF	GO:0005506	iron ion binding	9/969	194/25821	0.30584	0.993162	113092286/113118033/113041204/novel.559/113120974/113117795/113050312/113097085/113120977	LOC113092286/LOC113118033/LOC113041204/-/LOC113120974/LOC113117795/LOC113050312/LOC113097085/LOC113120977	9	4	novel.559/113120974/113117795/113120977	5	113092286/113118033/113041204/113050312/113097085
MF	GO:0004367	glycerol-3-phosphate dehydrogenase [NAD+] activity	1/969	10/25821	0.317892	0.993162	113077309	LOC113077309	1	1	113077309	0
MF	GO:0048029	monosaccharide binding	1/969	10/25821	0.317892	0.993162	113043528	LOC113043528	1	1	113043528	0
MF	GO:0140096	catalytic activity, acting on a protein	1/969	10/25821	0.317892	0.993162	novel.391	-	1	0		1	novel.391
MF	GO:0015103	inorganic anion transmembrane transporter activity	3/969	53/25821	0.320231	0.993162	113060140/113114691/113083505	LOC113060140/LOC113114691/LOC113083505	3	3	113060140/113114691/113083505	0
MF	GO:0046906	tetrapyrrole binding	9/969	197/25821	0.321428	0.993162	113118033/113041204/novel.559/113120974/113117795/113050312/113097085/113049529/113120977	LOC113118033/LOC113041204/-/LOC113120974/LOC113117795/LOC113050312/LOC113097085/LOC113049529/LOC113120977	9	4	novel.559/113120974/113117795/113120977	5	113118033/113041204/113050312/113097085/113049529
MF	GO:0016702	oxidoreductase activity, acting on single donors with incorporation of molecular oxygen, incorporation of two atoms of oxygen	3/969	54/25821	0.330596	0.993162	113051774/113115538/113117099	LOC113051774/LOC113115538/LOC113117099	3	0		3	113051774/113115538/113117099
MF	GO:0016701	oxidoreductase activity, acting on single donors with incorporation of molecular oxygen	3/969	55/25821	0.340955	0.993162	113051774/113115538/113117099	LOC113051774/LOC113115538/LOC113117099	3	0		3	113051774/113115538/113117099
MF	GO:0031683	G-protein beta/gamma-subunit complex binding	3/969	55/25821	0.340955	0.993162	113050132/113098973/113064999	LOC113050132/LOC113098973/LOC113064999	3	0		3	113050132/113098973/113064999
MF	GO:0001733	galactosylceramide sulfotransferase activity	1/969	11/25821	0.343499	0.993162	113058722	LOC113058722	1	0		1	113058722
MF	GO:0019843	rRNA binding	1/969	11/25821	0.343499	0.993162	113102976	mrpl20	1	1	113102976	0
MF	GO:0050694	galactose 3-O-sulfotransferase activity	1/969	11/25821	0.343499	0.993162	113058722	LOC113058722	1	0		1	113058722
MF	GO:0016758	transferase activity, transferring hexosyl groups	11/969	254/25821	0.357178	0.993162	113038504/113080231/113080302/113089370/113105871/113043299/113113363/113094984/113038780/113064077/113087661	LOC113038504/LOC113080231/LOC113080302/LOC113089370/LOC113105871/LOC113043299/LOC113113363/LOC113094984/LOC113038780/LOC113064077/LOC113087661	11	6	113080231/113080302/113043299/113094984/113064077/113087661	5	113038504/113089370/113105871/113113363/113038780
MF	GO:0005539	glycosaminoglycan binding	3/969	57/25821	0.361631	0.993162	113048044/113106231/113118299	LOC113048044/LOC113106231/LOC113118299	3	3	113048044/113106231/113118299	0
MF	GO:0008519	ammonium transmembrane transporter activity	1/969	12/25821	0.368147	0.993162	113121205	LOC113121205	1	1	113121205	0
MF	GO:0019209	kinase activator activity	1/969	12/25821	0.368147	0.993162	113107117	LOC113107117	1	1	113107117	0
MF	GO:0030295	protein kinase activator activity	1/969	12/25821	0.368147	0.993162	113107117	LOC113107117	1	1	113107117	0
MF	GO:0002161	aminoacyl-tRNA editing activity	1/969	13/25821	0.39187	0.993162	113063872	LOC113063872	1	1	113063872	0
MF	GO:0004003	ATP-dependent DNA helicase activity	1/969	13/25821	0.39187	0.993162	113081974	LOC113081974	1	1	113081974	0
MF	GO:0016624	oxidoreductase activity, acting on the aldehyde or oxo group of donors, disulfide as acceptor	1/969	13/25821	0.39187	0.993162	113110223	LOC113110223	1	0		1	113110223
MF	GO:0008081	phosphoric diester hydrolase activity	6/969	136/25821	0.402599	0.993162	113097505/113047417/113064270/113115199/113061834/113114840	LOC113097505/LOC113047417/LOC113064270/LOC113115199/LOC113061834/LOC113114840	6	5	113097505/113047417/113064270/113115199/113061834	1	113114840
MF	GO:0008238	exopeptidase activity	4/969	86/25821	0.40459	0.993162	113043094/113111073/113043076/113070073	LOC113043094/ace2/LOC113043076/LOC113070073	4	2	113043094/113043076	2	113111073/113070073
MF	GO:0016298	lipase activity	4/969	86/25821	0.40459	0.993162	113097505/113047417/113059067/113061834	LOC113097505/LOC113047417/LOC113059067/LOC113061834	4	4	113097505/113047417/113059067/113061834	0
MF	GO:0052689	carboxylic ester hydrolase activity	2/969	37/25821	0.40685	0.993162	113078583/113063872	LOC113078583/LOC113063872	2	2	113078583/113063872	0
MF	GO:0004576	oligosaccharyl transferase activity	1/969	14/25821	0.414703	0.993162	113087661	LOC113087661	1	1	113087661	0
MF	GO:0008026	ATP-dependent helicase activity	1/969	14/25821	0.414703	0.993162	113081974	LOC113081974	1	1	113081974	0
MF	GO:0070035	purine NTP-dependent helicase activity	1/969	14/25821	0.414703	0.993162	113081974	LOC113081974	1	1	113081974	0
MF	GO:0008375	acetylglucosaminyltransferase activity	2/969	38/25821	0.42001	0.993162	113080302/113043299	LOC113080302/LOC113043299	2	2	113080302/113043299	0
MF	GO:0004857	enzyme inhibitor activity	8/969	191/25821	0.426805	0.993162	113039361/113039368/113097365/113070483/113068204/113115108/113069406/113049641	LOC113039361/LOC113039368/LOC113097365/LOC113070483/LOC113068204/LOC113115108/LOC113069406/LOC113049641	8	4	113097365/113070483/113115108/113069406	4	113039361/113039368/113068204/113049641
MF	GO:0008080	N-acetyltransferase activity	3/969	64/25821	0.432871	0.993162	113078703/113116368/113057103	LOC113078703/LOC113116368/LOC113057103	3	2	113116368/113057103	1	113078703
MF	GO:0005388	calcium-transporting ATPase activity	1/969	15/25821	0.43668	0.993162	113060797	LOC113060797	1	1	113060797	0
MF	GO:0015662	ATPase activity, coupled to transmembrane movement of ions, phosphorylative mechanism	1/969	15/25821	0.43668	0.993162	113060797	LOC113060797	1	1	113060797	0
MF	GO:0004252	serine-type endopeptidase activity	11/969	271/25821	0.438699	0.993162	113074672/113053744/113074374/113066921/113070251/113114939/113111675/113116696/113106097/113108976/113073052	LOC113074672/LOC113053744/LOC113074374/LOC113066921/LOC113070251/LOC113114939/LOC113111675/LOC113116696/LOC113106097/tmprss3/LOC113073052	11	4	113114939/113111675/113116696/113073052	7	113074672/113053744/113074374/113066921/113070251/113106097/113108976
MF	GO:0016667	oxidoreductase activity, acting on a sulfur group of donors	2/969	40/25821	0.445868	0.993162	113069481/113060751	ero1a/LOC113060751	2	0		2	113069481/113060751
MF	GO:0005244	voltage-gated ion channel activity	5/969	117/25821	0.44862	0.993162	113043573/113060140/113114691/113051555/113083505	LOC113043573/LOC113060140/LOC113114691/LOC113051555/LOC113083505	5	5	113043573/113060140/113114691/113051555/113083505	0
MF	GO:0022832	voltage-gated channel activity	5/969	117/25821	0.44862	0.993162	113043573/113060140/113114691/113051555/113083505	LOC113043573/LOC113060140/LOC113114691/LOC113051555/LOC113083505	5	5	113043573/113060140/113114691/113051555/113083505	0
MF	GO:0008378	galactosyltransferase activity	3/969	66/25821	0.452719	0.993162	113038504/113089370/113038780	LOC113038504/LOC113089370/LOC113038780	3	0		3	113038504/113089370/113038780
MF	GO:0008173	RNA methyltransferase activity	1/969	16/25821	0.457832	0.993162	113062958	LOC113062958	1	1	113062958	0
MF	GO:0015095	magnesium ion transmembrane transporter activity	1/969	16/25821	0.457832	0.993162	113038540	LOC113038540	1	0		1	113038540
MF	GO:0015291	secondary active transmembrane transporter activity	5/969	119/25821	0.463273	0.993162	113054123/113118739/113086210/113074147/113043668	LOC113054123/LOC113118739/slc47a1/LOC113074147/LOC113043668	5	2	113086210/113043668	3	113054123/113118739/113074147
MF	GO:0008236	serine-type peptidase activity	12/969	303/25821	0.465988	0.993162	113074672/113053744/113074374/113066921/113107954/113070251/113114939/113111675/113116696/113106097/113108976/113073052	LOC113074672/LOC113053744/LOC113074374/LOC113066921/LOC113107954/LOC113070251/LOC113114939/LOC113111675/LOC113116696/LOC113106097/tmprss3/LOC113073052	12	5	113107954/113114939/113111675/113116696/113073052	7	113074672/113053744/113074374/113066921/113070251/113106097/113108976
MF	GO:0017171	serine hydrolase activity	12/969	303/25821	0.465988	0.993162	113074672/113053744/113074374/113066921/113107954/113070251/113114939/113111675/113116696/113106097/113108976/113073052	LOC113074672/LOC113053744/LOC113074374/LOC113066921/LOC113107954/LOC113070251/LOC113114939/LOC113111675/LOC113116696/LOC113106097/tmprss3/LOC113073052	12	5	113107954/113114939/113111675/113116696/113073052	7	113074672/113053744/113074374/113066921/113070251/113106097/113108976
MF	GO:0051213	dioxygenase activity	3/969	68/25821	0.472274	0.993162	113051774/113115538/113117099	LOC113051774/LOC113115538/LOC113117099	3	0		3	113051774/113115538/113117099
MF	GO:0001614	purinergic nucleotide receptor activity	1/969	17/25821	0.478191	0.993162	113118212	LOC113118212	1	1	113118212	0
MF	GO:0004931	extracellular ATP-gated cation channel activity	1/969	17/25821	0.478191	0.993162	113118212	LOC113118212	1	1	113118212	0
MF	GO:0016502	nucleotide receptor activity	1/969	17/25821	0.478191	0.993162	113118212	LOC113118212	1	1	113118212	0
MF	GO:0016903	oxidoreductase activity, acting on the aldehyde or oxo group of donors	1/969	17/25821	0.478191	0.993162	113110223	LOC113110223	1	0		1	113110223
MF	GO:0035381	ATP-gated ion channel activity	1/969	17/25821	0.478191	0.993162	113118212	LOC113118212	1	1	113118212	0
MF	GO:0035586	purinergic receptor activity	1/969	17/25821	0.478191	0.993162	113118212	LOC113118212	1	1	113118212	0
MF	GO:0016407	acetyltransferase activity	3/969	70/25821	0.491504	0.993162	113078703/113116368/113057103	LOC113078703/LOC113116368/LOC113057103	3	2	113116368/113057103	1	113078703
MF	GO:0030145	manganese ion binding	1/969	18/25821	0.497786	0.993162	113064247	LOC113064247	1	0		1	113064247
MF	GO:0008509	anion transmembrane transporter activity	5/969	124/25821	0.499356	0.993162	113052118/113060140/113114691/113052925/113083505	LOC113052118/LOC113060140/LOC113114691/LOC113052925/LOC113083505	5	3	113060140/113114691/113083505	2	113052118/113052925
MF	GO:0016684	oxidoreductase activity, acting on peroxide as acceptor	2/969	45/25821	0.507541	0.993162	113071225/113038621	LOC113071225/LOC113038621	2	0		2	113071225/113038621
MF	GO:0008094	DNA-dependent ATPase activity	1/969	19/25821	0.516646	0.993162	113081974	LOC113081974	1	1	113081974	0
MF	GO:0016209	antioxidant activity	2/969	46/25821	0.519329	0.993162	113071225/113038621	LOC113071225/LOC113038621	2	0		2	113071225/113038621
MF	GO:0016879	ligase activity, forming carbon-nitrogen bonds	2/969	47/25821	0.530927	0.993162	113045628/113097736	LOC113045628/LOC113097736	2	0		2	113045628/113097736
MF	GO:0030414	peptidase inhibitor activity	6/969	158/25821	0.546255	0.993162	113097365/113070483/113068204/113115108/113069406/113049641	LOC113097365/LOC113070483/LOC113068204/LOC113115108/LOC113069406/LOC113049641	6	4	113097365/113070483/113115108/113069406	2	113068204/113049641
MF	GO:0061134	peptidase regulator activity	6/969	158/25821	0.546255	0.993162	113097365/113070483/113068204/113115108/113069406/113049641	LOC113097365/LOC113070483/LOC113068204/LOC113115108/LOC113069406/LOC113049641	6	4	113097365/113070483/113115108/113069406	2	113068204/113049641
MF	GO:0005231	excitatory extracellular ligand-gated ion channel activity	3/969	76/25821	0.546989	0.993162	113118212/113097253/113092928	LOC113118212/LOC113097253/LOC113092928	3	3	113118212/113097253/113092928	0
MF	GO:0003993	acid phosphatase activity	1/969	21/25821	0.55227	0.993162	113117512	LOC113117512	1	0		1	113117512
MF	GO:0005227	calcium activated cation channel activity	1/969	21/25821	0.55227	0.993162	113055008	LOC113055008	1	1	113055008	0
MF	GO:0015269	calcium-activated potassium channel activity	1/969	21/25821	0.55227	0.993162	113055008	LOC113055008	1	1	113055008	0
MF	GO:0022839	ion gated channel activity	1/969	21/25821	0.55227	0.993162	113055008	LOC113055008	1	1	113055008	0
MF	GO:0044877	macromolecular complex binding	6/969	159/25821	0.552452	0.993162	113081399/113105614/113050132/113098973/113097573/113064999	LOC113081399/LOC113105614/LOC113050132/LOC113098973/LOC113097573/LOC113064999	6	1	113081399	5	113105614/113050132/113098973/113097573/113064999
MF	GO:0005086	ARF guanyl-nucleotide exchange factor activity	2/969	49/25821	0.553542	0.993162	113057314/113113684	LOC113057314/LOC113113684	2	2	113057314/113113684	0
MF	GO:0016705	oxidoreductase activity, acting on paired donors, with incorporation or reduction of molecular oxygen	8/969	215/25821	0.559993	0.993162	113118033/113041204/novel.559/113120974/113117795/113050312/113097085/113120977	LOC113118033/LOC113041204/-/LOC113120974/LOC113117795/LOC113050312/LOC113097085/LOC113120977	8	4	novel.559/113120974/113117795/113120977	4	113118033/113041204/113050312/113097085
MF	GO:0019900	kinase binding	1/969	22/25821	0.569086	0.993162	113107117	LOC113107117	1	1	113107117	0
MF	GO:0019901	protein kinase binding	1/969	22/25821	0.569086	0.993162	113107117	LOC113107117	1	1	113107117	0
MF	GO:0051537	2 iron, 2 sulfur cluster binding	1/969	22/25821	0.569086	0.993162	113092364	LOC113092364	1	1	113092364	0
MF	GO:0005201	extracellular matrix structural constituent	2/969	51/25821	0.575375	0.993162	113069942/113107218	LOC113069942/LOC113107218	2	2	113069942/113107218	0
MF	GO:0003684	damaged DNA binding	1/969	23/25821	0.585271	0.993162	113080802	LOC113080802	1	1	113080802	0
MF	GO:0005326	neurotransmitter transporter activity	2/969	52/25821	0.585995	0.993162	113118739/113074147	LOC113118739/LOC113074147	2	0		2	113118739/113074147
MF	GO:0005328	neurotransmitter:sodium symporter activity	2/969	52/25821	0.585995	0.993162	113118739/113074147	LOC113118739/LOC113074147	2	0		2	113118739/113074147
MF	GO:0015370	solute:sodium symporter activity	2/969	52/25821	0.585995	0.993162	113118739/113074147	LOC113118739/LOC113074147	2	0		2	113118739/113074147
MF	GO:0005125	cytokine activity	4/969	109/25821	0.588429	0.993162	113077722/113049114/113112440/113110507	LOC113077722/LOC113049114/LOC113112440/LOC113110507	4	0		4	113077722/113049114/113112440/113110507
MF	GO:0004620	phospholipase activity	3/969	81/25821	0.590408	0.993162	113097505/113047417/113061834	LOC113097505/LOC113047417/LOC113061834	3	3	113097505/113047417/113061834	0
MF	GO:0032403	protein complex binding	5/969	139/25821	0.601058	0.993162	113081399/113105614/113050132/113098973/113064999	LOC113081399/LOC113105614/LOC113050132/LOC113098973/LOC113064999	5	1	113081399	4	113105614/113050132/113098973/113064999
MF	GO:0004866	endopeptidase inhibitor activity	5/969	141/25821	0.613712	0.993162	113097365/113068204/113115108/113069406/113049641	LOC113097365/LOC113068204/LOC113115108/LOC113069406/LOC113049641	5	3	113097365/113115108/113069406	2	113068204/113049641
MF	GO:0061135	endopeptidase regulator activity	5/969	141/25821	0.613712	0.993162	113097365/113068204/113115108/113069406/113049641	LOC113097365/LOC113068204/LOC113115108/LOC113069406/LOC113049641	5	3	113097365/113115108/113069406	2	113068204/113049641
MF	GO:0015293	symporter activity	3/969	84/25821	0.615134	0.993162	113118739/113074147/113043668	LOC113118739/LOC113074147/LOC113043668	3	1	113043668	2	113118739/113074147
MF	GO:0031625	ubiquitin protein ligase binding	1/969	25/25821	0.615842	0.993162	113079947	LOC113079947	1	0		1	113079947
MF	GO:0044389	ubiquitin-like protein ligase binding	1/969	25/25821	0.615842	0.993162	113079947	LOC113079947	1	0		1	113079947
MF	GO:0005198	structural molecule activity	16/969	448/25821	0.616046	0.993162	113099663/113069942/113062644/113057172/113039195/113112946/113120483/113045681/113107218/113070230/113102976/113076136/113055043/113081337/113081276/113111316	LOC113099663/LOC113069942/LOC113062644/LOC113057172/LOC113039195/LOC113112946/LOC113120483/LOC113045681/LOC113107218/synm/mrpl20/LOC113076136/LOC113055043/LOC113081337/LOC113081276/LOC113111316	16	8	113099663/113069942/113039195/113107218/113070230/113102976/113076136/113055043	8	113062644/113057172/113112946/113120483/113045681/113081337/113081276/113111316
MF	GO:0008289	lipid binding	10/969	283/25821	0.621529	0.993162	113062320/113107345/113057182/113050152/113062573/113069663/113120951/113081094/113120714/113076105	LOC113062320/LOC113107345/LOC113057182/LOC113050152/LOC113062573/LOC113069663/LOC113120951/LOC113081094/LOC113120714/LOC113076105	10	1	113062573	9	113062320/113107345/113057182/113050152/113069663/113120951/113081094/113120714/113076105
MF	GO:0008047	enzyme activator activity	5/969	143/25821	0.626129	0.993162	113078352/113116057/113041595/113047425/113107117	LOC113078352/LOC113116057/LOC113041595/LOC113047425/LOC113107117	5	1	113107117	4	113078352/113116057/113041595/113047425
MF	GO:0016627	oxidoreductase activity, acting on the CH-CH group of donors	2/969	57/25821	0.636127	0.993162	113060602/113069884	LOC113060602/LOC113069884	2	1	113060602	1	113069884
MF	GO:0004867	serine-type endopeptidase inhibitor activity	2/969	58/25821	0.645562	0.993162	113068204/113069406	LOC113068204/LOC113069406	2	1	113069406	1	113068204
MF	GO:0004674	protein serine/threonine kinase activity	8/969	232/25821	0.645646	0.993162	113109151/113058408/113066355/113115130/113112785/113097149/113115942/113059652	LOC113109151/LOC113058408/LOC113066355/LOC113115130/LOC113112785/LOC113097149/LOC113115942/LOC113059652	8	4	113109151/113112785/113115942/113059652	4	113058408/113066355/113115130/113097149
MF	GO:0005267	potassium channel activity	3/969	88/25821	0.646501	0.993162	113043573/113055008/113051555	LOC113043573/LOC113055008/LOC113051555	3	3	113043573/113055008/113051555	0
MF	GO:0015079	potassium ion transmembrane transporter activity	3/969	88/25821	0.646501	0.993162	113043573/113055008/113051555	LOC113043573/LOC113055008/LOC113051555	3	3	113043573/113055008/113051555	0
MF	GO:0022836	gated channel activity	11/969	318/25821	0.650989	0.993162	113043573/113055008/113060140/113114691/113051555/113118212/113040491/113097253/113057083/113083505/113092928	LOC113043573/LOC113055008/LOC113060140/LOC113114691/LOC113051555/LOC113118212/LOC113040491/LOC113097253/LOC113057083/LOC113083505/LOC113092928	11	9	113043573/113055008/113060140/113114691/113051555/113118212/113097253/113083505/113092928	2	113040491/113057083
MF	GO:0008009	chemokine activity	3/969	89/25821	0.654053	0.993162	113077722/113049114/113112440	LOC113077722/LOC113049114/LOC113112440	3	0		3	113077722/113049114/113112440
MF	GO:0042379	chemokine receptor binding	3/969	89/25821	0.654053	0.993162	113077722/113049114/113112440	LOC113077722/LOC113049114/LOC113112440	3	0		3	113077722/113049114/113112440
MF	GO:0005234	extracellular-glutamate-gated ion channel activity	2/969	59/25821	0.654803	0.993162	113097253/113092928	LOC113097253/LOC113092928	2	2	113097253/113092928	0
MF	GO:0004714	transmembrane receptor protein tyrosine kinase activity	1/969	28/25821	0.657529	0.993162	113044575	LOC113044575	1	1	113044575	0
MF	GO:0015297	antiporter activity	1/969	28/25821	0.657529	0.993162	113086210	slc47a1	1	1	113086210	0
MF	GO:0005096	GTPase activator activity	4/969	120/25821	0.663697	0.993162	113078352/113116057/113041595/113047425	LOC113078352/LOC113116057/LOC113041595/LOC113047425	4	0		4	113078352/113116057/113041595/113047425
MF	GO:0004970	ionotropic glutamate receptor activity	2/969	60/25821	0.66385	0.993162	113097253/113092928	LOC113097253/LOC113092928	2	2	113097253/113092928	0
MF	GO:0005249	voltage-gated potassium channel activity	2/969	60/25821	0.66385	0.993162	113043573/113051555	LOC113043573/LOC113051555	2	2	113043573/113051555	0
MF	GO:0008066	glutamate receptor activity	2/969	60/25821	0.66385	0.993162	113097253/113092928	LOC113097253/LOC113092928	2	2	113097253/113092928	0
MF	GO:0022824	transmitter-gated ion channel activity	2/969	60/25821	0.66385	0.993162	113097253/113092928	LOC113097253/LOC113092928	2	2	113097253/113092928	0
MF	GO:0022835	transmitter-gated channel activity	2/969	60/25821	0.66385	0.993162	113097253/113092928	LOC113097253/LOC113092928	2	2	113097253/113092928	0
MF	GO:0030594	neurotransmitter receptor activity	2/969	60/25821	0.66385	0.993162	113097253/113092928	LOC113097253/LOC113092928	2	2	113097253/113092928	0
MF	GO:0030234	enzyme regulator activity	14/969	407/25821	0.668138	0.993162	113039361/113039368/113097365/113070483/113078352/113104940/113068204/113116057/113115108/113069406/113041595/113047425/113107117/113049641	LOC113039361/LOC113039368/LOC113097365/LOC113070483/LOC113078352/LOC113104940/LOC113068204/LOC113116057/LOC113115108/LOC113069406/LOC113041595/LOC113047425/LOC113107117/LOC113049641	14	6	113097365/113070483/113104940/113115108/113069406/113107117	8	113039361/113039368/113078352/113068204/113116057/113041595/113047425/113049641
MF	GO:0005319	lipid transporter activity	1/969	29/25821	0.670395	0.993162	113051303	LOC113051303	1	1	113051303	0
MF	GO:0003950	NAD+ ADP-ribosyltransferase activity	2/969	61/25821	0.672705	0.993162	113118505/113061388	LOC113118505/LOC113061388	2	1	113061388	1	113118505
MF	GO:0008373	sialyltransferase activity	2/969	61/25821	0.672705	0.993162	113050753/113040985	LOC113050753/LOC113040985	2	0		2	113050753/113040985
MF	GO:0009055	electron carrier activity	2/969	61/25821	0.672705	0.993162	113040179/113039352	LOC113040179/LOC113039352	2	1	113039352	1	113040179
MF	GO:0019888	protein phosphatase regulator activity	1/969	30/25821	0.682778	0.993162	113104940	LOC113104940	1	1	113104940	0
MF	GO:0001664	G-protein coupled receptor binding	3/969	93/25821	0.683097	0.993162	113077722/113049114/113112440	LOC113077722/LOC113049114/LOC113112440	3	0		3	113077722/113049114/113112440
MF	GO:0005126	cytokine receptor binding	5/969	153/25821	0.68448	0.993162	113077722/113049114/113112440/113061470/113108918	LOC113077722/LOC113049114/LOC113112440/LOC113061470/LOC113108918	5	0		5	113077722/113049114/113112440/113061470/113108918
MF	GO:0019829	cation-transporting ATPase activity	1/969	31/25821	0.694697	0.993162	113060797	LOC113060797	1	1	113060797	0
MF	GO:0022853	active ion transmembrane transporter activity	1/969	31/25821	0.694697	0.993162	113060797	LOC113060797	1	1	113060797	0
MF	GO:0042625	ATPase coupled ion transmembrane transporter activity	1/969	31/25821	0.694697	0.993162	113060797	LOC113060797	1	1	113060797	0
MF	GO:0003755	peptidyl-prolyl cis-trans isomerase activity	1/969	32/25821	0.706168	0.993162	113095035	LOC113095035	1	0		1	113095035
MF	GO:0016641	oxidoreductase activity, acting on the CH-NH2 group of donors, oxygen as acceptor	1/969	32/25821	0.706168	0.993162	113109781	LOC113109781	1	1	113109781	0
MF	GO:0016859	cis-trans isomerase activity	1/969	32/25821	0.706168	0.993162	113095035	LOC113095035	1	0		1	113095035
MF	GO:0019208	phosphatase regulator activity	1/969	32/25821	0.706168	0.993162	113104940	LOC113104940	1	1	113104940	0
MF	GO:0015294	solute:cation symporter activity	2/969	65/25821	0.706241	0.993162	113118739/113074147	LOC113118739/LOC113074147	2	0		2	113118739/113074147
MF	GO:0016763	transferase activity, transferring pentosyl groups	3/969	97/25821	0.710284	0.993162	113118505/113061388/113043299	LOC113118505/LOC113061388/LOC113043299	3	2	113061388/113043299	1	113118505
MF	GO:0048037	cofactor binding	9/969	277/25821	0.715951	0.993162	113063413/113040179/novel.559/113060602/113060096/113068167/113063715/113112408/113077309	LOC113063413/LOC113040179/-/LOC113060602/LOC113060096/alas1/LOC113063715/LOC113112408/LOC113077309	9	4	novel.559/113060602/113112408/113077309	5	113063413/113040179/113060096/113068167/113063715
MF	GO:0005543	phospholipid binding	6/969	189/25821	0.716905	0.993162	113062320/113057182/113050152/113062573/113069663/113081094	LOC113062320/LOC113057182/LOC113050152/LOC113062573/LOC113069663/LOC113081094	6	1	113062573	5	113062320/113057182/113050152/113069663/113081094
MF	GO:0008536	Ran GTPase binding	1/969	33/25821	0.717208	0.993162	113094017	LOC113094017	1	0		1	113094017
MF	GO:0004725	protein tyrosine phosphatase activity	4/969	130/25821	0.723494	0.993162	113064980/113106997/113117566/113081000	ptprc/LOC113106997/LOC113117566/LOC113081000	4	0		4	113064980/113106997/113117566/113081000
MF	GO:0016638	oxidoreductase activity, acting on the CH-NH2 group of donors	1/969	34/25821	0.727834	0.993162	113109781	LOC113109781	1	1	113109781	0
MF	GO:0072509	divalent inorganic cation transmembrane transporter activity	2/969	68/25821	0.72947	0.993162	113060797/113038540	LOC113060797/LOC113038540	2	1	113060797	1	113038540
MF	GO:0003779	actin binding	6/969	197/25821	0.752857	0.993162	113081662/113081399/113110769/113109790/113108263/113080389	LOC113081662/LOC113081399/LOC113110769/LOC113109790/LOC113108263/LOC113080389	6	3	113081662/113081399/113108263	3	113110769/113109790/113080389
MF	GO:0004843	thiol-dependent ubiquitin-specific protease activity	1/969	37/25821	0.757378	0.993162	113039905	LOC113039905	1	1	113039905	0
MF	GO:0022843	voltage-gated cation channel activity	2/969	72/25821	0.758	0.993162	113043573/113051555	LOC113043573/LOC113051555	2	2	113043573/113051555	0
MF	GO:0005230	extracellular ligand-gated ion channel activity	5/969	168/25821	0.759849	0.993162	113118212/113040491/113097253/113057083/113092928	LOC113118212/LOC113040491/LOC113097253/LOC113057083/LOC113092928	5	3	113118212/113097253/113092928	2	113040491/113057083
MF	GO:0050660	flavin adenine dinucleotide binding	2/969	73/25821	0.764713	0.993162	113040179/113060602	LOC113040179/LOC113060602	2	1	113060602	1	113040179
MF	GO:0004540	ribonuclease activity	1/969	39/25821	0.775272	0.993162	113094007	LOC113094007	1	1	113094007	0
MF	GO:0005158	insulin receptor binding	1/969	39/25821	0.775272	0.993162	113105614	LOC113105614	1	0		1	113105614
MF	GO:0003678	DNA helicase activity	1/969	40/25821	0.783718	0.993162	113081974	LOC113081974	1	1	113081974	0
MF	GO:0051015	actin filament binding	1/969	40/25821	0.783718	0.993162	113081399	LOC113081399	1	1	113081399	0
MF	GO:0005164	tumor necrosis factor receptor binding	1/969	41/25821	0.791848	0.993162	113108918	LOC113108918	1	0		1	113108918
MF	GO:0032813	tumor necrosis factor receptor superfamily binding	1/969	41/25821	0.791848	0.993162	113108918	LOC113108918	1	0		1	113108918
MF	GO:0008194	UDP-glycosyltransferase activity	2/969	79/25821	0.801678	0.993162	113080302/113043299	LOC113080302/LOC113043299	2	2	113080302/113043299	0
MF	GO:0004553	hydrolase activity, hydrolyzing O-glycosyl compounds	3/969	114/25821	0.806022	0.993162	113049526/113074917/113068422	LOC113049526/LOC113074917/LOC113068422	3	2	113049526/113068422	1	113074917
MF	GO:0005342	organic acid transmembrane transporter activity	1/969	43/25821	0.807202	0.993162	113052118	LOC113052118	1	0		1	113052118
MF	GO:0008514	organic anion transmembrane transporter activity	1/969	43/25821	0.807202	0.993162	113052118	LOC113052118	1	0		1	113052118
MF	GO:0015171	amino acid transmembrane transporter activity	1/969	43/25821	0.807202	0.993162	113052118	LOC113052118	1	0		1	113052118
MF	GO:0046943	carboxylic acid transmembrane transporter activity	1/969	43/25821	0.807202	0.993162	113052118	LOC113052118	1	0		1	113052118
MF	GO:0005179	hormone activity	2/969	81/25821	0.812804	0.993162	113105893/113043061	LOC113105893/LOC113043061	2	0		2	113105893/113043061
MF	GO:0019899	enzyme binding	3/969	118/25821	0.824234	0.993162	113079947/113094017/113107117	LOC113079947/LOC113094017/LOC113107117	3	1	113107117	2	113079947/113094017
MF	GO:0003682	chromatin binding	1/969	46/25821	0.828137	0.993162	113097573	LOC113097573	1	0		1	113097573
MF	GO:0004713	protein tyrosine kinase activity	1/969	46/25821	0.828137	0.993162	113044575	LOC113044575	1	1	113044575	0
MF	GO:0030695	GTPase regulator activity	4/969	153/25821	0.830312	0.993162	113078352/113116057/113041595/113047425	LOC113078352/LOC113116057/LOC113041595/LOC113047425	4	0		4	113078352/113116057/113041595/113047425
MF	GO:0022804	active transmembrane transporter activity	6/969	219/25821	0.834275	0.993162	113054123/113118739/113086210/113074147/113060797/113043668	LOC113054123/LOC113118739/slc47a1/LOC113074147/LOC113060797/LOC113043668	6	3	113086210/113060797/113043668	3	113054123/113118739/113074147
MF	GO:0004198	calcium-dependent cysteine-type endopeptidase activity	1/969	47/25821	0.834598	0.993162	113059162	LOC113059162	1	0		1	113059162
MF	GO:0016874	ligase activity	4/969	155/25821	0.837728	0.993162	113045628/113048915/113097736/113063872	LOC113045628/LOC113048915/LOC113097736/LOC113063872	4	2	113048915/113063872	2	113045628/113097736
MF	GO:0008083	growth factor activity	5/969	188/25821	0.838142	0.993162	113113962/113114663/113110691/113055149/113053026	LOC113113962/LOC113114663/LOC113110691/LOC113055149/LOC113053026	5	4	113113962/113110691/113055149/113053026	1	113114663
MF	GO:0016887	ATPase activity	5/969	188/25821	0.838142	0.993162	113081974/113041220/113060797/113065823/113091322	LOC113081974/LOC113041220/LOC113060797/LOC113065823/LOC113091322	5	3	113081974/113041220/113060797	2	113065823/113091322
MF	GO:0005242	inward rectifier potassium channel activity	1/969	48/25821	0.840817	0.993162	113043573	LOC113043573	1	1	113043573	0
MF	GO:0003777	microtubule motor activity	3/969	122/25821	0.840965	0.993162	113074274/113116840/113121093	LOC113074274/LOC113116840/LOC113121093	3	0		3	113074274/113116840/113121093
MF	GO:0008146	sulfotransferase activity	3/969	123/25821	0.844926	0.993162	113105315/113058722/113066808	LOC113105315/LOC113058722/LOC113066808	3	1	113066808	2	113105315/113058722
MF	GO:0015081	sodium ion transmembrane transporter activity	2/969	88/25821	0.847471	0.993162	113118739/113074147	LOC113118739/LOC113074147	2	0		2	113118739/113074147
MF	GO:0015276	ligand-gated ion channel activity	6/969	228/25821	0.860696	0.993162	113043573/113118212/113040491/113097253/113057083/113092928	LOC113043573/LOC113118212/LOC113040491/LOC113097253/LOC113057083/LOC113092928	6	4	113043573/113118212/113097253/113092928	2	113040491/113057083
MF	GO:0022834	ligand-gated channel activity	6/969	228/25821	0.860696	0.993162	113043573/113118212/113040491/113097253/113057083/113092928	LOC113043573/LOC113118212/LOC113040491/LOC113097253/LOC113057083/LOC113092928	6	4	113043573/113118212/113097253/113092928	2	113040491/113057083
MF	GO:0015085	calcium ion transmembrane transporter activity	1/969	52/25821	0.863441	0.993162	113060797	LOC113060797	1	1	113060797	0
MF	GO:0016782	transferase activity, transferring sulfur-containing groups	3/969	128/25821	0.863471	0.993162	113105315/113058722/113066808	LOC113105315/LOC113058722/LOC113066808	3	1	113066808	2	113105315/113058722
MF	GO:0008017	microtubule binding	4/969	164/25821	0.867814	0.993162	113074274/113080570/113116840/113121093	LOC113074274/LOC113080570/LOC113116840/LOC113121093	4	1	113080570	3	113074274/113116840/113121093
MF	GO:0004197	cysteine-type endopeptidase activity	1/969	53/25821	0.868576	0.993162	113059162	LOC113059162	1	0		1	113059162
MF	GO:0005520	insulin-like growth factor binding	1/969	53/25821	0.868576	0.993162	113075569	LOC113075569	1	1	113075569	0
MF	GO:0060589	nucleoside-triphosphatase regulator activity	4/969	165/25821	0.870841	0.993162	113078352/113116057/113041595/113047425	LOC113078352/LOC113116057/LOC113041595/LOC113047425	4	0		4	113078352/113116057/113041595/113047425
MF	GO:0016798	hydrolase activity, acting on glycosyl bonds	3/969	133/25821	0.880038	0.993162	113049526/113074917/113068422	LOC113049526/LOC113074917/LOC113068422	3	2	113049526/113068422	1	113074917
MF	GO:0003743	translation initiation factor activity	1/969	56/25821	0.882853	0.993162	113070027	LOC113070027	1	1	113070027	0
MF	GO:0019838	growth factor binding	1/969	57/25821	0.887258	0.993162	113075569	LOC113075569	1	1	113075569	0
MF	GO:0003774	motor activity	8/969	306/25821	0.89136	0.993162	113074274/113099381/113057556/113116840/113076774/113068772/113064482/113121093	LOC113074274/LOC113099381/LOC113057556/LOC113116840/LOC113076774/LOC113068772/LOC113064482/LOC113121093	8	4	113099381/113057556/113076774/113068772	4	113074274/113116840/113064482/113121093
MF	GO:0036459	thiol-dependent ubiquitinyl hydrolase activity	3/969	137/25821	0.891978	0.993162	113051824/113058428/113039905	LOC113051824/LOC113058428/LOC113039905	3	1	113039905	2	113051824/113058428
MF	GO:0101005	ubiquitinyl hydrolase activity	3/969	137/25821	0.891978	0.993162	113051824/113058428/113039905	LOC113051824/LOC113058428/LOC113039905	3	1	113039905	2	113051824/113058428
MF	GO:0035091	phosphatidylinositol binding	3/969	138/25821	0.894792	0.993162	113050152/113062573/113081094	LOC113050152/LOC113062573/LOC113081094	3	1	113062573	2	113050152/113081094
MF	GO:0005507	copper ion binding	1/969	59/25821	0.89558	0.993162	113109781	LOC113109781	1	1	113109781	0
MF	GO:0008324	cation transmembrane transporter activity	13/969	468/25821	0.897628	0.993162	113066961/113117302/113043573/113118739/113055008/113074147/113060797/113121211/113055498/113038540/113051555/113118212/113121205	LOC113066961/LOC113117302/LOC113043573/LOC113118739/LOC113055008/LOC113074147/LOC113060797/LOC113121211/LOC113055498/LOC113038540/LOC113051555/LOC113118212/LOC113121205	13	6	113043573/113055008/113060797/113051555/113118212/113121205	7	113066961/113117302/113118739/113074147/113121211/113055498/113038540
MF	GO:0099094	ligand-gated cation channel activity	1/969	60/25821	0.899507	0.993162	113043573	LOC113043573	1	1	113043573	0
MF	GO:0019783	ubiquitin-like protein-specific protease activity	3/969	140/25821	0.900223	0.993162	113051824/113058428/113039905	LOC113051824/LOC113058428/LOC113039905	3	1	113039905	2	113051824/113058428
MF	GO:0046873	metal ion transmembrane transporter activity	7/969	285/25821	0.913343	0.993162	113043573/113118739/113055008/113074147/113060797/113038540/113051555	LOC113043573/LOC113118739/LOC113055008/LOC113074147/LOC113060797/LOC113038540/LOC113051555	7	4	113043573/113055008/113060797/113051555	3	113118739/113074147/113038540
MF	GO:0051287	NAD binding	1/969	64/25821	0.913796	0.993162	113077309	LOC113077309	1	1	113077309	0
MF	GO:0005261	cation channel activity	4/969	185/25821	0.91994	0.993162	113043573/113055008/113051555/113118212	LOC113043573/LOC113055008/LOC113051555/LOC113118212	4	4	113043573/113055008/113051555/113118212	0
MF	GO:0017016	Ras GTPase binding	1/969	66/25821	0.92016	0.993162	113094017	LOC113094017	1	0		1	113094017
MF	GO:0031267	small GTPase binding	1/969	66/25821	0.92016	0.993162	113094017	LOC113094017	1	0		1	113094017
MF	GO:0051020	GTPase binding	1/969	66/25821	0.92016	0.993162	113094017	LOC113094017	1	0		1	113094017
MF	GO:0008234	cysteine-type peptidase activity	6/969	259/25821	0.926404	0.993162	novel.391/113051824/113058428/113059162/113039905/113053957	-/LOC113051824/LOC113058428/LOC113059162/LOC113039905/LOC113053957	6	1	113039905	5	novel.391/113051824/113058428/113059162/113053957
MF	GO:0005088	Ras guanyl-nucleotide exchange factor activity	5/969	225/25821	0.927785	0.993162	113117496/113095782/113109853/113114772/113060155	LOC113117496/LOC113095782/LOC113109853/LOC113114772/LOC113060155	5	0		5	113117496/113095782/113109853/113114772/113060155
MF	GO:0005089	Rho guanyl-nucleotide exchange factor activity	5/969	225/25821	0.927785	0.993162	113117496/113095782/113109853/113114772/113060155	LOC113117496/LOC113095782/LOC113109853/LOC113114772/LOC113060155	5	0		5	113117496/113095782/113109853/113114772/113060155
MF	GO:0015631	tubulin binding	4/969	190/25821	0.929254	0.993162	113074274/113080570/113116840/113121093	LOC113074274/LOC113080570/LOC113116840/LOC113121093	4	1	113080570	3	113074274/113116840/113121093
MF	GO:0016614	oxidoreductase activity, acting on CH-OH group of donors	2/969	115/25821	0.933001	0.993162	113040179/113077309	LOC113040179/LOC113077309	2	1	113077309	1	113040179
MF	GO:0004386	helicase activity	1/969	71/25821	0.934092	0.993162	113081974	LOC113081974	1	1	113081974	0
MF	GO:0004812	aminoacyl-tRNA ligase activity	1/969	72/25821	0.936573	0.993162	113063872	LOC113063872	1	1	113063872	0
MF	GO:0051082	unfolded protein binding	1/969	72/25821	0.936573	0.993162	113040071	LOC113040071	1	1	113040071	0
MF	GO:0042623	ATPase activity, coupled	2/969	118/25821	0.939015	0.993162	113081974/113060797	LOC113081974/LOC113060797	2	2	113081974/113060797	0
MF	GO:0016876	ligase activity, forming aminoacyl-tRNA and related compounds	1/969	74/25821	0.941257	0.993162	113063872	LOC113063872	1	1	113063872	0
MF	GO:0016875	ligase activity, forming carbon-oxygen bonds	1/969	75/25821	0.943468	0.993162	113063872	LOC113063872	1	1	113063872	0
MF	GO:0008092	cytoskeletal protein binding	10/969	410/25821	0.946419	0.993162	113081662/113074274/113081399/113080570/113116840/113110769/113109790/113121093/113108263/113080389	LOC113081662/LOC113074274/LOC113081399/LOC113080570/LOC113116840/LOC113110769/LOC113109790/LOC113121093/LOC113108263/LOC113080389	10	4	113081662/113081399/113080570/113108263	6	113074274/113116840/113110769/113109790/113121093/113080389
MF	GO:0008135	translation factor activity, RNA binding	1/969	77/25821	0.947643	0.993162	113070027	LOC113070027	1	1	113070027	0
MF	GO:0000287	magnesium ion binding	1/969	78/25821	0.949614	0.993162	113064247	LOC113064247	1	0		1	113064247
MF	GO:0005085	guanyl-nucleotide exchange factor activity	8/969	347/25821	0.950828	0.993162	113117496/113095782/113109853/113114772/113057314/113050764/113060155/113113684	LOC113117496/LOC113095782/LOC113109853/LOC113114772/LOC113057314/LOC113050764/LOC113060155/LOC113113684	8	2	113057314/113113684	6	113117496/113095782/113109853/113114772/113050764/113060155
MF	GO:0008237	metallopeptidase activity	6/969	288/25821	0.961419	0.993162	113110775/113110619/113043094/113111073/113043076/113070073	LOC113110775/LOC113110619/LOC113043094/ace2/LOC113043076/LOC113070073	6	3	113110775/113043094/113043076	3	113110619/113111073/113070073
MF	GO:0050662	coenzyme binding	3/969	175/25821	0.962091	0.993162	113040179/113060602/113077309	LOC113040179/LOC113060602/LOC113077309	3	2	113060602/113077309	1	113040179
MF	GO:0004518	nuclease activity	1/969	91/25821	0.969406	0.993162	113094007	LOC113094007	1	1	113094007	0
MF	GO:0003723	RNA binding	10/969	446/25821	0.973269	0.993162	113070386/113070027/113055810/113062958/113067971/113102976/113096503/113057183/113113761/113050997	LOC113070386/LOC113070027/ascc1/LOC113062958/LOC113067971/mrpl20/LOC113096503/LOC113057183/LOC113113761/LOC113050997	10	4	113070386/113070027/113062958/113102976	6	113055810/113067971/113096503/113057183/113113761/113050997
MF	GO:0046982	protein heterodimerization activity	2/969	144/25821	0.973468	0.993162	113048729/113038947	LOC113048729/cenpt	2	0		2	113048729/113038947
MF	GO:0015399	primary active transmembrane transporter activity	1/969	95/25821	0.973761	0.993162	113060797	LOC113060797	1	1	113060797	0
MF	GO:0015405	P-P-bond-hydrolysis-driven transmembrane transporter activity	1/969	95/25821	0.973761	0.993162	113060797	LOC113060797	1	1	113060797	0
MF	GO:0042626	ATPase activity, coupled to transmembrane movement of substances	1/969	95/25821	0.973761	0.993162	113060797	LOC113060797	1	1	113060797	0
MF	GO:0043492	ATPase activity, coupled to movement of substances	1/969	95/25821	0.973761	0.993162	113060797	LOC113060797	1	1	113060797	0
MF	GO:0016820	hydrolase activity, acting on acid anhydrides, catalyzing transmembrane movement of substances	1/969	100/25821	0.978344	0.993162	113060797	LOC113060797	1	1	113060797	0
MF	GO:0016616	oxidoreductase activity, acting on the CH-OH group of donors, NAD or NADP as acceptor	1/969	104/25821	0.981428	0.993162	113077309	LOC113077309	1	1	113077309	0
MF	GO:0015077	monovalent inorganic cation transmembrane transporter activity	5/969	285/25821	0.983432	0.993162	113043573/113118739/113055008/113074147/113051555	LOC113043573/LOC113118739/LOC113055008/LOC113074147/LOC113051555	5	3	113043573/113055008/113051555	2	113118739/113074147
MF	GO:0003735	structural constituent of ribosome	3/969	215/25821	0.988344	0.993162	113102976/113076136/113081276	mrpl20/LOC113076136/LOC113081276	3	2	113102976/113076136	1	113081276
MF	GO:0022890	inorganic cation transmembrane transporter activity	7/969	394/25821	0.992487	0.993162	113043573/113118739/113055008/113074147/113060797/113038540/113051555	LOC113043573/LOC113118739/LOC113055008/LOC113074147/LOC113060797/LOC113038540/LOC113051555	7	4	113043573/113055008/113060797/113051555	3	113118739/113074147/113038540
MF	GO:0016779	nucleotidyltransferase activity	1/969	130/25821	0.993162	0.993162	113051419	LOC113051419	1	0		1	113051419

## Sheet: WvsB_GOenrich
Table S4. GO enrichment analysis for DE mRNAs in skin tissues among three groups.
Category	GOID	Description	GeneRatio	BgRatio	pvalue	padj	geneID	geneName	Count	Up	Up_Gene_id	Down	Down_Gene_id
BP	GO:0018149	peptide cross-linking	9/776	37/14397	0.000116444	0.0671882	113042740/113066051/113042211/113065965/113040942/113042741/113089140/113102464/113086869	LOC113042740/LOC113066051/LOC113042211/LOC113065965/LOC113040942/LOC113042741/LOC113089140/LOC113102464/LOC113086869	9	5	113042740/113066051/113042211/113065965/113042741	4	113040942/113089140/113102464/113086869
BP	GO:0006952	defense response	5/776	25/14397	0.00969439	0.881435	113047358/113054687/113051381/113054007/113110507	LOC113047358/LOC113054687/LOC113051381/LOC113054007/LOC113110507	5	1	113051381	4	113047358/113054687/113054007/113110507
BP	GO:0007623	circadian rhythm	4/776	17/14397	0.0113499	0.881435	113066992/113094096/113043401/113068596	LOC113066992/LOC113094096/LOC113043401/LOC113068596	4	0		4	113066992/113094096/113043401/113068596
BP	GO:0048511	rhythmic process	4/776	17/14397	0.0113499	0.881435	113066992/113094096/113043401/113068596	LOC113066992/LOC113094096/LOC113043401/LOC113068596	4	0		4	113066992/113094096/113043401/113068596
BP	GO:0051648	vesicle localization	3/776	10/14397	0.014075	0.881435	113062417/113083908/113119661	LOC113062417/LOC113083908/LOC113119661	3	0		3	113062417/113083908/113119661
BP	GO:0048523	negative regulation of cellular process	13/776	130/14397	0.023083	0.881435	113094096/113057686/113039368/113068596/113065512/113043021/113044031/113055822/113113146/113064441/113039361/113068744/113118570	LOC113094096/LOC113057686/LOC113039368/LOC113068596/LOC113065512/LOC113043021/LOC113044031/ddit4/LOC113113146/LOC113064441/LOC113039361/hus1/LOC113118570	13	4	113043021/113044031/113113146/113118570	9	113094096/113057686/113039368/113068596/113065512/113055822/113064441/113039361/113068744
BP	GO:0007155	cell adhesion	29/776	365/14397	0.0237021	0.881435	113039632/113063267/113037956/113090347/113046152/113121062/113058028/113120445/113080458/113121061/113105776/113046145/113043667/113083284/113106337/113098272/113048014/113106188/113054314/113043431/113054611/113076926/113110272/113100847/113054237/113075438/113067284/113054247/113050949	LOC113039632/LOC113063267/LOC113037956/LOC113090347/LOC113046152/LOC113121062/LOC113058028/LOC113120445/LOC113080458/LOC113121061/LOC113105776/LOC113046145/LOC113043667/LOC113083284/LOC113106337/LOC113098272/LOC113048014/LOC113106188/LOC113054314/tln2/LOC113054611/LOC113076926/LOC113110272/LOC113100847/LOC113054237/LOC113075438/LOC113067284/LOC113054247/LOC113050949	29	22	113090347/113058028/113080458/113105776/113046145/113043667/113083284/113106337/113098272/113048014/113106188/113054314/113043431/113054611/113076926/113110272/113100847/113054237/113075438/113067284/113054247/113050949	7	113039632/113063267/113037956/113046152/113121062/113120445/113121061
BP	GO:0022610	biological adhesion	29/776	365/14397	0.0237021	0.881435	113039632/113063267/113037956/113090347/113046152/113121062/113058028/113120445/113080458/113121061/113105776/113046145/113043667/113083284/113106337/113098272/113048014/113106188/113054314/113043431/113054611/113076926/113110272/113100847/113054237/113075438/113067284/113054247/113050949	LOC113039632/LOC113063267/LOC113037956/LOC113090347/LOC113046152/LOC113121062/LOC113058028/LOC113120445/LOC113080458/LOC113121061/LOC113105776/LOC113046145/LOC113043667/LOC113083284/LOC113106337/LOC113098272/LOC113048014/LOC113106188/LOC113054314/tln2/LOC113054611/LOC113076926/LOC113110272/LOC113100847/LOC113054237/LOC113075438/LOC113067284/LOC113054247/LOC113050949	29	22	113090347/113058028/113080458/113105776/113046145/113043667/113083284/113106337/113098272/113048014/113106188/113054314/113043431/113054611/113076926/113110272/113100847/113054237/113075438/113067284/113054247/113050949	7	113039632/113063267/113037956/113046152/113121062/113120445/113121061
BP	GO:0010498	proteasomal protein catabolic process	3/776	12/14397	0.0238097	0.881435	113097707/113080802/113076487	LOC113097707/LOC113080802/LOC113076487	3	2	113097707/113080802	1	113076487
BP	GO:0043161	proteasome-mediated ubiquitin-dependent protein catabolic process	3/776	12/14397	0.0238097	0.881435	113097707/113080802/113076487	LOC113097707/LOC113080802/LOC113076487	3	2	113097707/113080802	1	113076487
BP	GO:0051640	organelle localization	3/776	12/14397	0.0238097	0.881435	113062417/113083908/113119661	LOC113062417/LOC113083908/LOC113119661	3	0		3	113062417/113083908/113119661
BP	GO:0009968	negative regulation of signal transduction	4/776	21/14397	0.0240701	0.881435	113057686/113044031/113055822/113113146	LOC113057686/LOC113044031/ddit4/LOC113113146	4	2	113044031/113113146	2	113057686/113055822
BP	GO:0010648	negative regulation of cell communication	4/776	21/14397	0.0240701	0.881435	113057686/113044031/113055822/113113146	LOC113057686/LOC113044031/ddit4/LOC113113146	4	2	113044031/113113146	2	113057686/113055822
BP	GO:0023057	negative regulation of signaling	4/776	21/14397	0.0240701	0.881435	113057686/113044031/113055822/113113146	LOC113057686/LOC113044031/ddit4/LOC113113146	4	2	113044031/113113146	2	113057686/113055822
BP	GO:0007050	cell cycle arrest	3/776	13/14397	0.0297378	0.881435	113039368/113043021/113039361	LOC113039368/LOC113043021/LOC113039361	3	1	113043021	2	113039368/113039361
BP	GO:1902582	single-organism intracellular transport	5/776	33/14397	0.030431	0.881435	113062417/113083908/113119661/113074088/113066284	LOC113062417/LOC113083908/LOC113119661/LOC113074088/LOC113066284	5	0		5	113062417/113083908/113119661/113074088/113066284
BP	GO:0019362	pyridine nucleotide metabolic process	7/776	58/14397	0.0354964	0.881435	113070012/113070062/113066314/113045326/113119380/113050368/113077165	LOC113070012/LOC113070062/LOC113066314/LOC113045326/LOC113119380/LOC113050368/LOC113077165	7	0		7	113070012/113070062/113066314/113045326/113119380/113050368/113077165
BP	GO:0046496	nicotinamide nucleotide metabolic process	7/776	58/14397	0.0354964	0.881435	113070012/113070062/113066314/113045326/113119380/113050368/113077165	LOC113070012/LOC113070062/LOC113066314/LOC113045326/LOC113119380/LOC113050368/LOC113077165	7	0		7	113070012/113070062/113066314/113045326/113119380/113050368/113077165
BP	GO:0072524	pyridine-containing compound metabolic process	7/776	58/14397	0.0354964	0.881435	113070012/113070062/113066314/113045326/113119380/113050368/113077165	LOC113070012/LOC113070062/LOC113066314/LOC113045326/LOC113119380/LOC113050368/LOC113077165	7	0		7	113070012/113070062/113066314/113045326/113119380/113050368/113077165
BP	GO:0006732	coenzyme metabolic process	10/776	99/14397	0.0405019	0.881435	113070012/113070062/113098955/113066314/113045326/113119380/113050368/113063796/113077165/113094317	LOC113070012/LOC113070062/LOC113098955/LOC113066314/LOC113045326/LOC113119380/LOC113050368/LOC113063796/LOC113077165/LOC113094317	10	0		10	113070012/113070062/113098955/113066314/113045326/113119380/113050368/113063796/113077165/113094317
BP	GO:0006629	lipid metabolic process	30/776	401/14397	0.0433908	0.881435	113094068/113112368/113092286/113111436/113060590/113042558/113042843/113114840/113058722/113070198/113106973/113059667/113056190/113109584/113059067/113049234/113041178/113041424/113049260/113060383/113065020/113041015/113115927/113107154/113098214/113115733/113064270/113075880/113042895/113068788	LOC113094068/LOC113112368/LOC113092286/LOC113111436/LOC113060590/LOC113042558/LOC113042843/LOC113114840/LOC113058722/LOC113070198/LOC113106973/LOC113059667/LOC113056190/LOC113109584/LOC113059067/LOC113049234/LOC113041178/LOC113041424/LOC113049260/LOC113060383/LOC113065020/LOC113041015/LOC113115927/LOC113107154/LOC113098214/LOC113115733/LOC113064270/LOC113075880/LOC113042895/pigm	30	12	113111436/113042558/113059667/113056190/113059067/113060383/113065020/113098214/113115733/113064270/113075880/113042895	18	113094068/113112368/113092286/113060590/113042843/113114840/113058722/113070198/113106973/113109584/113049234/113041178/113041424/113049260/113041015/113115927/113107154/113068788
BP	GO:0007156	homophilic cell adhesion via plasma membrane adhesion molecules	18/776	216/14397	0.0442215	0.881435	113063267/113037956/113121062/113058028/113120445/113121061/113105776/113046145/113106337/113098272/113106188/113054314/113100847/113054237/113075438/113067284/113054247/113050949	LOC113063267/LOC113037956/LOC113121062/LOC113058028/LOC113120445/LOC113121061/LOC113105776/LOC113046145/LOC113106337/LOC113098272/LOC113106188/LOC113054314/LOC113100847/LOC113054237/LOC113075438/LOC113067284/LOC113054247/LOC113050949	18	13	113058028/113105776/113046145/113106337/113098272/113106188/113054314/113100847/113054237/113075438/113067284/113054247/113050949	5	113063267/113037956/113121062/113120445/113121061
BP	GO:0098742	cell-cell adhesion via plasma-membrane adhesion molecules	18/776	216/14397	0.0442215	0.881435	113063267/113037956/113121062/113058028/113120445/113121061/113105776/113046145/113106337/113098272/113106188/113054314/113100847/113054237/113075438/113067284/113054247/113050949	LOC113063267/LOC113037956/LOC113121062/LOC113058028/LOC113120445/LOC113121061/LOC113105776/LOC113046145/LOC113106337/LOC113098272/LOC113106188/LOC113054314/LOC113100847/LOC113054237/LOC113075438/LOC113067284/LOC113054247/LOC113050949	18	13	113058028/113105776/113046145/113106337/113098272/113106188/113054314/113100847/113054237/113075438/113067284/113054247/113050949	5	113063267/113037956/113121062/113120445/113121061
BP	GO:0006733	oxidoreduction coenzyme metabolic process	7/776	61/14397	0.0449255	0.881435	113070012/113070062/113066314/113045326/113119380/113050368/113077165	LOC113070012/LOC113070062/LOC113066314/LOC113045326/LOC113119380/LOC113050368/LOC113077165	7	0		7	113070012/113070062/113066314/113045326/113119380/113050368/113077165
BP	GO:0098609	cell-cell adhesion	18/776	220/14397	0.051244	0.881435	113063267/113037956/113121062/113058028/113120445/113121061/113105776/113046145/113106337/113098272/113106188/113054314/113100847/113054237/113075438/113067284/113054247/113050949	LOC113063267/LOC113037956/LOC113121062/LOC113058028/LOC113120445/LOC113121061/LOC113105776/LOC113046145/LOC113106337/LOC113098272/LOC113106188/LOC113054314/LOC113100847/LOC113054237/LOC113075438/LOC113067284/LOC113054247/LOC113050949	18	13	113058028/113105776/113046145/113106337/113098272/113106188/113054314/113100847/113054237/113075438/113067284/113054247/113050949	5	113063267/113037956/113121062/113120445/113121061
BP	GO:0006289	nucleotide-excision repair	3/776	16/14397	0.0516769	0.881435	113097707/113080802/113076487	LOC113097707/LOC113080802/LOC113076487	3	2	113097707/113080802	1	113076487
BP	GO:0019359	nicotinamide nucleotide biosynthetic process	3/776	16/14397	0.0516769	0.881435	113070012/113119380/113077165	LOC113070012/LOC113119380/LOC113077165	3	0		3	113070012/113119380/113077165
BP	GO:0048585	negative regulation of response to stimulus	4/776	27/14397	0.0548186	0.881435	113057686/113044031/113055822/113113146	LOC113057686/LOC113044031/ddit4/LOC113113146	4	2	113044031/113113146	2	113057686/113055822
BP	GO:0006979	response to oxidative stress	5/776	39/14397	0.056842	0.881435	113116966/113079489/113062111/113120750/113041382	pxdn/LOC113079489/LOC113062111/LOC113120750/LOC113041382	5	3	113116966/113079489/113041382	2	113062111/113120750
BP	GO:1902580	single-organism cellular localization	5/776	39/14397	0.056842	0.881435	113062417/113083908/113119661/113074088/113066284	LOC113062417/LOC113083908/LOC113119661/LOC113074088/LOC113066284	5	0		5	113062417/113083908/113119661/113074088/113066284
BP	GO:0019363	pyridine nucleotide biosynthetic process	3/776	17/14397	0.0603184	0.881435	113070012/113119380/113077165	LOC113070012/LOC113119380/LOC113077165	3	0		3	113070012/113119380/113077165
BP	GO:0072525	pyridine-containing compound biosynthetic process	3/776	17/14397	0.0603184	0.881435	113070012/113119380/113077165	LOC113070012/LOC113119380/LOC113077165	3	0		3	113070012/113119380/113077165
BP	GO:0006414	translational elongation	3/776	18/14397	0.0695857	0.881435	113042386/113112980/113113032	LOC113042386/LOC113112980/LOC113113032	3	2	113042386/113113032	1	113112980
BP	GO:0048519	negative regulation of biological process	13/776	155/14397	0.0755685	0.881435	113094096/113057686/113039368/113068596/113065512/113043021/113044031/113055822/113113146/113064441/113039361/113068744/113118570	LOC113094096/LOC113057686/LOC113039368/LOC113068596/LOC113065512/LOC113043021/LOC113044031/ddit4/LOC113113146/LOC113064441/LOC113039361/hus1/LOC113118570	13	4	113043021/113044031/113113146/113118570	9	113094096/113057686/113039368/113068596/113065512/113055822/113064441/113039361/113068744
BP	GO:0097435	supramolecular fiber organization	7/776	70/14397	0.082182	0.881435	113111009/113106274/113067927/113064441/113075280/113076461/113118570	LOC113111009/LOC113106274/LOC113067927/LOC113064441/LOC113075280/LOC113076461/LOC113118570	7	1	113118570	6	113111009/113106274/113067927/113064441/113075280/113076461
BP	GO:0045786	negative regulation of cell cycle	4/776	31/14397	0.0832079	0.881435	113039368/113043021/113039361/113068744	LOC113039368/LOC113043021/LOC113039361/hus1	4	1	113043021	3	113039368/113039361/113068744
BP	GO:0042157	lipoprotein metabolic process	6/776	57/14397	0.0852943	0.881435	113048816/113079972/113055803/113079970/113086688/113068788	LOC113048816/LOC113079972/LOC113055803/LOC113079970/LOC113086688/pigm	6	0		6	113048816/113079972/113055803/113079970/113086688/113068788
BP	GO:0007015	actin filament organization	6/776	58/14397	0.0910403	0.881435	113111009/113067927/113064441/113075280/113076461/113118570	LOC113111009/LOC113067927/LOC113064441/LOC113075280/LOC113076461/LOC113118570	6	1	113118570	5	113111009/113067927/113064441/113075280/113076461
BP	GO:0009790	embryo development	2/776	10/14397	0.0979809	0.881435	113039632/113046152	LOC113039632/LOC113046152	2	0		2	113039632/113046152
BP	GO:0016477	cell migration	2/776	10/14397	0.0979809	0.881435	113039632/113046152	LOC113039632/LOC113046152	2	0		2	113039632/113046152
BP	GO:0030334	regulation of cell migration	2/776	10/14397	0.0979809	0.881435	113039632/113046152	LOC113039632/LOC113046152	2	0		2	113039632/113046152
BP	GO:0032984	macromolecular complex disassembly	4/776	33/14397	0.0996284	0.881435	113042386/113117348/113064441/113118570	LOC113042386/LOC113117348/LOC113064441/LOC113118570	4	2	113042386/113118570	2	113117348/113064441
BP	GO:0050790	regulation of catalytic activity	7/776	74/14397	0.103124	0.881435	113117368/113117387/113068580/113089743/113050887/113083742/113095770	LOC113117368/LOC113117387/LOC113068580/LOC113089743/LOC113050887/rasa3/LOC113095770	7	5	113117368/113117387/113089743/113083742/113095770	2	113068580/113050887
BP	GO:0051186	cofactor metabolic process	11/776	134/14397	0.108049	0.881435	113070012/113070062/113068167/113098955/113066314/113045326/113119380/113050368/113063796/113077165/113094317	LOC113070012/LOC113070062/alas1/LOC113098955/LOC113066314/LOC113045326/LOC113119380/LOC113050368/LOC113063796/LOC113077165/LOC113094317	11	0		11	113070012/113070062/113068167/113098955/113066314/113045326/113119380/113050368/113063796/113077165/113094317
BP	GO:0051262	protein tetramerization	4/776	34/14397	0.108359	0.881435	113052302/113055161/113067010/113045899	LOC113052302/LOC113055161/LOC113067010/LOC113045899	4	2	113055161/113045899	2	113052302/113067010
BP	GO:0010876	lipid localization	7/776	76/14397	0.114583	0.881435	113045120/113113763/113048816/113079972/113055803/113079970/113086688	LOC113045120/LOC113113763/LOC113048816/LOC113079972/LOC113055803/LOC113079970/LOC113086688	7	0		7	113045120/113113763/113048816/113079972/113055803/113079970/113086688
BP	GO:0009108	coenzyme biosynthetic process	5/776	48/14397	0.11485	0.881435	113070012/113119380/113063796/113077165/113094317	LOC113070012/LOC113119380/LOC113063796/LOC113077165/LOC113094317	5	0		5	113070012/113119380/113063796/113077165/113094317
BP	GO:0006265	DNA topological change	2/776	11/14397	0.115624	0.881435	113111158/113111881	LOC113111158/LOC113111881	2	1	113111881	1	113111158
BP	GO:0006954	inflammatory response	2/776	11/14397	0.115624	0.881435	113054687/113110507	LOC113054687/LOC113110507	2	0		2	113054687/113110507
BP	GO:0030178	negative regulation of Wnt signaling pathway	2/776	11/14397	0.115624	0.881435	113044031/113113146	LOC113044031/LOC113113146	2	2	113044031/113113146	0
BP	GO:0051289	protein homotetramerization	2/776	11/14397	0.115624	0.881435	113055161/113045899	LOC113055161/LOC113045899	2	2	113055161/113045899	0
BP	GO:0065009	regulation of molecular function	7/776	77/14397	0.120552	0.881435	113117368/113117387/113068580/113089743/113050887/113083742/113095770	LOC113117368/LOC113117387/LOC113068580/LOC113089743/LOC113050887/rasa3/LOC113095770	7	5	113117368/113117387/113089743/113083742/113095770	2	113068580/113050887
BP	GO:0006090	pyruvate metabolic process	4/776	36/14397	0.126797	0.881435	113070062/113066314/113045326/113050368	LOC113070062/LOC113066314/LOC113045326/LOC113050368	4	0		4	113070062/113066314/113045326/113050368
BP	GO:0006096	glycolytic process	4/776	36/14397	0.126797	0.881435	113070062/113066314/113045326/113050368	LOC113070062/LOC113066314/LOC113045326/LOC113050368	4	0		4	113070062/113066314/113045326/113050368
BP	GO:0006165	nucleoside diphosphate phosphorylation	4/776	36/14397	0.126797	0.881435	113070062/113066314/113045326/113050368	LOC113070062/LOC113066314/LOC113045326/LOC113050368	4	0		4	113070062/113066314/113045326/113050368
BP	GO:0006757	ATP generation from ADP	4/776	36/14397	0.126797	0.881435	113070062/113066314/113045326/113050368	LOC113070062/LOC113066314/LOC113045326/LOC113050368	4	0		4	113070062/113066314/113045326/113050368
BP	GO:0009132	nucleoside diphosphate metabolic process	4/776	36/14397	0.126797	0.881435	113070062/113066314/113045326/113050368	LOC113070062/LOC113066314/LOC113045326/LOC113050368	4	0		4	113070062/113066314/113045326/113050368
BP	GO:0009135	purine nucleoside diphosphate metabolic process	4/776	36/14397	0.126797	0.881435	113070062/113066314/113045326/113050368	LOC113070062/LOC113066314/LOC113045326/LOC113050368	4	0		4	113070062/113066314/113045326/113050368
BP	GO:0009179	purine ribonucleoside diphosphate metabolic process	4/776	36/14397	0.126797	0.881435	113070062/113066314/113045326/113050368	LOC113070062/LOC113066314/LOC113045326/LOC113050368	4	0		4	113070062/113066314/113045326/113050368
BP	GO:0009185	ribonucleoside diphosphate metabolic process	4/776	36/14397	0.126797	0.881435	113070062/113066314/113045326/113050368	LOC113070062/LOC113066314/LOC113045326/LOC113050368	4	0		4	113070062/113066314/113045326/113050368
BP	GO:0022411	cellular component disassembly	4/776	36/14397	0.126797	0.881435	113042386/113117348/113064441/113118570	LOC113042386/LOC113117348/LOC113064441/LOC113118570	4	2	113042386/113118570	2	113117348/113064441
BP	GO:0046031	ADP metabolic process	4/776	36/14397	0.126797	0.881435	113070062/113066314/113045326/113050368	LOC113070062/LOC113066314/LOC113045326/LOC113050368	4	0		4	113070062/113066314/113045326/113050368
BP	GO:0046939	nucleotide phosphorylation	4/776	36/14397	0.126797	0.881435	113070062/113066314/113045326/113050368	LOC113070062/LOC113066314/LOC113045326/LOC113050368	4	0		4	113070062/113066314/113045326/113050368
BP	GO:0008063	Toll signaling pathway	2/776	12/14397	0.133986	0.881435	113105515/113117581	LOC113105515/LOC113117581	2	1	113117581	1	113105515
BP	GO:0040012	regulation of locomotion	2/776	12/14397	0.133986	0.881435	113039632/113046152	LOC113039632/LOC113046152	2	0		2	113039632/113046152
BP	GO:0051270	regulation of cellular component movement	2/776	12/14397	0.133986	0.881435	113039632/113046152	LOC113039632/LOC113046152	2	0		2	113039632/113046152
BP	GO:2000145	regulation of cell motility	2/776	12/14397	0.133986	0.881435	113039632/113046152	LOC113039632/LOC113046152	2	0		2	113039632/113046152
BP	GO:0016052	carbohydrate catabolic process	4/776	37/14397	0.136477	0.881435	113070062/113066314/113045326/113050368	LOC113070062/LOC113066314/LOC113045326/LOC113050368	4	0		4	113070062/113066314/113045326/113050368
BP	GO:0044724	single-organism carbohydrate catabolic process	4/776	37/14397	0.136477	0.881435	113070062/113066314/113045326/113050368	LOC113070062/LOC113066314/LOC113045326/LOC113050368	4	0		4	113070062/113066314/113045326/113050368
BP	GO:0071103	DNA conformation change	5/776	51/14397	0.138726	0.881435	113077415/113055539/113111158/113111881/113055489	LOC113077415/LOC113055539/LOC113111158/LOC113111881/LOC113055489	5	2	113111881/113055489	3	113077415/113055539/113111158
BP	GO:0051128	regulation of cellular component organization	11/776	141/14397	0.139459	0.881435	113111009/113042386/113116145/113075569/113091327/113062940/113070989/113064441/113051598/113075280/113118570	LOC113111009/LOC113042386/LOC113116145/LOC113075569/LOC113091327/LOC113062940/LOC113070989/LOC113064441/LOC113051598/LOC113075280/LOC113118570	11	7	113042386/113116145/113075569/113062940/113070989/113051598/113118570	4	113111009/113091327/113064441/113075280
BP	GO:0090066	regulation of anatomical structure size	5/776	52/14397	0.147134	0.881435	113111009/113064441/113075280/113118570/113068153	LOC113111009/LOC113064441/LOC113075280/LOC113118570/LOC113068153	5	1	113118570	4	113111009/113064441/113075280/113068153
BP	GO:0051235	maintenance of location	3/776	25/14397	0.149412	0.881435	113045120/113113763/113043431	LOC113045120/LOC113113763/tln2	3	1	113043431	2	113045120/113113763
BP	GO:0071822	protein complex subunit organization	18/776	256/14397	0.150658	0.881435	113111009/113042386/113052302/113055161/113075114/113106274/113067963/113067010/113064441/113075280/113045899/113049904/113046150/113118570/113119198/113060836/113054262/113058079	LOC113111009/LOC113042386/LOC113052302/LOC113055161/LOC113075114/LOC113106274/LOC113067963/LOC113067010/LOC113064441/LOC113075280/LOC113045899/LOC113049904/LOC113046150/LOC113118570/LOC113119198/LOC113060836/LOC113054262/LOC113058079	18	6	113042386/113055161/113045899/113118570/113119198/113058079	12	113111009/113052302/113075114/113106274/113067963/113067010/113064441/113075280/113049904/113046150/113060836/113054262
BP	GO:0006338	chromatin remodeling	2/776	13/14397	0.152941	0.881435	113077415/113097573	LOC113077415/LOC113097573	2	0		2	113077415/113097573
BP	GO:0006739	NADP metabolic process	2/776	13/14397	0.152941	0.881435	113070012/113119380	LOC113070012/LOC113119380	2	0		2	113070012/113119380
BP	GO:0007126	meiotic nuclear division	2/776	13/14397	0.152941	0.881435	113120180/113051167	LOC113120180/LOC113051167	2	0		2	113120180/113051167
BP	GO:0048870	cell motility	2/776	13/14397	0.152941	0.881435	113039632/113046152	LOC113039632/LOC113046152	2	0		2	113039632/113046152
BP	GO:0051674	localization of cell	2/776	13/14397	0.152941	0.881435	113039632/113046152	LOC113039632/LOC113046152	2	0		2	113039632/113046152
BP	GO:0051694	pointed-end actin filament capping	2/776	13/14397	0.152941	0.881435	113064441/113118570	LOC113064441/LOC113118570	2	1	113118570	1	113064441
BP	GO:1903046	meiotic cell cycle process	2/776	13/14397	0.152941	0.881435	113120180/113051167	LOC113120180/LOC113051167	2	0		2	113120180/113051167
BP	GO:0043933	macromolecular complex subunit organization	22/776	324/14397	0.157228	0.881435	113111009/113042386/113077415/113052302/113055161/113075114/113106274/113067963/113055539/113067010/113117348/113064441/113075280/113045899/113049904/113046150/113118570/113119198/113060836/113055489/113054262/113058079	LOC113111009/LOC113042386/LOC113077415/LOC113052302/LOC113055161/LOC113075114/LOC113106274/LOC113067963/LOC113055539/LOC113067010/LOC113117348/LOC113064441/LOC113075280/LOC113045899/LOC113049904/LOC113046150/LOC113118570/LOC113119198/LOC113060836/LOC113055489/LOC113054262/LOC113058079	22	7	113042386/113055161/113045899/113118570/113119198/113055489/113058079	15	113111009/113077415/113052302/113075114/113106274/113067963/113055539/113067010/113117348/113064441/113075280/113049904/113046150/113060836/113054262
BP	GO:0051188	cofactor biosynthetic process	6/776	68/14397	0.159193	0.881435	113070012/113098955/113119380/113063796/113077165/113094317	LOC113070012/LOC113098955/LOC113119380/LOC113063796/LOC113077165/LOC113094317	6	0		6	113070012/113098955/113119380/113063796/113077165/113094317
BP	GO:0006644	phospholipid metabolic process	11/776	145/14397	0.159369	0.881435	113112368/113070198/113106973/113109584/113049234/113041424/113049260/113115927/113107154/113075880/113068788	LOC113112368/LOC113070198/LOC113106973/LOC113109584/LOC113049234/LOC113041424/LOC113049260/LOC113115927/LOC113107154/LOC113075880/pigm	11	1	113075880	10	113112368/113070198/113106973/113109584/113049234/113041424/113049260/113115927/113107154/113068788
BP	GO:0009755	hormone-mediated signaling pathway	12/776	161/14397	0.159869	0.881435	113063329/113045333/113115669/113053286/113107904/113091636/113060200/113049693/113057847/113078168/113059351/113052296	LOC113063329/LOC113045333/LOC113115669/LOC113053286/LOC113107904/LOC113091636/LOC113060200/LOC113049693/LOC113057847/LOC113078168/LOC113059351/LOC113052296	12	6	113063329/113045333/113091636/113060200/113078168/113052296	6	113115669/113053286/113107904/113049693/113057847/113059351
BP	GO:0006913	nucleocytoplasmic transport	3/776	26/14397	0.162549	0.881435	113113761/113074088/113066284	LOC113113761/LOC113074088/LOC113066284	3	0		3	113113761/113074088/113066284
BP	GO:0043244	regulation of protein complex disassembly	3/776	26/14397	0.162549	0.881435	113042386/113064441/113118570	LOC113042386/LOC113064441/LOC113118570	3	2	113042386/113118570	1	113064441
BP	GO:0051169	nuclear transport	3/776	26/14397	0.162549	0.881435	113113761/113074088/113066284	LOC113113761/LOC113074088/LOC113066284	3	0		3	113113761/113074088/113066284
BP	GO:0051258	protein polymerization	5/776	54/14397	0.164575	0.881435	113111009/113106274/113064441/113075280/113118570	LOC113111009/LOC113106274/LOC113064441/LOC113075280/LOC113118570	5	1	113118570	4	113111009/113106274/113064441/113075280
BP	GO:0009725	response to hormone	12/776	163/14397	0.169785	0.881435	113063329/113045333/113115669/113053286/113107904/113091636/113060200/113049693/113057847/113078168/113059351/113052296	LOC113063329/LOC113045333/LOC113115669/LOC113053286/LOC113107904/LOC113091636/LOC113060200/LOC113049693/LOC113057847/LOC113078168/LOC113059351/LOC113052296	12	6	113063329/113045333/113091636/113060200/113078168/113052296	6	113115669/113053286/113107904/113049693/113057847/113059351
BP	GO:0032870	cellular response to hormone stimulus	12/776	163/14397	0.169785	0.881435	113063329/113045333/113115669/113053286/113107904/113091636/113060200/113049693/113057847/113078168/113059351/113052296	LOC113063329/LOC113045333/LOC113115669/LOC113053286/LOC113107904/LOC113091636/LOC113060200/LOC113049693/LOC113057847/LOC113078168/LOC113059351/LOC113052296	12	6	113063329/113045333/113091636/113060200/113078168/113052296	6	113115669/113053286/113107904/113049693/113057847/113059351
BP	GO:0033036	macromolecule localization	26/776	396/14397	0.172927	0.881435	113045120/113119422/113119606/113120483/113113763/113113761/113048816/113043167/113050937/113074088/113066284/113068410/113043431/113093276/113079972/113091353/113055803/113114650/113068231/113079970/113047282/113063146/113049536/113058857/113086688/113067368	LOC113045120/LOC113119422/LOC113119606/LOC113120483/LOC113113763/LOC113113761/LOC113048816/LOC113043167/LOC113050937/LOC113074088/LOC113066284/LOC113068410/tln2/LOC113093276/LOC113079972/LOC113091353/LOC113055803/sidt2/LOC113068231/LOC113079970/LOC113047282/LOC113063146/LOC113049536/LOC113058857/LOC113086688/LOC113067368	26	9	113119606/113043167/113068410/113043431/113068231/113047282/113063146/113049536/113067368	17	113045120/113119422/113120483/113113763/113113761/113048816/113050937/113074088/113066284/113093276/113079972/113091353/113055803/113114650/113079970/113058857/113086688
BP	GO:0001558	regulation of cell growth	5/776	55/14397	0.17359	0.881435	113075569/113091327/113062940/113070989/113051598	LOC113075569/LOC113091327/LOC113062940/LOC113070989/LOC113051598	5	4	113075569/113062940/113070989/113051598	1	113091327
BP	GO:0016049	cell growth	5/776	55/14397	0.17359	0.881435	113075569/113091327/113062940/113070989/113051598	LOC113075569/LOC113091327/LOC113062940/LOC113070989/LOC113051598	5	4	113075569/113062940/113070989/113051598	1	113091327
BP	GO:0040008	regulation of growth	5/776	55/14397	0.17359	0.881435	113075569/113091327/113062940/113070989/113051598	LOC113075569/LOC113091327/LOC113062940/LOC113070989/LOC113051598	5	4	113075569/113062940/113070989/113051598	1	113091327
BP	GO:0051336	regulation of hydrolase activity	5/776	55/14397	0.17359	0.881435	113117387/113089743/113050887/113083742/113095770	LOC113117387/LOC113089743/LOC113050887/rasa3/LOC113095770	5	4	113117387/113089743/113083742/113095770	1	113050887
BP	GO:0017038	protein import	3/776	27/14397	0.176015	0.881435	113074088/113066284/113068410	LOC113074088/LOC113066284/LOC113068410	3	1	113068410	2	113074088/113066284
BP	GO:0006461	protein complex assembly	17/776	246/14397	0.176018	0.881435	113111009/113052302/113055161/113075114/113106274/113067963/113067010/113064441/113075280/113045899/113049904/113046150/113118570/113119198/113060836/113054262/113058079	LOC113111009/LOC113052302/LOC113055161/LOC113075114/LOC113106274/LOC113067963/LOC113067010/LOC113064441/LOC113075280/LOC113045899/LOC113049904/LOC113046150/LOC113118570/LOC113119198/LOC113060836/LOC113054262/LOC113058079	17	5	113055161/113045899/113118570/113119198/113058079	12	113111009/113052302/113075114/113106274/113067963/113067010/113064441/113075280/113049904/113046150/113060836/113054262
BP	GO:0070271	protein complex biogenesis	17/776	246/14397	0.176018	0.881435	113111009/113052302/113055161/113075114/113106274/113067963/113067010/113064441/113075280/113045899/113049904/113046150/113118570/113119198/113060836/113054262/113058079	LOC113111009/LOC113052302/LOC113055161/LOC113075114/LOC113106274/LOC113067963/LOC113067010/LOC113064441/LOC113075280/LOC113045899/LOC113049904/LOC113046150/LOC113118570/LOC113119198/LOC113060836/LOC113054262/LOC113058079	17	5	113055161/113045899/113118570/113119198/113058079	12	113111009/113052302/113075114/113106274/113067963/113067010/113064441/113075280/113049904/113046150/113060836/113054262
BP	GO:0008064	regulation of actin polymerization or depolymerization	4/776	41/14397	0.17792	0.881435	113111009/113064441/113075280/113118570	LOC113111009/LOC113064441/LOC113075280/LOC113118570	4	1	113118570	3	113111009/113064441/113075280
BP	GO:0008154	actin polymerization or depolymerization	4/776	41/14397	0.17792	0.881435	113111009/113064441/113075280/113118570	LOC113111009/LOC113064441/LOC113075280/LOC113118570	4	1	113118570	3	113111009/113064441/113075280
BP	GO:0030041	actin filament polymerization	4/776	41/14397	0.17792	0.881435	113111009/113064441/113075280/113118570	LOC113111009/LOC113064441/LOC113075280/LOC113118570	4	1	113118570	3	113111009/113064441/113075280
BP	GO:0030832	regulation of actin filament length	4/776	41/14397	0.17792	0.881435	113111009/113064441/113075280/113118570	LOC113111009/LOC113064441/LOC113075280/LOC113118570	4	1	113118570	3	113111009/113064441/113075280
BP	GO:0030833	regulation of actin filament polymerization	4/776	41/14397	0.17792	0.881435	113111009/113064441/113075280/113118570	LOC113111009/LOC113064441/LOC113075280/LOC113118570	4	1	113118570	3	113111009/113064441/113075280
BP	GO:0032271	regulation of protein polymerization	4/776	41/14397	0.17792	0.881435	113111009/113064441/113075280/113118570	LOC113111009/LOC113064441/LOC113075280/LOC113118570	4	1	113118570	3	113111009/113064441/113075280
BP	GO:0032535	regulation of cellular component size	4/776	41/14397	0.17792	0.881435	113111009/113064441/113075280/113118570	LOC113111009/LOC113064441/LOC113075280/LOC113118570	4	1	113118570	3	113111009/113064441/113075280
BP	GO:0032956	regulation of actin cytoskeleton organization	4/776	41/14397	0.17792	0.881435	113111009/113064441/113075280/113118570	LOC113111009/LOC113064441/LOC113075280/LOC113118570	4	1	113118570	3	113111009/113064441/113075280
BP	GO:0032970	regulation of actin filament-based process	4/776	41/14397	0.17792	0.881435	113111009/113064441/113075280/113118570	LOC113111009/LOC113064441/LOC113075280/LOC113118570	4	1	113118570	3	113111009/113064441/113075280
BP	GO:0043254	regulation of protein complex assembly	4/776	41/14397	0.17792	0.881435	113111009/113064441/113075280/113118570	LOC113111009/LOC113064441/LOC113075280/LOC113118570	4	1	113118570	3	113111009/113064441/113075280
BP	GO:1902903	regulation of supramolecular fiber organization	4/776	41/14397	0.17792	0.881435	113111009/113064441/113075280/113118570	LOC113111009/LOC113064441/LOC113075280/LOC113118570	4	1	113118570	3	113111009/113064441/113075280
BP	GO:0030029	actin filament-based process	8/776	103/14397	0.191149	0.881435	113111009/113063325/113067927/113068948/113064441/113075280/113076461/113118570	LOC113111009/LOC113063325/LOC113067927/LOC113068948/LOC113064441/LOC113075280/LOC113076461/LOC113118570	8	2	113068948/113118570	6	113111009/113063325/113067927/113064441/113075280/113076461
BP	GO:0030036	actin cytoskeleton organization	8/776	103/14397	0.191149	0.881435	113111009/113063325/113067927/113068948/113064441/113075280/113076461/113118570	LOC113111009/LOC113063325/LOC113067927/LOC113068948/LOC113064441/LOC113075280/LOC113076461/LOC113118570	8	2	113068948/113118570	6	113111009/113063325/113067927/113064441/113075280/113076461
BP	GO:0006817	phosphate ion transport	2/776	15/14397	0.192167	0.881435	113054123/113109703	LOC113054123/LOC113109703	2	0		2	113054123/113109703
BP	GO:0030155	regulation of cell adhesion	2/776	15/14397	0.192167	0.881435	113039632/113046152	LOC113039632/LOC113046152	2	0		2	113039632/113046152
BP	GO:0051321	meiotic cell cycle	2/776	15/14397	0.192167	0.881435	113120180/113051167	LOC113120180/LOC113051167	2	0		2	113120180/113051167
BP	GO:0045892	negative regulation of transcription, DNA-templated	3/776	29/14397	0.203799	0.881435	113094096/113068596/113065512	LOC113094096/LOC113068596/LOC113065512	3	0		3	113094096/113068596/113065512
BP	GO:0051253	negative regulation of RNA metabolic process	3/776	29/14397	0.203799	0.881435	113094096/113068596/113065512	LOC113094096/LOC113068596/LOC113065512	3	0		3	113094096/113068596/113065512
BP	GO:1902679	negative regulation of RNA biosynthetic process	3/776	29/14397	0.203799	0.881435	113094096/113068596/113065512	LOC113094096/LOC113068596/LOC113065512	3	0		3	113094096/113068596/113065512
BP	GO:1903507	negative regulation of nucleic acid-templated transcription	3/776	29/14397	0.203799	0.881435	113094096/113068596/113065512	LOC113094096/LOC113068596/LOC113065512	3	0		3	113094096/113068596/113065512
BP	GO:0043623	cellular protein complex assembly	7/776	90/14397	0.211229	0.881435	113111009/113075114/113106274/113064441/113075280/113118570/113060836	LOC113111009/LOC113075114/LOC113106274/LOC113064441/LOC113075280/LOC113118570/LOC113060836	7	1	113118570	6	113111009/113075114/113106274/113064441/113075280/113060836
BP	GO:0040011	locomotion	2/776	16/14397	0.212237	0.881435	113039632/113046152	LOC113039632/LOC113046152	2	0		2	113039632/113046152
BP	GO:0033993	response to lipid	11/776	155/14397	0.214806	0.881435	113063329/113045333/113115669/113053286/113091636/113060200/113049693/113057847/113078168/113059351/113052296	LOC113063329/LOC113045333/LOC113115669/LOC113053286/LOC113091636/LOC113060200/LOC113049693/LOC113057847/LOC113078168/LOC113059351/LOC113052296	11	6	113063329/113045333/113091636/113060200/113078168/113052296	5	113115669/113053286/113049693/113057847/113059351
BP	GO:0043401	steroid hormone mediated signaling pathway	11/776	155/14397	0.214806	0.881435	113063329/113045333/113115669/113053286/113091636/113060200/113049693/113057847/113078168/113059351/113052296	LOC113063329/LOC113045333/LOC113115669/LOC113053286/LOC113091636/LOC113060200/LOC113049693/LOC113057847/LOC113078168/LOC113059351/LOC113052296	11	6	113063329/113045333/113091636/113060200/113078168/113052296	5	113115669/113053286/113049693/113057847/113059351
BP	GO:0048545	response to steroid hormone	11/776	155/14397	0.214806	0.881435	113063329/113045333/113115669/113053286/113091636/113060200/113049693/113057847/113078168/113059351/113052296	LOC113063329/LOC113045333/LOC113115669/LOC113053286/LOC113091636/LOC113060200/LOC113049693/LOC113057847/LOC113078168/LOC113059351/LOC113052296	11	6	113063329/113045333/113091636/113060200/113078168/113052296	5	113115669/113053286/113049693/113057847/113059351
BP	GO:0071383	cellular response to steroid hormone stimulus	11/776	155/14397	0.214806	0.881435	113063329/113045333/113115669/113053286/113091636/113060200/113049693/113057847/113078168/113059351/113052296	LOC113063329/LOC113045333/LOC113115669/LOC113053286/LOC113091636/LOC113060200/LOC113049693/LOC113057847/LOC113078168/LOC113059351/LOC113052296	11	6	113063329/113045333/113091636/113060200/113078168/113052296	5	113115669/113053286/113049693/113057847/113059351
BP	GO:0071396	cellular response to lipid	11/776	155/14397	0.214806	0.881435	113063329/113045333/113115669/113053286/113091636/113060200/113049693/113057847/113078168/113059351/113052296	LOC113063329/LOC113045333/LOC113115669/LOC113053286/LOC113091636/LOC113060200/LOC113049693/LOC113057847/LOC113078168/LOC113059351/LOC113052296	11	6	113063329/113045333/113091636/113060200/113078168/113052296	5	113115669/113053286/113049693/113057847/113059351
BP	GO:0071407	cellular response to organic cyclic compound	11/776	155/14397	0.214806	0.881435	113063329/113045333/113115669/113053286/113091636/113060200/113049693/113057847/113078168/113059351/113052296	LOC113063329/LOC113045333/LOC113115669/LOC113053286/LOC113091636/LOC113060200/LOC113049693/LOC113057847/LOC113078168/LOC113059351/LOC113052296	11	6	113063329/113045333/113091636/113060200/113078168/113052296	5	113115669/113053286/113049693/113057847/113059351
BP	GO:0022607	cellular component assembly	23/776	357/14397	0.215612	0.881435	113111009/113077415/113052302/113055161/113075114/113120180/113106274/113067963/113055539/113043262/113051167/113067010/113064441/113075280/113045899/113049904/113046150/113118570/113119198/113060836/113055489/113054262/113058079	LOC113111009/LOC113077415/LOC113052302/LOC113055161/LOC113075114/LOC113120180/LOC113106274/LOC113067963/LOC113055539/LOC113043262/LOC113051167/LOC113067010/LOC113064441/LOC113075280/LOC113045899/LOC113049904/LOC113046150/LOC113118570/LOC113119198/LOC113060836/LOC113055489/LOC113054262/LOC113058079	23	7	113055161/113043262/113045899/113118570/113119198/113055489/113058079	16	113111009/113077415/113052302/113075114/113120180/113106274/113067963/113055539/113051167/113067010/113064441/113075280/113049904/113046150/113060836/113054262
BP	GO:0071702	organic substance transport	28/776	443/14397	0.215813	0.881435	113119422/113119606/113120483/113052118/113100242/113113761/113048816/113043167/113053104/113052330/113050937/113038007/113074088/113066284/113068410/113093276/113079972/113091353/113055803/113114650/113079970/113047282/113063146/113049536/113058857/113057434/113086688/113067368	LOC113119422/LOC113119606/LOC113120483/LOC113052118/LOC113100242/LOC113113761/LOC113048816/LOC113043167/LOC113053104/LOC113052330/LOC113050937/LOC113038007/LOC113074088/LOC113066284/LOC113068410/LOC113093276/LOC113079972/LOC113091353/LOC113055803/sidt2/LOC113079970/LOC113047282/LOC113063146/LOC113049536/LOC113058857/LOC113057434/LOC113086688/LOC113067368	28	9	113119606/113043167/113053104/113068410/113047282/113063146/113049536/113057434/113067368	19	113119422/113120483/113052118/113100242/113113761/113048816/113052330/113050937/113038007/113074088/113066284/113093276/113079972/113091353/113055803/113114650/113079970/113058857/113086688
BP	GO:0051493	regulation of cytoskeleton organization	5/776	60/14397	0.221241	0.881435	113111009/113116145/113064441/113075280/113118570	LOC113111009/LOC113116145/LOC113064441/LOC113075280/LOC113118570	5	2	113116145/113118570	3	113111009/113064441/113075280
BP	GO:0044087	regulation of cellular component biogenesis	4/776	45/14397	0.222956	0.881435	113111009/113064441/113075280/113118570	LOC113111009/LOC113064441/LOC113075280/LOC113118570	4	1	113118570	3	113111009/113064441/113075280
BP	GO:0014070	response to organic cyclic compound	12/776	173/14397	0.223594	0.881435	113063329/113045333/113115669/113053286/113091636/113060200/113096351/113049693/113057847/113078168/113059351/113052296	LOC113063329/LOC113045333/LOC113115669/LOC113053286/LOC113091636/LOC113060200/LOC113096351/LOC113049693/LOC113057847/LOC113078168/LOC113059351/LOC113052296	12	7	113063329/113045333/113091636/113060200/113096351/113078168/113052296	5	113115669/113053286/113049693/113057847/113059351
BP	GO:0007010	cytoskeleton organization	14/776	208/14397	0.232484	0.881435	113111009/113116145/113106274/113063325/113067927/113068948/113109790/113112416/113043431/113064441/113075280/113059321/113076461/113118570	LOC113111009/LOC113116145/LOC113106274/LOC113063325/LOC113067927/LOC113068948/LOC113109790/LOC113112416/tln2/LOC113064441/LOC113075280/LOC113059321/LOC113076461/LOC113118570	14	4	113116145/113068948/113043431/113118570	10	113111009/113106274/113063325/113067927/113109790/113112416/113064441/113075280/113059321/113076461
BP	GO:0006066	alcohol metabolic process	2/776	17/14397	0.232493	0.881435	113112368/113059067	LOC113112368/LOC113059067	2	1	113059067	1	113112368
BP	GO:0019882	antigen processing and presentation	2/776	17/14397	0.232493	0.881435	113119912/113070742	LOC113119912/LOC113070742	2	1	113070742	1	113119912
BP	GO:0043241	protein complex disassembly	3/776	31/14397	0.232498	0.881435	113042386/113064441/113118570	LOC113042386/LOC113064441/LOC113118570	3	2	113042386/113118570	1	113064441
BP	GO:0043624	cellular protein complex disassembly	3/776	31/14397	0.232498	0.881435	113042386/113064441/113118570	LOC113042386/LOC113064441/LOC113118570	3	2	113042386/113118570	1	113064441
BP	GO:0051130	positive regulation of cellular component organization	3/776	31/14397	0.232498	0.881435	113111009/113042386/113075280	LOC113111009/LOC113042386/LOC113075280	3	1	113042386	2	113111009/113075280
BP	GO:0044283	small molecule biosynthetic process	4/776	46/14397	0.234654	0.881435	113112368/113061569/113041858/113070439	LOC113112368/LOC113061569/LOC113041858/ass1	4	0		4	113112368/113061569/113041858/113070439
BP	GO:0006511	ubiquitin-dependent protein catabolic process	7/776	93/14397	0.23507	0.881435	113079947/113097707/113121095/113080802/113076487/113045329/113058873	LOC113079947/LOC113097707/LOC113121095/LOC113080802/LOC113076487/LOC113045329/LOC113058873	7	3	113097707/113080802/113045329	4	113079947/113121095/113076487/113058873
BP	GO:0019941	modification-dependent protein catabolic process	7/776	93/14397	0.23507	0.881435	113079947/113097707/113121095/113080802/113076487/113045329/113058873	LOC113079947/LOC113097707/LOC113121095/LOC113080802/LOC113076487/LOC113045329/LOC113058873	7	3	113097707/113080802/113045329	4	113079947/113121095/113076487/113058873
BP	GO:0043632	modification-dependent macromolecule catabolic process	7/776	93/14397	0.23507	0.881435	113079947/113097707/113121095/113080802/113076487/113045329/113058873	LOC113079947/LOC113097707/LOC113121095/LOC113080802/LOC113076487/LOC113045329/LOC113058873	7	3	113097707/113080802/113045329	4	113079947/113121095/113076487/113058873
BP	GO:0065003	macromolecular complex assembly	20/776	312/14397	0.242064	0.881435	113111009/113077415/113052302/113055161/113075114/113106274/113067963/113055539/113067010/113064441/113075280/113045899/113049904/113046150/113118570/113119198/113060836/113055489/113054262/113058079	LOC113111009/LOC113077415/LOC113052302/LOC113055161/LOC113075114/LOC113106274/LOC113067963/LOC113055539/LOC113067010/LOC113064441/LOC113075280/LOC113045899/LOC113049904/LOC113046150/LOC113118570/LOC113119198/LOC113060836/LOC113055489/LOC113054262/LOC113058079	20	6	113055161/113045899/113118570/113119198/113055489/113058079	14	113111009/113077415/113052302/113075114/113106274/113067963/113055539/113067010/113064441/113075280/113049904/113046150/113060836/113054262
BP	GO:0007266	Rho protein signal transduction	15/776	227/14397	0.243622	0.881435	113117496/113051744/113086679/113095818/113095782/113054300/113109853/113101514/113064945/113110980/113075932/113053608/113117242/113091336/113110612	LOC113117496/LOC113051744/LOC113086679/LOC113095818/LOC113095782/LOC113054300/LOC113109853/LOC113101514/LOC113064945/LOC113110980/LOC113075932/LOC113053608/LOC113117242/LOC113091336/LOC113110612	15	6	113051744/113086679/113064945/113053608/113117242/113110612	9	113117496/113095818/113095782/113054300/113109853/113101514/113110980/113075932/113091336
BP	GO:0035023	regulation of Rho protein signal transduction	15/776	227/14397	0.243622	0.881435	113117496/113051744/113086679/113095818/113095782/113054300/113109853/113101514/113064945/113110980/113075932/113053608/113117242/113091336/113110612	LOC113117496/LOC113051744/LOC113086679/LOC113095818/LOC113095782/LOC113054300/LOC113109853/LOC113101514/LOC113064945/LOC113110980/LOC113075932/LOC113053608/LOC113117242/LOC113091336/LOC113110612	15	6	113051744/113086679/113064945/113053608/113117242/113110612	9	113117496/113095818/113095782/113054300/113109853/113101514/113110980/113075932/113091336
BP	GO:0033013	tetrapyrrole metabolic process	3/776	32/14397	0.247111	0.881435	113068167/113064782/113040189	alas1/LOC113064782/LOC113040189	3	0		3	113068167/113064782/113040189
BP	GO:0045934	negative regulation of nucleobase-containing compound metabolic process	3/776	32/14397	0.247111	0.881435	113094096/113068596/113065512	LOC113094096/LOC113068596/LOC113065512	3	0		3	113094096/113068596/113065512
BP	GO:0008654	phospholipid biosynthetic process	5/776	63/14397	0.251541	0.881435	113112368/113049234/113041424/113075880/113068788	LOC113112368/LOC113049234/LOC113041424/LOC113075880/pigm	5	1	113075880	4	113112368/113049234/113041424/113068788
BP	GO:0040007	growth	5/776	63/14397	0.251541	0.881435	113075569/113091327/113062940/113070989/113051598	LOC113075569/LOC113091327/LOC113062940/LOC113070989/LOC113051598	5	4	113075569/113062940/113070989/113051598	1	113091327
BP	GO:0006888	ER to Golgi vesicle-mediated transport	2/776	18/14397	0.252856	0.881435	113050937/113091353	LOC113050937/LOC113091353	2	0		2	113050937/113091353
BP	GO:0030111	regulation of Wnt signaling pathway	2/776	18/14397	0.252856	0.881435	113044031/113113146	LOC113044031/LOC113113146	2	2	113044031/113113146	0
BP	GO:0044085	cellular component biogenesis	25/776	403/14397	0.260791	0.881435	113111009/113081673/113077415/113052302/113055161/113075114/113120180/113106274/113067963/113055539/113043262/113051167/113067010/113064441/113075280/113045899/113049904/113046150/113118570/113119198/113060836/113055489/113054262/113085622/113058079	LOC113111009/LOC113081673/LOC113077415/LOC113052302/LOC113055161/LOC113075114/LOC113120180/LOC113106274/LOC113067963/LOC113055539/LOC113043262/LOC113051167/LOC113067010/LOC113064441/LOC113075280/LOC113045899/LOC113049904/LOC113046150/LOC113118570/LOC113119198/LOC113060836/LOC113055489/LOC113054262/LOC113085622/LOC113058079	25	7	113055161/113043262/113045899/113118570/113119198/113055489/113058079	18	113111009/113081673/113077415/113052302/113075114/113120180/113106274/113067963/113055539/113051167/113067010/113064441/113075280/113049904/113046150/113060836/113054262/113085622
BP	GO:0006261	DNA-dependent DNA replication	3/776	33/14397	0.261859	0.881435	113088646/113075626/113058110	LOC113088646/LOC113075626/LOC113058110	3	1	113075626	2	113088646/113058110
BP	GO:0006950	response to stress	15/776	232/14397	0.270079	0.881435	113047358/113097707/113054687/113051381/113059521/113116966/113079489/113062111/113080802/113120750/113054007/113076487/113068744/113110507/113041382	LOC113047358/LOC113097707/LOC113054687/LOC113051381/LOC113059521/pxdn/LOC113079489/LOC113062111/LOC113080802/LOC113120750/LOC113054007/LOC113076487/hus1/LOC113110507/LOC113041382	15	6	113097707/113051381/113116966/113079489/113080802/113041382	9	113047358/113054687/113059521/113062111/113120750/113054007/113076487/113068744/113110507
BP	GO:0051704	multi-organism process	2/776	19/14397	0.273257	0.881435	113051381/113046150	LOC113051381/LOC113046150	2	1	113051381	1	113046150
BP	GO:0007049	cell cycle	8/776	116/14397	0.28793	0.881435	113055829/113039368/113120180/113102225/113043021/113051167/113039361/113068744	LOC113055829/LOC113039368/LOC113120180/LOC113102225/LOC113043021/LOC113051167/LOC113039361/hus1	8	1	113043021	7	113055829/113039368/113120180/113102225/113051167/113039361/113068744
BP	GO:0046907	intracellular transport	17/776	270/14397	0.288555	0.881435	113062417/113120483/113083908/113119661/113113761/113043167/113050937/113074088/113066284/113093276/113108187/113091353/113047282/113063146/113049536/113110547/113067368	LOC113062417/LOC113120483/LOC113083908/LOC113119661/LOC113113761/LOC113043167/LOC113050937/LOC113074088/LOC113066284/LOC113093276/LOC113108187/LOC113091353/LOC113047282/LOC113063146/LOC113049536/LOC113110547/LOC113067368	17	5	113043167/113047282/113063146/113049536/113067368	12	113062417/113120483/113083908/113119661/113113761/113050937/113074088/113066284/113093276/113108187/113091353/113110547
BP	GO:0034622	cellular macromolecular complex assembly	10/776	150/14397	0.290072	0.881435	113111009/113077415/113075114/113106274/113055539/113064441/113075280/113118570/113060836/113055489	LOC113111009/LOC113077415/LOC113075114/LOC113106274/LOC113055539/LOC113064441/LOC113075280/LOC113118570/LOC113060836/LOC113055489	10	2	113118570/113055489	8	113111009/113077415/113075114/113106274/113055539/113064441/113075280/113060836
BP	GO:1901700	response to oxygen-containing compound	3/776	35/14397	0.291647	0.881435	113096351/113062111/113068231	LOC113096351/LOC113062111/LOC113068231	3	2	113096351/113068231	1	113062111
BP	GO:0006606	protein import into nucleus	2/776	20/14397	0.293631	0.881435	113074088/113066284	LOC113074088/LOC113066284	2	0		2	113074088/113066284
BP	GO:0010638	positive regulation of organelle organization	2/776	20/14397	0.293631	0.881435	113111009/113075280	LOC113111009/LOC113075280	2	0		2	113111009/113075280
BP	GO:0030838	positive regulation of actin filament polymerization	2/776	20/14397	0.293631	0.881435	113111009/113075280	LOC113111009/LOC113075280	2	0		2	113111009/113075280
BP	GO:0031334	positive regulation of protein complex assembly	2/776	20/14397	0.293631	0.881435	113111009/113075280	LOC113111009/LOC113075280	2	0		2	113111009/113075280
BP	GO:0032273	positive regulation of protein polymerization	2/776	20/14397	0.293631	0.881435	113111009/113075280	LOC113111009/LOC113075280	2	0		2	113111009/113075280
BP	GO:0032879	regulation of localization	2/776	20/14397	0.293631	0.881435	113039632/113046152	LOC113039632/LOC113046152	2	0		2	113039632/113046152
BP	GO:0034314	Arp2/3 complex-mediated actin nucleation	2/776	20/14397	0.293631	0.881435	113111009/113075280	LOC113111009/LOC113075280	2	0		2	113111009/113075280
BP	GO:0034504	protein localization to nucleus	2/776	20/14397	0.293631	0.881435	113074088/113066284	LOC113074088/LOC113066284	2	0		2	113074088/113066284
BP	GO:0044089	positive regulation of cellular component biogenesis	2/776	20/14397	0.293631	0.881435	113111009/113075280	LOC113111009/LOC113075280	2	0		2	113111009/113075280
BP	GO:0044744	protein targeting to nucleus	2/776	20/14397	0.293631	0.881435	113074088/113066284	LOC113074088/LOC113066284	2	0		2	113074088/113066284
BP	GO:0045010	actin nucleation	2/776	20/14397	0.293631	0.881435	113111009/113075280	LOC113111009/LOC113075280	2	0		2	113111009/113075280
BP	GO:0051170	nuclear import	2/776	20/14397	0.293631	0.881435	113074088/113066284	LOC113074088/LOC113066284	2	0		2	113074088/113066284
BP	GO:0051495	positive regulation of cytoskeleton organization	2/776	20/14397	0.293631	0.881435	113111009/113075280	LOC113111009/LOC113075280	2	0		2	113111009/113075280
BP	GO:1901615	organic hydroxy compound metabolic process	2/776	20/14397	0.293631	0.881435	113112368/113059067	LOC113112368/LOC113059067	2	1	113059067	1	113112368
BP	GO:1902593	single-organism nuclear import	2/776	20/14397	0.293631	0.881435	113074088/113066284	LOC113074088/LOC113066284	2	0		2	113074088/113066284
BP	GO:1902905	positive regulation of supramolecular fiber organization	2/776	20/14397	0.293631	0.881435	113111009/113075280	LOC113111009/LOC113075280	2	0		2	113111009/113075280
BP	GO:0051726	regulation of cell cycle	4/776	51/14397	0.294969	0.881435	113039368/113043021/113039361/113068744	LOC113039368/LOC113043021/LOC113039361/hus1	4	1	113043021	3	113039368/113039361/113068744
BP	GO:0051649	establishment of localization in cell	17/776	272/14397	0.298899	0.881435	113062417/113120483/113083908/113119661/113113761/113043167/113050937/113074088/113066284/113093276/113108187/113091353/113047282/113063146/113049536/113110547/113067368	LOC113062417/LOC113120483/LOC113083908/LOC113119661/LOC113113761/LOC113043167/LOC113050937/LOC113074088/LOC113066284/LOC113093276/LOC113108187/LOC113091353/LOC113047282/LOC113063146/LOC113049536/LOC113110547/LOC113067368	17	5	113043167/113047282/113063146/113049536/113067368	12	113062417/113120483/113083908/113119661/113113761/113050937/113074088/113066284/113093276/113108187/113091353/113110547
BP	GO:0051641	cellular localization	19/776	307/14397	0.299429	0.881435	113062417/113120483/113083908/113119661/113113761/113043167/113050937/113074088/113066284/113043431/113093276/113108187/113091353/113068231/113047282/113063146/113049536/113110547/113067368	LOC113062417/LOC113120483/LOC113083908/LOC113119661/LOC113113761/LOC113043167/LOC113050937/LOC113074088/LOC113066284/tln2/LOC113093276/LOC113108187/LOC113091353/LOC113068231/LOC113047282/LOC113063146/LOC113049536/LOC113110547/LOC113067368	19	7	113043167/113043431/113068231/113047282/113063146/113049536/113067368	12	113062417/113120483/113083908/113119661/113113761/113050937/113074088/113066284/113093276/113108187/113091353/113110547
BP	GO:0044255	cellular lipid metabolic process	13/776	203/14397	0.300798	0.881435	113112368/113042558/113058722/113070198/113106973/113109584/113049234/113041424/113049260/113115927/113107154/113075880/113068788	LOC113112368/LOC113042558/LOC113058722/LOC113070198/LOC113106973/LOC113109584/LOC113049234/LOC113041424/LOC113049260/LOC113115927/LOC113107154/LOC113075880/pigm	13	2	113042558/113075880	11	113112368/113058722/113070198/113106973/113109584/113049234/113041424/113049260/113115927/113107154/113068788
BP	GO:0006869	lipid transport	5/776	68/14397	0.304027	0.881435	113048816/113079972/113055803/113079970/113086688	LOC113048816/LOC113079972/LOC113055803/LOC113079970/LOC113086688	5	0		5	113048816/113079972/113055803/113079970/113086688
BP	GO:0033043	regulation of organelle organization	5/776	68/14397	0.304027	0.881435	113111009/113116145/113064441/113075280/113118570	LOC113111009/LOC113116145/LOC113064441/LOC113075280/LOC113118570	5	2	113116145/113118570	3	113111009/113064441/113075280
BP	GO:0006260	DNA replication	7/776	102/14397	0.311042	0.881435	113088646/113067710/113075626/113042433/113069923/113038604/113058110	LOC113088646/LOC113067710/LOC113075626/LOC113042433/LOC113069923/polq/LOC113058110	7	5	113067710/113075626/113042433/113069923/113038604	2	113088646/113058110
BP	GO:0070887	cellular response to chemical stimulus	13/776	205/14397	0.312957	0.881435	113063329/113045333/113115669/113053286/113107904/113091636/113060200/113049693/113068231/113057847/113078168/113059351/113052296	LOC113063329/LOC113045333/LOC113115669/LOC113053286/LOC113107904/LOC113091636/LOC113060200/LOC113049693/LOC113068231/LOC113057847/LOC113078168/LOC113059351/LOC113052296	13	7	113063329/113045333/113091636/113060200/113068231/113078168/113052296	6	113115669/113053286/113107904/113049693/113057847/113059351
BP	GO:0008652	cellular amino acid biosynthetic process	2/776	21/14397	0.313924	0.881435	113061569/113070439	LOC113061569/ass1	2	0		2	113061569/113070439
BP	GO:0030042	actin filament depolymerization	2/776	21/14397	0.313924	0.881435	113064441/113118570	LOC113064441/LOC113118570	2	1	113118570	1	113064441
BP	GO:0030834	regulation of actin filament depolymerization	2/776	21/14397	0.313924	0.881435	113064441/113118570	LOC113064441/LOC113118570	2	1	113118570	1	113064441
BP	GO:0030835	negative regulation of actin filament depolymerization	2/776	21/14397	0.313924	0.881435	113064441/113118570	LOC113064441/LOC113118570	2	1	113118570	1	113064441
BP	GO:0030837	negative regulation of actin filament polymerization	2/776	21/14397	0.313924	0.881435	113064441/113118570	LOC113064441/LOC113118570	2	1	113118570	1	113064441
BP	GO:0031333	negative regulation of protein complex assembly	2/776	21/14397	0.313924	0.881435	113064441/113118570	LOC113064441/LOC113118570	2	1	113118570	1	113064441
BP	GO:0032272	negative regulation of protein polymerization	2/776	21/14397	0.313924	0.881435	113064441/113118570	LOC113064441/LOC113118570	2	1	113118570	1	113064441
BP	GO:0043242	negative regulation of protein complex disassembly	2/776	21/14397	0.313924	0.881435	113064441/113118570	LOC113064441/LOC113118570	2	1	113118570	1	113064441
BP	GO:0051261	protein depolymerization	2/776	21/14397	0.313924	0.881435	113064441/113118570	LOC113064441/LOC113118570	2	1	113118570	1	113064441
BP	GO:0051693	actin filament capping	2/776	21/14397	0.313924	0.881435	113064441/113118570	LOC113064441/LOC113118570	2	1	113118570	1	113064441
BP	GO:1901607	alpha-amino acid biosynthetic process	2/776	21/14397	0.313924	0.881435	113061569/113070439	LOC113061569/ass1	2	0		2	113061569/113070439
BP	GO:1901879	regulation of protein depolymerization	2/776	21/14397	0.313924	0.881435	113064441/113118570	LOC113064441/LOC113118570	2	1	113118570	1	113064441
BP	GO:1901880	negative regulation of protein depolymerization	2/776	21/14397	0.313924	0.881435	113064441/113118570	LOC113064441/LOC113118570	2	1	113118570	1	113064441
BP	GO:1902904	negative regulation of supramolecular fiber organization	2/776	21/14397	0.313924	0.881435	113064441/113118570	LOC113064441/LOC113118570	2	1	113118570	1	113064441
BP	GO:2000026	regulation of multicellular organismal development	2/776	21/14397	0.313924	0.881435	113039632/113046152	LOC113039632/LOC113046152	2	0		2	113039632/113046152
BP	GO:0071705	nitrogen compound transport	22/776	364/14397	0.319674	0.881435	113119422/113119606/113120483/113121205/113052118/113100242/113113761/113043167/113052330/113050937/113074088/113066284/113068410/113093276/113091353/113114650/113047282/113063146/113049536/113058857/113057434/113067368	LOC113119422/LOC113119606/LOC113120483/LOC113121205/LOC113052118/LOC113100242/LOC113113761/LOC113043167/LOC113052330/LOC113050937/LOC113074088/LOC113066284/LOC113068410/LOC113093276/LOC113091353/sidt2/LOC113047282/LOC113063146/LOC113049536/LOC113058857/LOC113057434/LOC113067368	22	9	113119606/113121205/113043167/113068410/113047282/113063146/113049536/113057434/113067368	13	113119422/113120483/113052118/113100242/113113761/113052330/113050937/113074088/113066284/113093276/113091353/113114650/113058857
BP	GO:0022402	cell cycle process	5/776	70/14397	0.325487	0.881435	113039368/113120180/113043021/113051167/113039361	LOC113039368/LOC113120180/LOC113043021/LOC113051167/LOC113039361	5	1	113043021	4	113039368/113120180/113051167/113039361
BP	GO:0010033	response to organic substance	14/776	226/14397	0.334503	0.881435	113063329/113045333/113115669/113053286/113107904/113091636/113060200/113096351/113049693/113068231/113057847/113078168/113059351/113052296	LOC113063329/LOC113045333/LOC113115669/LOC113053286/LOC113107904/LOC113091636/LOC113060200/LOC113096351/LOC113049693/LOC113068231/LOC113057847/LOC113078168/LOC113059351/LOC113052296	14	8	113063329/113045333/113091636/113060200/113096351/113068231/113078168/113052296	6	113115669/113053286/113107904/113049693/113057847/113059351
BP	GO:0015711	organic anion transport	5/776	71/14397	0.336279	0.881435	113052118/113100242/113053104/113052330/113057434	LOC113052118/LOC113100242/LOC113053104/LOC113052330/LOC113057434	5	2	113053104/113057434	3	113052118/113100242/113052330
BP	GO:0006334	nucleosome assembly	3/776	38/14397	0.336665	0.881435	113077415/113055539/113055489	LOC113077415/LOC113055539/LOC113055489	3	1	113055489	2	113077415/113055539
BP	GO:0031497	chromatin assembly	3/776	38/14397	0.336665	0.881435	113077415/113055539/113055489	LOC113077415/LOC113055539/LOC113055489	3	1	113055489	2	113077415/113055539
BP	GO:0034728	nucleosome organization	3/776	38/14397	0.336665	0.881435	113077415/113055539/113055489	LOC113077415/LOC113055539/LOC113055489	3	1	113055489	2	113077415/113055539
BP	GO:0051239	regulation of multicellular organismal process	3/776	38/14397	0.336665	0.881435	113039632/113046152/113068153	LOC113039632/LOC113046152/LOC113068153	3	0		3	113039632/113046152/113068153
BP	GO:0006091	generation of precursor metabolites and energy	4/776	55/14397	0.344496	0.881435	113070062/113066314/113045326/113050368	LOC113070062/LOC113066314/LOC113045326/LOC113050368	4	0		4	113070062/113066314/113045326/113050368
BP	GO:0009395	phospholipid catabolic process	2/776	23/14397	0.354067	0.881435	113070198/113115927	LOC113070198/LOC113115927	2	0		2	113070198/113115927
BP	GO:0023051	regulation of signaling	24/776	409/14397	0.362815	0.881435	113117496/113051744/113086679/113057686/113095818/113095782/113054300/113109853/113101514/novel.487/113044031/113064945/113110980/113055822/113038127/113043113/113113146/113093276/113075932/113053608/113117242/113091336/113110612/113060836	LOC113117496/LOC113051744/LOC113086679/LOC113057686/LOC113095818/LOC113095782/LOC113054300/LOC113109853/LOC113101514/-/LOC113044031/LOC113064945/LOC113110980/ddit4/LOC113038127/rep15/LOC113113146/LOC113093276/LOC113075932/LOC113053608/LOC113117242/LOC113091336/LOC113110612/LOC113060836	24	9	113051744/113086679/113044031/113064945/113038127/113113146/113053608/113117242/113110612	15	113117496/113057686/113095818/113095782/113054300/113109853/113101514/novel.487/113110980/113055822/113043113/113093276/113075932/113091336/113060836
BP	GO:0006323	DNA packaging	3/776	40/14397	0.366621	0.881435	113077415/113055539/113055489	LOC113077415/LOC113055539/LOC113055489	3	1	113055489	2	113077415/113055539
BP	GO:0098813	nuclear chromosome segregation	2/776	24/14397	0.373833	0.881435	113120180/113051167	LOC113120180/LOC113051167	2	0		2	113120180/113051167
BP	GO:0046488	phosphatidylinositol metabolic process	5/776	75/14397	0.379645	0.881435	113106973/113109584/113049260/113107154/113068788	LOC113106973/LOC113109584/LOC113049260/LOC113107154/pigm	5	0		5	113106973/113109584/113049260/113107154/113068788
BP	GO:0007219	Notch signaling pathway	3/776	41/14397	0.381519	0.881435	113095422/113049667/113107951	LOC113095422/LOC113049667/LOC113107951	3	3	113095422/113049667/113107951	0
BP	GO:0043087	regulation of GTPase activity	3/776	41/14397	0.381519	0.881435	113089743/113050887/113083742	LOC113089743/LOC113050887/rasa3	3	2	113089743/113083742	1	113050887
BP	GO:0071495	cellular response to endogenous stimulus	12/776	199/14397	0.386848	0.881435	113063329/113045333/113115669/113053286/113107904/113091636/113060200/113049693/113057847/113078168/113059351/113052296	LOC113063329/LOC113045333/LOC113115669/LOC113053286/LOC113107904/LOC113091636/LOC113060200/LOC113049693/LOC113057847/LOC113078168/LOC113059351/LOC113052296	12	6	113063329/113045333/113091636/113060200/113078168/113052296	6	113115669/113053286/113107904/113049693/113057847/113059351
BP	GO:0009719	response to endogenous stimulus	13/776	217/14397	0.388026	0.881435	113063329/113045333/113115669/113053286/113107904/113091636/113060200/113096351/113049693/113057847/113078168/113059351/113052296	LOC113063329/LOC113045333/LOC113115669/LOC113053286/LOC113107904/LOC113091636/LOC113060200/LOC113096351/LOC113049693/LOC113057847/LOC113078168/LOC113059351/LOC113052296	13	7	113063329/113045333/113091636/113060200/113096351/113078168/113052296	6	113115669/113053286/113107904/113049693/113057847/113059351
BP	GO:0044712	single-organism catabolic process	7/776	111/14397	0.390788	0.881435	113070062/113066314/113070198/113045326/113059067/113050368/113115927	LOC113070062/LOC113066314/LOC113070198/LOC113045326/LOC113059067/LOC113050368/LOC113115927	7	1	113059067	6	113070062/113066314/113070198/113045326/113050368/113115927
BP	GO:0006270	DNA replication initiation	2/776	25/14397	0.393348	0.881435	113088646/113058110	LOC113088646/LOC113058110	2	0		2	113088646/113058110
BP	GO:0031109	microtubule polymerization or depolymerization	2/776	25/14397	0.393348	0.881435	113116145/113106274	LOC113116145/LOC113106274	2	1	113116145	1	113106274
BP	GO:1901698	response to nitrogen compound	2/776	25/14397	0.393348	0.881435	113096351/113068231	LOC113096351/LOC113068231	2	2	113096351/113068231	0
BP	GO:0003333	amino acid transmembrane transport	3/776	42/14397	0.396337	0.881435	113052118/113100242/113052330	LOC113052118/LOC113100242/LOC113052330	3	0		3	113052118/113100242/113052330
BP	GO:0006865	amino acid transport	3/776	42/14397	0.396337	0.881435	113052118/113100242/113052330	LOC113052118/LOC113100242/LOC113052330	3	0		3	113052118/113100242/113052330
BP	GO:1903825	organic acid transmembrane transport	3/776	42/14397	0.396337	0.881435	113052118/113100242/113052330	LOC113052118/LOC113100242/LOC113052330	3	0		3	113052118/113100242/113052330
BP	GO:1905039	carboxylic acid transmembrane transport	3/776	42/14397	0.396337	0.881435	113052118/113100242/113052330	LOC113052118/LOC113100242/LOC113052330	3	0		3	113052118/113100242/113052330
BP	GO:0007166	cell surface receptor signaling pathway	14/776	237/14397	0.401172	0.881435	113095422/113068944/113105515/113117581/113044031/113113146/113054363/113053583/113049667/113046106/113040224/113109918/113107951/113047772	LOC113095422/LOC113068944/LOC113105515/LOC113117581/LOC113044031/LOC113113146/cblb/LOC113053583/LOC113049667/LOC113046106/LOC113040224/LOC113109918/LOC113107951/LOC113047772	14	11	113095422/113117581/113044031/113113146/113053583/113049667/113046106/113040224/113109918/113107951/113047772	3	113068944/113105515/113054363
BP	GO:0016055	Wnt signaling pathway	5/776	77/14397	0.401327	0.881435	113044031/113113146/113053583/113046106/113109918	LOC113044031/LOC113113146/LOC113053583/LOC113046106/LOC113109918	5	5	113044031/113113146/113053583/113046106/113109918	0
BP	GO:0198738	cell-cell signaling by wnt	5/776	77/14397	0.401327	0.881435	113044031/113113146/113053583/113046106/113109918	LOC113044031/LOC113113146/LOC113053583/LOC113046106/LOC113109918	5	5	113044031/113113146/113053583/113046106/113109918	0
BP	GO:1905114	cell surface receptor signaling pathway involved in cell-cell signaling	5/776	77/14397	0.401327	0.881435	113044031/113113146/113053583/113046106/113109918	LOC113044031/LOC113113146/LOC113053583/LOC113046106/LOC113109918	5	5	113044031/113113146/113053583/113046106/113109918	0
BP	GO:1902589	single-organism organelle organization	10/776	166/14397	0.405351	0.881435	113111009/113106274/113063325/113067927/113068948/113043431/113064441/113075280/113076461/113118570	LOC113111009/LOC113106274/LOC113063325/LOC113067927/LOC113068948/tln2/LOC113064441/LOC113075280/LOC113076461/LOC113118570	10	3	113068948/113043431/113118570	7	113111009/113106274/113063325/113067927/113064441/113075280/113076461
BP	GO:0042221	response to chemical	15/776	256/14397	0.40733	0.881435	113063329/113045333/113115669/113053286/113107904/113091636/113060200/113096351/113049693/113062111/113068231/113057847/113078168/113059351/113052296	LOC113063329/LOC113045333/LOC113115669/LOC113053286/LOC113107904/LOC113091636/LOC113060200/LOC113096351/LOC113049693/LOC113062111/LOC113068231/LOC113057847/LOC113078168/LOC113059351/LOC113052296	15	8	113063329/113045333/113091636/113060200/113096351/113068231/113078168/113052296	7	113115669/113053286/113107904/113049693/113062111/113057847/113059351
BP	GO:0010558	negative regulation of macromolecule biosynthetic process	3/776	43/14397	0.411058	0.881435	113094096/113068596/113065512	LOC113094096/LOC113068596/LOC113065512	3	0		3	113094096/113068596/113065512
BP	GO:0031327	negative regulation of cellular biosynthetic process	3/776	43/14397	0.411058	0.881435	113094096/113068596/113065512	LOC113094096/LOC113068596/LOC113065512	3	0		3	113094096/113068596/113065512
BP	GO:0051172	negative regulation of nitrogen compound metabolic process	3/776	43/14397	0.411058	0.881435	113094096/113068596/113065512	LOC113094096/LOC113068596/LOC113065512	3	0		3	113094096/113068596/113065512
BP	GO:2000113	negative regulation of cellular macromolecule biosynthetic process	3/776	43/14397	0.411058	0.881435	113094096/113068596/113065512	LOC113094096/LOC113068596/LOC113065512	3	0		3	113094096/113068596/113065512
BP	GO:0009144	purine nucleoside triphosphate metabolic process	5/776	78/14397	0.41214	0.881435	113070062/113098955/113066314/113045326/113050368	LOC113070062/LOC113098955/LOC113066314/LOC113045326/LOC113050368	5	0		5	113070062/113098955/113066314/113045326/113050368
BP	GO:0009199	ribonucleoside triphosphate metabolic process	5/776	78/14397	0.41214	0.881435	113070062/113098955/113066314/113045326/113050368	LOC113070062/LOC113098955/LOC113066314/LOC113045326/LOC113050368	5	0		5	113070062/113098955/113066314/113045326/113050368
BP	GO:0009205	purine ribonucleoside triphosphate metabolic process	5/776	78/14397	0.41214	0.881435	113070062/113098955/113066314/113045326/113050368	LOC113070062/LOC113098955/LOC113066314/LOC113045326/LOC113050368	5	0		5	113070062/113098955/113066314/113045326/113050368
BP	GO:0016051	carbohydrate biosynthetic process	2/776	26/14397	0.412581	0.881435	113112368/113041858	LOC113112368/LOC113041858	2	0		2	113112368/113041858
BP	GO:0051494	negative regulation of cytoskeleton organization	2/776	26/14397	0.412581	0.881435	113064441/113118570	LOC113064441/LOC113118570	2	1	113118570	1	113064441
BP	GO:0071310	cellular response to organic substance	12/776	203/14397	0.413451	0.881435	113063329/113045333/113115669/113053286/113107904/113091636/113060200/113049693/113057847/113078168/113059351/113052296	LOC113063329/LOC113045333/LOC113115669/LOC113053286/LOC113107904/LOC113091636/LOC113060200/LOC113049693/LOC113057847/LOC113078168/LOC113059351/LOC113052296	12	6	113063329/113045333/113091636/113060200/113078168/113052296	6	113115669/113053286/113107904/113049693/113057847/113059351
BP	GO:0000302	response to reactive oxygen species	1/776	10/14397	0.425497	0.881435	113062111	LOC113062111	1	0		1	113062111
BP	GO:0002682	regulation of immune system process	1/776	10/14397	0.425497	0.881435	novel.487	-	1	0		1	novel.487
BP	GO:0006415	translational termination	1/776	10/14397	0.425497	0.881435	113042386	LOC113042386	1	1	113042386	0
BP	GO:0009605	response to external stimulus	1/776	10/14397	0.425497	0.881435	113051381	LOC113051381	1	1	113051381	0
BP	GO:0019751	polyol metabolic process	1/776	10/14397	0.425497	0.881435	113112368	LOC113112368	1	0		1	113112368
BP	GO:0051180	vitamin transport	1/776	10/14397	0.425497	0.881435	113057434	LOC113057434	1	1	113057434	0
BP	GO:1901031	regulation of response to reactive oxygen species	1/776	10/14397	0.425497	0.881435	113062111	LOC113062111	1	0		1	113062111
BP	GO:1902882	regulation of response to oxidative stress	1/776	10/14397	0.425497	0.881435	113062111	LOC113062111	1	0		1	113062111
BP	GO:0006333	chromatin assembly or disassembly	3/776	44/14397	0.425666	0.881435	113077415/113055539/113055489	LOC113077415/LOC113055539/LOC113055489	3	1	113055489	2	113077415/113055539
BP	GO:0031324	negative regulation of cellular metabolic process	3/776	44/14397	0.425666	0.881435	113094096/113068596/113065512	LOC113094096/LOC113068596/LOC113065512	3	0		3	113094096/113068596/113065512
BP	GO:0032787	monocarboxylic acid metabolic process	4/776	62/14397	0.43108	0.881435	113070062/113066314/113045326/113050368	LOC113070062/LOC113066314/LOC113045326/LOC113050368	4	0		4	113070062/113066314/113045326/113050368
BP	GO:0048583	regulation of response to stimulus	24/776	424/14397	0.432097	0.881435	113117496/113051744/113086679/113057686/113095818/113095782/113054300/113109853/113101514/novel.487/113044031/113064945/113110980/113055822/113038127/113113146/113093276/113075932/113062111/113053608/113117242/113091336/113110612/113060836	LOC113117496/LOC113051744/LOC113086679/LOC113057686/LOC113095818/LOC113095782/LOC113054300/LOC113109853/LOC113101514/-/LOC113044031/LOC113064945/LOC113110980/ddit4/LOC113038127/LOC113113146/LOC113093276/LOC113075932/LOC113062111/LOC113053608/LOC113117242/LOC113091336/LOC113110612/LOC113060836	24	9	113051744/113086679/113044031/113064945/113038127/113113146/113053608/113117242/113110612	15	113117496/113057686/113095818/113095782/113054300/113109853/113101514/novel.487/113110980/113055822/113093276/113075932/113062111/113091336/113060836
BP	GO:0009890	negative regulation of biosynthetic process	3/776	45/14397	0.440145	0.881435	113094096/113068596/113065512	LOC113094096/LOC113068596/LOC113065512	3	0		3	113094096/113068596/113065512
BP	GO:0010256	endomembrane system organization	3/776	45/14397	0.440145	0.881435	113043262/113056716/113116563	LOC113043262/golga5/LOC113116563	3	3	113043262/113056716/113116563	0
BP	GO:0030154	cell differentiation	3/776	45/14397	0.440145	0.881435	113095422/113049667/113107951	LOC113095422/LOC113049667/LOC113107951	3	3	113095422/113049667/113107951	0
BP	GO:0009966	regulation of signal transduction	23/776	408/14397	0.442756	0.881435	113117496/113051744/113086679/113057686/113095818/113095782/113054300/113109853/113101514/novel.487/113044031/113064945/113110980/113055822/113038127/113113146/113093276/113075932/113053608/113117242/113091336/113110612/113060836	LOC113117496/LOC113051744/LOC113086679/LOC113057686/LOC113095818/LOC113095782/LOC113054300/LOC113109853/LOC113101514/-/LOC113044031/LOC113064945/LOC113110980/ddit4/LOC113038127/LOC113113146/LOC113093276/LOC113075932/LOC113053608/LOC113117242/LOC113091336/LOC113110612/LOC113060836	23	9	113051744/113086679/113044031/113064945/113038127/113113146/113053608/113117242/113110612	14	113117496/113057686/113095818/113095782/113054300/113109853/113101514/novel.487/113110980/113055822/113093276/113075932/113091336/113060836
BP	GO:0010646	regulation of cell communication	23/776	408/14397	0.442756	0.881435	113117496/113051744/113086679/113057686/113095818/113095782/113054300/113109853/113101514/novel.487/113044031/113064945/113110980/113055822/113038127/113113146/113093276/113075932/113053608/113117242/113091336/113110612/113060836	LOC113117496/LOC113051744/LOC113086679/LOC113057686/LOC113095818/LOC113095782/LOC113054300/LOC113109853/LOC113101514/-/LOC113044031/LOC113064945/LOC113110980/ddit4/LOC113038127/LOC113113146/LOC113093276/LOC113075932/LOC113053608/LOC113117242/LOC113091336/LOC113110612/LOC113060836	23	9	113051744/113086679/113044031/113064945/113038127/113113146/113053608/113117242/113110612	14	113117496/113057686/113095818/113095782/113054300/113109853/113101514/novel.487/113110980/113055822/113093276/113075932/113091336/113060836
BP	GO:0015849	organic acid transport	4/776	63/14397	0.443252	0.881435	113052118/113100242/113053104/113052330	LOC113052118/LOC113100242/LOC113053104/LOC113052330	4	1	113053104	3	113052118/113100242/113052330
BP	GO:0046942	carboxylic acid transport	4/776	63/14397	0.443252	0.881435	113052118/113100242/113053104/113052330	LOC113052118/LOC113100242/LOC113053104/LOC113052330	4	1	113053104	3	113052118/113100242/113052330
BP	GO:0006457	protein folding	7/776	117/14397	0.444274	0.881435	113075114/113109979/113113430/113040071/113067736/113090972/113095035	LOC113075114/dnajb13/LOC113113430/LOC113040071/dnaja3/LOC113090972/LOC113095035	7	1	113040071	6	113075114/113109979/113113430/113067736/113090972/113095035
BP	GO:0009141	nucleoside triphosphate metabolic process	5/776	81/14397	0.444374	0.881435	113070062/113098955/113066314/113045326/113050368	LOC113070062/LOC113098955/LOC113066314/LOC113045326/LOC113050368	5	0		5	113070062/113098955/113066314/113045326/113050368
BP	GO:0044723	single-organism carbohydrate metabolic process	6/776	99/14397	0.444572	0.881435	113112368/113070062/113066314/113045326/113041858/113050368	LOC113112368/LOC113070062/LOC113066314/LOC113045326/LOC113041858/LOC113050368	6	0		6	113112368/113070062/113066314/113045326/113041858/113050368
BP	GO:0044707	single-multicellular organism process	13/776	226/14397	0.445445	0.881435	113066992/113039632/113043401/113095422/113046152/113044031/113038127/113113146/113053583/113049667/113046106/113109918/113107951	LOC113066992/LOC113039632/LOC113043401/LOC113095422/LOC113046152/LOC113044031/LOC113038127/LOC113113146/LOC113053583/LOC113049667/LOC113046106/LOC113109918/LOC113107951	13	9	113095422/113044031/113038127/113113146/113053583/113049667/113046106/113109918/113107951	4	113066992/113039632/113043401/113046152
BP	GO:0006915	apoptotic process	10/776	172/14397	0.449367	0.881435	113116103/113097511/113085971/113081304/113046749/113117824/113093575/113098074/113070042/113117181	LOC113116103/LOC113097511/LOC113085971/LOC113081304/LOC113046749/LOC113117824/LOC113093575/LOC113098074/LOC113070042/LOC113117181	10	3	113097511/113117824/113117181	7	113116103/113085971/113081304/113046749/113093575/113098074/113070042
BP	GO:0008219	cell death	10/776	172/14397	0.449367	0.881435	113116103/113097511/113085971/113081304/113046749/113117824/113093575/113098074/113070042/113117181	LOC113116103/LOC113097511/LOC113085971/LOC113081304/LOC113046749/LOC113117824/LOC113093575/LOC113098074/LOC113070042/LOC113117181	10	3	113097511/113117824/113117181	7	113116103/113085971/113081304/113046749/113093575/113098074/113070042
BP	GO:0012501	programmed cell death	10/776	172/14397	0.449367	0.881435	113116103/113097511/113085971/113081304/113046749/113117824/113093575/113098074/113070042/113117181	LOC113116103/LOC113097511/LOC113085971/LOC113081304/LOC113046749/LOC113117824/LOC113093575/LOC113098074/LOC113070042/LOC113117181	10	3	113097511/113117824/113117181	7	113116103/113085971/113081304/113046749/113093575/113098074/113070042
BP	GO:0006364	rRNA processing	2/776	28/14397	0.450101	0.881435	113081673/113085622	LOC113081673/LOC113085622	2	0		2	113081673/113085622
BP	GO:0016072	rRNA metabolic process	2/776	28/14397	0.450101	0.881435	113081673/113085622	LOC113081673/LOC113085622	2	0		2	113081673/113085622
BP	GO:0001765	membrane raft assembly	1/776	11/14397	0.456484	0.881435	113043262	LOC113043262	1	1	113043262	0
BP	GO:0003013	circulatory system process	1/776	11/14397	0.456484	0.881435	113068153	LOC113068153	1	0		1	113068153
BP	GO:0003018	vascular process in circulatory system	1/776	11/14397	0.456484	0.881435	113068153	LOC113068153	1	0		1	113068153
BP	GO:0007020	microtubule nucleation	1/776	11/14397	0.456484	0.881435	113106274	LOC113106274	1	0		1	113106274
BP	GO:0008015	blood circulation	1/776	11/14397	0.456484	0.881435	113068153	LOC113068153	1	0		1	113068153
BP	GO:0008277	regulation of G-protein coupled receptor protein signaling pathway	1/776	11/14397	0.456484	0.881435	113093276	LOC113093276	1	0		1	113093276
BP	GO:0015696	ammonium transport	1/776	11/14397	0.456484	0.881435	113121205	LOC113121205	1	1	113121205	0
BP	GO:0019229	regulation of vasoconstriction	1/776	11/14397	0.456484	0.881435	113068153	LOC113068153	1	0		1	113068153
BP	GO:0031579	membrane raft organization	1/776	11/14397	0.456484	0.881435	113043262	LOC113043262	1	1	113043262	0
BP	GO:0035150	regulation of tube size	1/776	11/14397	0.456484	0.881435	113068153	LOC113068153	1	0		1	113068153
BP	GO:0035296	regulation of tube diameter	1/776	11/14397	0.456484	0.881435	113068153	LOC113068153	1	0		1	113068153
BP	GO:0042310	vasoconstriction	1/776	11/14397	0.456484	0.881435	113068153	LOC113068153	1	0		1	113068153
BP	GO:0044057	regulation of system process	1/776	11/14397	0.456484	0.881435	113068153	LOC113068153	1	0		1	113068153
BP	GO:0044091	membrane biogenesis	1/776	11/14397	0.456484	0.881435	113043262	LOC113043262	1	1	113043262	0
BP	GO:0044854	plasma membrane raft assembly	1/776	11/14397	0.456484	0.881435	113043262	LOC113043262	1	1	113043262	0
BP	GO:0044857	plasma membrane raft organization	1/776	11/14397	0.456484	0.881435	113043262	LOC113043262	1	1	113043262	0
BP	GO:0046785	microtubule polymerization	1/776	11/14397	0.456484	0.881435	113106274	LOC113106274	1	0		1	113106274
BP	GO:0050880	regulation of blood vessel size	1/776	11/14397	0.456484	0.881435	113068153	LOC113068153	1	0		1	113068153
BP	GO:0070836	caveola assembly	1/776	11/14397	0.456484	0.881435	113043262	LOC113043262	1	1	113043262	0
BP	GO:0071709	membrane assembly	1/776	11/14397	0.456484	0.881435	113043262	LOC113043262	1	1	113043262	0
BP	GO:0097746	regulation of blood vessel diameter	1/776	11/14397	0.456484	0.881435	113068153	LOC113068153	1	0		1	113068153
BP	GO:0097756	negative regulation of blood vessel diameter	1/776	11/14397	0.456484	0.881435	113068153	LOC113068153	1	0		1	113068153
BP	GO:1903522	regulation of blood circulation	1/776	11/14397	0.456484	0.881435	113068153	LOC113068153	1	0		1	113068153
BP	GO:0044257	cellular protein catabolic process	7/776	119/14397	0.461956	0.881435	113079947/113097707/113121095/113080802/113076487/113045329/113058873	LOC113079947/LOC113097707/LOC113121095/LOC113080802/LOC113076487/LOC113045329/LOC113058873	7	3	113097707/113080802/113045329	4	113079947/113121095/113076487/113058873
BP	GO:0051603	proteolysis involved in cellular protein catabolic process	7/776	119/14397	0.461956	0.881435	113079947/113097707/113121095/113080802/113076487/113045329/113058873	LOC113079947/LOC113097707/LOC113121095/LOC113080802/LOC113076487/LOC113045329/LOC113058873	7	3	113097707/113080802/113045329	4	113079947/113121095/113076487/113058873
BP	GO:0016053	organic acid biosynthetic process	2/776	29/14397	0.468345	0.881435	113061569/113070439	LOC113061569/ass1	2	0		2	113061569/113070439
BP	GO:0046394	carboxylic acid biosynthetic process	2/776	29/14397	0.468345	0.881435	113061569/113070439	LOC113061569/ass1	2	0		2	113061569/113070439
BP	GO:0098656	anion transmembrane transport	3/776	47/14397	0.468663	0.881435	113052118/113100242/113052330	LOC113052118/LOC113100242/LOC113052330	3	0		3	113052118/113100242/113052330
BP	GO:0016579	protein deubiquitination	7/776	120/14397	0.470751	0.881435	113051824/113058428/113102967/113081275/113108528/113055396/113056459	LOC113051824/LOC113058428/LOC113102967/LOC113081275/LOC113108528/LOC113055396/LOC113056459	7	2	113108528/113056459	5	113051824/113058428/113102967/113081275/113055396
BP	GO:0070646	protein modification by small protein removal	7/776	120/14397	0.470751	0.881435	113051824/113058428/113102967/113081275/113108528/113055396/113056459	LOC113051824/LOC113058428/LOC113102967/LOC113081275/LOC113108528/LOC113055396/LOC113056459	7	2	113108528/113056459	5	113051824/113058428/113102967/113081275/113055396
BP	GO:0006955	immune response	11/776	194/14397	0.4758	0.881435	113054687/113119912/113069658/113066155/novel.976/novel.487/113070742/113050019/113113970/113110507/113095080	LOC113054687/LOC113119912/LOC113069658/LOC113066155/-/-/LOC113070742/LOC113050019/LOC113113970/LOC113110507/LOC113095080	11	5	113069658/113066155/113070742/113050019/113095080	6	113054687/113119912/novel.976/novel.487/113113970/113110507
BP	GO:0006650	glycerophospholipid metabolic process	5/776	84/14397	0.476157	0.881435	113106973/113109584/113049260/113107154/113068788	LOC113106973/LOC113109584/LOC113049260/LOC113107154/pigm	5	0		5	113106973/113109584/113049260/113107154/113068788
BP	GO:0046486	glycerolipid metabolic process	5/776	84/14397	0.476157	0.881435	113106973/113109584/113049260/113107154/113068788	LOC113106973/LOC113109584/LOC113049260/LOC113107154/pigm	5	0		5	113106973/113109584/113049260/113107154/113068788
BP	GO:0008610	lipid biosynthetic process	7/776	121/14397	0.47951	0.881435	113112368/113092286/113058722/113049234/113041424/113075880/113068788	LOC113112368/LOC113092286/LOC113058722/LOC113049234/LOC113041424/LOC113075880/pigm	7	1	113075880	6	113112368/113092286/113058722/113049234/113041424/113068788
BP	GO:0051259	protein oligomerization	9/776	158/14397	0.481442	0.881435	113052302/113055161/113067963/113067010/113045899/113049904/113119198/113054262/113058079	LOC113052302/LOC113055161/LOC113067963/LOC113067010/LOC113045899/LOC113049904/LOC113119198/LOC113054262/LOC113058079	9	4	113055161/113045899/113119198/113058079	5	113052302/113067963/113067010/113049904/113054262
BP	GO:0065004	protein-DNA complex assembly	3/776	48/14397	0.482676	0.881435	113077415/113055539/113055489	LOC113077415/LOC113055539/LOC113055489	3	1	113055489	2	113077415/113055539
BP	GO:0071824	protein-DNA complex subunit organization	3/776	48/14397	0.482676	0.881435	113077415/113055539/113055489	LOC113077415/LOC113055539/LOC113055489	3	1	113055489	2	113077415/113055539
BP	GO:0007275	multicellular organism development	11/776	195/14397	0.482698	0.881435	113039632/113095422/113046152/113044031/113038127/113113146/113053583/113049667/113046106/113109918/113107951	LOC113039632/LOC113095422/LOC113046152/LOC113044031/LOC113038127/LOC113113146/LOC113053583/LOC113049667/LOC113046106/LOC113109918/LOC113107951	11	9	113095422/113044031/113038127/113113146/113053583/113049667/113046106/113109918/113107951	2	113039632/113046152
BP	GO:0000075	cell cycle checkpoint	1/776	12/14397	0.485802	0.881435	113068744	hus1	1	0		1	113068744
BP	GO:0006487	protein N-linked glycosylation	1/776	12/14397	0.485802	0.881435	113095183	LOC113095183	1	1	113095183	0
BP	GO:0007172	signal complex assembly	1/776	12/14397	0.485802	0.881435	113060836	LOC113060836	1	0		1	113060836
BP	GO:0044262	cellular carbohydrate metabolic process	1/776	12/14397	0.485802	0.881435	113112368	LOC113112368	1	0		1	113112368
BP	GO:0007059	chromosome segregation	2/776	30/14397	0.486223	0.881435	113120180/113051167	LOC113120180/LOC113051167	2	0		2	113120180/113051167
BP	GO:0007169	transmembrane receptor protein tyrosine kinase signaling pathway	2/776	30/14397	0.486223	0.881435	113068944/113040224	LOC113068944/LOC113040224	2	1	113040224	1	113068944
BP	GO:0009891	positive regulation of biosynthetic process	2/776	30/14397	0.486223	0.881435	113042386/113099645	LOC113042386/LOC113099645	2	2	113042386/113099645	0
BP	GO:0010557	positive regulation of macromolecule biosynthetic process	2/776	30/14397	0.486223	0.881435	113042386/113099645	LOC113042386/LOC113099645	2	2	113042386/113099645	0
BP	GO:0010628	positive regulation of gene expression	2/776	30/14397	0.486223	0.881435	113042386/113099645	LOC113042386/LOC113099645	2	2	113042386/113099645	0
BP	GO:0010639	negative regulation of organelle organization	2/776	30/14397	0.486223	0.881435	113064441/113118570	LOC113064441/LOC113118570	2	1	113118570	1	113064441
BP	GO:0031328	positive regulation of cellular biosynthetic process	2/776	30/14397	0.486223	0.881435	113042386/113099645	LOC113042386/LOC113099645	2	2	113042386/113099645	0
BP	GO:0044702	single organism reproductive process	2/776	30/14397	0.486223	0.881435	113120180/113051167	LOC113120180/LOC113051167	2	0		2	113120180/113051167
BP	GO:0005975	carbohydrate metabolic process	16/776	288/14397	0.48731	0.881435	113112368/113070062/113066314/113045326/113066980/113064736/113118293/113070762/113112395/113041858/113050368/113077194/113055787/113068082/113043549/113068751	LOC113112368/LOC113070062/LOC113066314/LOC113045326/LOC113066980/LOC113064736/LOC113118293/LOC113070762/LOC113112395/LOC113041858/LOC113050368/LOC113077194/LOC113055787/ydjc/LOC113043549/xylb	16	5	113066980/113064736/113118293/113112395/113077194	11	113112368/113070062/113066314/113045326/113070762/113041858/113050368/113055787/113068082/113043549/113068751
BP	GO:0002376	immune system process	11/776	198/14397	0.503273	0.884747	113054687/113119912/113069658/113066155/novel.976/novel.487/113070742/113050019/113113970/113110507/113095080	LOC113054687/LOC113119912/LOC113069658/LOC113066155/-/-/LOC113070742/LOC113050019/LOC113113970/LOC113110507/LOC113095080	11	5	113069658/113066155/113070742/113050019/113095080	6	113054687/113119912/novel.976/novel.487/113113970/113110507
BP	GO:0000003	reproduction	2/776	31/14397	0.503722	0.884747	113120180/113051167	LOC113120180/LOC113051167	2	0		2	113120180/113051167
BP	GO:0022414	reproductive process	2/776	31/14397	0.503722	0.884747	113120180/113051167	LOC113120180/LOC113051167	2	0		2	113120180/113051167
BP	GO:0044242	cellular lipid catabolic process	2/776	31/14397	0.503722	0.884747	113070198/113115927	LOC113070198/LOC113115927	2	0		2	113070198/113115927
BP	GO:0016042	lipid catabolic process	3/776	50/14397	0.510158	0.884747	113070198/113059067/113115927	LOC113070198/LOC113059067/LOC113115927	3	1	113059067	2	113070198/113115927
BP	GO:0006006	glucose metabolic process	1/776	13/14397	0.51354	0.884747	113041858	LOC113041858	1	0		1	113041858
BP	GO:0008643	carbohydrate transport	1/776	13/14397	0.51354	0.884747	113038007	LOC113038007	1	0		1	113038007
BP	GO:0080134	regulation of response to stress	1/776	13/14397	0.51354	0.884747	113062111	LOC113062111	1	0		1	113062111
BP	GO:0032501	multicellular organismal process	14/776	256/14397	0.517162	0.884747	113066992/113039632/113043401/113095422/113046152/113044031/113038127/113113146/113053583/113049667/113046106/113109918/113107951/113068153	LOC113066992/LOC113039632/LOC113043401/LOC113095422/LOC113046152/LOC113044031/LOC113038127/LOC113113146/LOC113053583/LOC113049667/LOC113046106/LOC113109918/LOC113107951/LOC113068153	14	9	113095422/113044031/113038127/113113146/113053583/113049667/113046106/113109918/113107951	5	113066992/113039632/113043401/113046152/113068153
BP	GO:0007265	Ras protein signal transduction	15/776	275/14397	0.519221	0.884747	113117496/113051744/113086679/113095818/113095782/113054300/113109853/113101514/113064945/113110980/113075932/113053608/113117242/113091336/113110612	LOC113117496/LOC113051744/LOC113086679/LOC113095818/LOC113095782/LOC113054300/LOC113109853/LOC113101514/LOC113064945/LOC113110980/LOC113075932/LOC113053608/LOC113117242/LOC113091336/LOC113110612	15	6	113051744/113086679/113064945/113053608/113117242/113110612	9	113117496/113095818/113095782/113054300/113109853/113101514/113110980/113075932/113091336
BP	GO:0046578	regulation of Ras protein signal transduction	15/776	275/14397	0.519221	0.884747	113117496/113051744/113086679/113095818/113095782/113054300/113109853/113101514/113064945/113110980/113075932/113053608/113117242/113091336/113110612	LOC113117496/LOC113051744/LOC113086679/LOC113095818/LOC113095782/LOC113054300/LOC113109853/LOC113101514/LOC113064945/LOC113110980/LOC113075932/LOC113053608/LOC113117242/LOC113091336/LOC113110612	15	6	113051744/113086679/113064945/113053608/113117242/113110612	9	113117496/113095818/113095782/113054300/113109853/113101514/113110980/113075932/113091336
BP	GO:0000413	protein peptidyl-prolyl isomerization	2/776	32/14397	0.520829	0.884747	113090972/113095035	LOC113090972/LOC113095035	2	0		2	113090972/113095035
BP	GO:0018208	peptidyl-proline modification	2/776	32/14397	0.520829	0.884747	113090972/113095035	LOC113090972/LOC113095035	2	0		2	113090972/113095035
BP	GO:0051129	negative regulation of cellular component organization	2/776	32/14397	0.520829	0.884747	113064441/113118570	LOC113064441/LOC113118570	2	1	113118570	1	113064441
BP	GO:0051173	positive regulation of nitrogen compound metabolic process	2/776	32/14397	0.520829	0.884747	113042386/113099645	LOC113042386/LOC113099645	2	2	113042386/113099645	0
BP	GO:0032259	methylation	3/776	51/14397	0.523607	0.884747	113081673/113061964/113105817	LOC113081673/LOC113061964/LOC113105817	3	1	113105817	2	113081673/113061964
BP	GO:0048193	Golgi vesicle transport	3/776	52/14397	0.536851	0.884747	113050937/113040116/113091353	LOC113050937/LOC113040116/LOC113091353	3	1	113040116	2	113050937/113091353
BP	GO:0048869	cellular developmental process	3/776	52/14397	0.536851	0.884747	113095422/113049667/113107951	LOC113095422/LOC113049667/LOC113107951	3	3	113095422/113049667/113107951	0
BP	GO:0009116	nucleoside metabolic process	2/776	33/14397	0.537537	0.884747	113045188/113098955	LOC113045188/LOC113098955	2	0		2	113045188/113098955
BP	GO:0050793	regulation of developmental process	2/776	33/14397	0.537537	0.884747	113039632/113046152	LOC113039632/LOC113046152	2	0		2	113039632/113046152
BP	GO:1901657	glycosyl compound metabolic process	2/776	33/14397	0.537537	0.884747	113045188/113098955	LOC113045188/LOC113098955	2	0		2	113045188/113098955
BP	GO:0007267	cell-cell signaling	5/776	90/14397	0.537714	0.884747	113044031/113113146/113053583/113046106/113109918	LOC113044031/LOC113113146/LOC113053583/LOC113046106/LOC113109918	5	5	113044031/113113146/113053583/113046106/113109918	0
BP	GO:0030163	protein catabolic process	7/776	128/14397	0.539527	0.884747	113079947/113097707/113121095/113080802/113076487/113045329/113058873	LOC113079947/LOC113097707/LOC113121095/LOC113080802/LOC113076487/LOC113045329/LOC113058873	7	3	113097707/113080802/113045329	4	113079947/113121095/113076487/113058873
BP	GO:0006383	transcription from RNA polymerase III promoter	1/776	14/14397	0.539784	0.884747	113070999	polr3d	1	0		1	113070999
BP	GO:0031110	regulation of microtubule polymerization or depolymerization	1/776	14/14397	0.539784	0.884747	113116145	LOC113116145	1	1	113116145	0
BP	GO:0034508	centromere complex assembly	1/776	14/14397	0.539784	0.884747	113077415	LOC113077415	1	0		1	113077415
BP	GO:0044272	sulfur compound biosynthetic process	1/776	14/14397	0.539784	0.884747	113094317	LOC113094317	1	0		1	113094317
BP	GO:0008104	protein localization	17/776	317/14397	0.544583	0.884747	113119422/113119606/113120483/113113761/113043167/113050937/113074088/113066284/113068410/113043431/113093276/113091353/113068231/113047282/113063146/113049536/113067368	LOC113119422/LOC113119606/LOC113120483/LOC113113761/LOC113043167/LOC113050937/LOC113074088/LOC113066284/LOC113068410/tln2/LOC113093276/LOC113091353/LOC113068231/LOC113047282/LOC113063146/LOC113049536/LOC113067368	17	9	113119606/113043167/113068410/113043431/113068231/113047282/113063146/113049536/113067368	8	113119422/113120483/113113761/113050937/113074088/113066284/113093276/113091353
BP	GO:0019752	carboxylic acid metabolic process	11/776	205/14397	0.550352	0.884747	113061569/113118435/113070062/113066314/113045326/113074236/113060096/113070439/113050368/113060080/113105963	LOC113061569/LOC113118435/LOC113070062/LOC113066314/LOC113045326/LOC113074236/LOC113060096/ass1/LOC113050368/LOC113060080/LOC113105963	11	0		11	113061569/113118435/113070062/113066314/113045326/113074236/113060096/113070439/113050368/113060080/113105963
BP	GO:1902578	single-organism localization	23/776	431/14397	0.551097	0.884747	113062417/113057198/113083908/113119661/113052118/113100242/113048816/113053104/113052330/113038007/113074088/113112973/113066284/113068410/113043431/113079972/113074147/113055803/113114650/113079970/113058857/113057434/113086688	LOC113062417/LOC113057198/LOC113083908/LOC113119661/LOC113052118/LOC113100242/LOC113048816/LOC113053104/LOC113052330/LOC113038007/LOC113074088/LOC113112973/LOC113066284/LOC113068410/tln2/LOC113079972/LOC113074147/LOC113055803/sidt2/LOC113079970/LOC113058857/LOC113057434/LOC113086688	23	4	113053104/113068410/113043431/113057434	19	113062417/113057198/113083908/113119661/113052118/113100242/113048816/113052330/113038007/113074088/113112973/113066284/113079972/113074147/113055803/113114650/113079970/113058857/113086688
BP	GO:0010941	regulation of cell death	8/776	149/14397	0.556088	0.884747	113116103/113085971/113081304/113046749/113093575/113098074/113070042/113117181	LOC113116103/LOC113085971/LOC113081304/LOC113046749/LOC113093575/LOC113098074/LOC113070042/LOC113117181	8	1	113117181	7	113116103/113085971/113081304/113046749/113093575/113098074/113070042
BP	GO:0042981	regulation of apoptotic process	8/776	149/14397	0.556088	0.884747	113116103/113085971/113081304/113046749/113093575/113098074/113070042/113117181	LOC113116103/LOC113085971/LOC113081304/LOC113046749/LOC113093575/LOC113098074/LOC113070042/LOC113117181	8	1	113117181	7	113116103/113085971/113081304/113046749/113093575/113098074/113070042
BP	GO:0043067	regulation of programmed cell death	8/776	149/14397	0.556088	0.884747	113116103/113085971/113081304/113046749/113093575/113098074/113070042/113117181	LOC113116103/LOC113085971/LOC113081304/LOC113046749/LOC113093575/LOC113098074/LOC113070042/LOC113117181	8	1	113117181	7	113116103/113085971/113081304/113046749/113093575/113098074/113070042
BP	GO:0006820	anion transport	9/776	168/14397	0.556235	0.884747	113054123/113052118/113100242/113038953/113053104/113052330/113109703/113057434/113046850	LOC113054123/LOC113052118/LOC113100242/LOC113038953/LOC113053104/LOC113052330/LOC113109703/LOC113057434/LOC113046850	9	4	113038953/113053104/113057434/113046850	5	113054123/113052118/113100242/113052330/113109703
BP	GO:0046034	ATP metabolic process	4/776	73/14397	0.55928	0.884747	113070062/113066314/113045326/113050368	LOC113070062/LOC113066314/LOC113045326/LOC113050368	4	0		4	113070062/113066314/113045326/113050368
BP	GO:0044765	single-organism transport	22/776	414/14397	0.559445	0.884747	113062417/113057198/113083908/113119661/113052118/113100242/113048816/113053104/113052330/113038007/113074088/113112973/113066284/113068410/113079972/113074147/113055803/113114650/113079970/113058857/113057434/113086688	LOC113062417/LOC113057198/LOC113083908/LOC113119661/LOC113052118/LOC113100242/LOC113048816/LOC113053104/LOC113052330/LOC113038007/LOC113074088/LOC113112973/LOC113066284/LOC113068410/LOC113079972/LOC113074147/LOC113055803/sidt2/LOC113079970/LOC113058857/LOC113057434/LOC113086688	22	3	113053104/113068410/113057434	19	113062417/113057198/113083908/113119661/113052118/113100242/113048816/113052330/113038007/113074088/113112973/113066284/113079972/113074147/113055803/113114650/113079970/113058857/113086688
BP	GO:0070647	protein modification by small protein conjugation or removal	9/776	169/14397	0.563483	0.884747	113070444/113051824/113055829/113058428/113102967/113081275/113108528/113055396/113056459	LOC113070444/LOC113051824/LOC113055829/LOC113058428/LOC113102967/LOC113081275/LOC113108528/LOC113055396/LOC113056459	9	2	113108528/113056459	7	113070444/113051824/113055829/113058428/113102967/113081275/113055396
BP	GO:0006874	cellular calcium ion homeostasis	1/776	15/14397	0.564614	0.884747	113054428	LOC113054428	1	0		1	113054428
BP	GO:0055074	calcium ion homeostasis	1/776	15/14397	0.564614	0.884747	113054428	LOC113054428	1	0		1	113054428
BP	GO:0072503	cellular divalent inorganic cation homeostasis	1/776	15/14397	0.564614	0.884747	113054428	LOC113054428	1	0		1	113054428
BP	GO:0072507	divalent inorganic cation homeostasis	1/776	15/14397	0.564614	0.884747	113054428	LOC113054428	1	0		1	113054428
BP	GO:0006873	cellular ion homeostasis	2/776	35/14397	0.569729	0.884747	113054428/113066124	LOC113054428/LOC113066124	2	1	113066124	1	113054428
BP	GO:0006875	cellular metal ion homeostasis	2/776	35/14397	0.569729	0.884747	113054428/113066124	LOC113054428/LOC113066124	2	1	113066124	1	113054428
BP	GO:0030003	cellular cation homeostasis	2/776	35/14397	0.569729	0.884747	113054428/113066124	LOC113054428/LOC113066124	2	1	113066124	1	113054428
BP	GO:0048522	positive regulation of cellular process	6/776	113/14397	0.574237	0.884747	113111009/113042386/113099645/novel.487/113075280/113117181	LOC113111009/LOC113042386/LOC113099645/-/LOC113075280/LOC113117181	6	3	113042386/113099645/113117181	3	113111009/novel.487/113075280
BP	GO:0006082	organic acid metabolic process	11/776	209/14397	0.576505	0.884747	113061569/113118435/113070062/113066314/113045326/113074236/113060096/113070439/113050368/113060080/113105963	LOC113061569/LOC113118435/LOC113070062/LOC113066314/LOC113045326/LOC113074236/LOC113060096/ass1/LOC113050368/LOC113060080/LOC113105963	11	0		11	113061569/113118435/113070062/113066314/113045326/113074236/113060096/113070439/113050368/113060080/113105963
BP	GO:0043436	oxoacid metabolic process	11/776	209/14397	0.576505	0.884747	113061569/113118435/113070062/113066314/113045326/113074236/113060096/113070439/113050368/113060080/113105963	LOC113061569/LOC113118435/LOC113070062/LOC113066314/LOC113045326/LOC113074236/LOC113060096/ass1/LOC113050368/LOC113060080/LOC113105963	11	0		11	113061569/113118435/113070062/113066314/113045326/113074236/113060096/113070439/113050368/113060080/113105963
BP	GO:0048856	anatomical structure development	11/776	209/14397	0.576505	0.884747	113039632/113095422/113046152/113044031/113038127/113113146/113053583/113049667/113046106/113109918/113107951	LOC113039632/LOC113095422/LOC113046152/LOC113044031/LOC113038127/LOC113113146/LOC113053583/LOC113049667/LOC113046106/LOC113109918/LOC113107951	11	9	113095422/113044031/113038127/113113146/113053583/113049667/113046106/113109918/113107951	2	113039632/113046152
BP	GO:0019637	organophosphate metabolic process	21/776	399/14397	0.577612	0.884747	113112368/113061569/113070012/113070062/113098955/113066314/113064346/113070198/113045326/113106973/113109584/113049234/113041424/113049260/113119380/113050368/113115927/113107154/113077165/113075880/113068788	LOC113112368/LOC113061569/LOC113070012/LOC113070062/LOC113098955/LOC113066314/LOC113064346/LOC113070198/LOC113045326/LOC113106973/LOC113109584/LOC113049234/LOC113041424/LOC113049260/LOC113119380/LOC113050368/LOC113115927/LOC113107154/LOC113077165/LOC113075880/pigm	21	1	113075880	20	113112368/113061569/113070012/113070062/113098955/113066314/113064346/113070198/113045326/113106973/113109584/113049234/113041424/113049260/113119380/113050368/113115927/113107154/113077165/113068788
BP	GO:0051260	protein homooligomerization	7/776	133/14397	0.580605	0.884747	113055161/113067963/113045899/113049904/113119198/113054262/113058079	LOC113055161/LOC113067963/LOC113045899/LOC113049904/LOC113119198/LOC113054262/LOC113058079	7	4	113055161/113045899/113119198/113058079	3	113067963/113049904/113054262
BP	GO:0051276	chromosome organization	9/776	172/14397	0.58492	0.884747	113077415/113061964/113120180/113055539/113097573/113051167/113111158/113111881/113055489	LOC113077415/LOC113061964/LOC113120180/LOC113055539/LOC113097573/LOC113051167/LOC113111158/LOC113111881/LOC113055489	9	2	113111881/113055489	7	113077415/113061964/113120180/113055539/113097573/113051167/113111158
BP	GO:0000280	nuclear division	2/776	36/14397	0.585205	0.884747	113120180/113051167	LOC113120180/LOC113051167	2	0		2	113120180/113051167
BP	GO:0050801	ion homeostasis	2/776	36/14397	0.585205	0.884747	113054428/113066124	LOC113054428/LOC113066124	2	1	113066124	1	113054428
BP	GO:0055065	metal ion homeostasis	2/776	36/14397	0.585205	0.884747	113054428/113066124	LOC113054428/LOC113066124	2	1	113066124	1	113054428
BP	GO:0055080	cation homeostasis	2/776	36/14397	0.585205	0.884747	113054428/113066124	LOC113054428/LOC113066124	2	1	113066124	1	113054428
BP	GO:0098771	inorganic ion homeostasis	2/776	36/14397	0.585205	0.884747	113054428/113066124	LOC113054428/LOC113066124	2	1	113066124	1	113054428
BP	GO:0003008	system process	1/776	16/14397	0.588106	0.884747	113068153	LOC113068153	1	0		1	113068153
BP	GO:0006325	chromatin organization	5/776	96/14397	0.595727	0.884747	113077415/113061964/113055539/113097573/113055489	LOC113077415/LOC113061964/LOC113055539/LOC113097573/LOC113055489	5	1	113055489	4	113077415/113061964/113055539/113097573
BP	GO:0010629	negative regulation of gene expression	3/776	57/14397	0.599769	0.884747	113094096/113068596/113065512	LOC113094096/LOC113068596/LOC113065512	3	0		3	113094096/113068596/113065512
BP	GO:0006996	organelle organization	24/776	461/14397	0.600754	0.884747	113111009/113077415/113061964/113120180/113116145/113106274/113063325/113055539/113067927/113068948/113109790/113097573/113051167/113112416/113043431/113064441/113075280/113059321/113056716/113111158/113076461/113111881/113118570/113055489	LOC113111009/LOC113077415/LOC113061964/LOC113120180/LOC113116145/LOC113106274/LOC113063325/LOC113055539/LOC113067927/LOC113068948/LOC113109790/LOC113097573/LOC113051167/LOC113112416/tln2/LOC113064441/LOC113075280/LOC113059321/golga5/LOC113111158/LOC113076461/LOC113111881/LOC113118570/LOC113055489	24	7	113116145/113068948/113043431/113056716/113111881/113118570/113055489	17	113111009/113077415/113061964/113120180/113106274/113063325/113055539/113067927/113109790/113097573/113051167/113112416/113064441/113075280/113059321/113111158/113076461
BP	GO:0009126	purine nucleoside monophosphate metabolic process	4/776	77/14397	0.601896	0.884747	113070062/113066314/113045326/113050368	LOC113070062/LOC113066314/LOC113045326/LOC113050368	4	0		4	113070062/113066314/113045326/113050368
BP	GO:0009161	ribonucleoside monophosphate metabolic process	4/776	77/14397	0.601896	0.884747	113070062/113066314/113045326/113050368	LOC113070062/LOC113066314/LOC113045326/LOC113050368	4	0		4	113070062/113066314/113045326/113050368
BP	GO:0009167	purine ribonucleoside monophosphate metabolic process	4/776	77/14397	0.601896	0.884747	113070062/113066314/113045326/113050368	LOC113070062/LOC113066314/LOC113045326/LOC113050368	4	0		4	113070062/113066314/113045326/113050368
BP	GO:0032502	developmental process	11/776	213/14397	0.601997	0.884747	113039632/113095422/113046152/113044031/113038127/113113146/113053583/113049667/113046106/113109918/113107951	LOC113039632/LOC113095422/LOC113046152/LOC113044031/LOC113038127/LOC113113146/LOC113053583/LOC113049667/LOC113046106/LOC113109918/LOC113107951	11	9	113095422/113044031/113038127/113113146/113053583/113049667/113046106/113109918/113107951	2	113039632/113046152
BP	GO:0044767	single-organism developmental process	11/776	213/14397	0.601997	0.884747	113039632/113095422/113046152/113044031/113038127/113113146/113053583/113049667/113046106/113109918/113107951	LOC113039632/LOC113095422/LOC113046152/LOC113044031/LOC113038127/LOC113113146/LOC113053583/LOC113049667/LOC113046106/LOC113109918/LOC113107951	11	9	113095422/113044031/113038127/113113146/113053583/113049667/113046106/113109918/113107951	2	113039632/113046152
BP	GO:0015031	protein transport	15/776	291/14397	0.608792	0.884747	113119422/113119606/113120483/113113761/113043167/113050937/113074088/113066284/113068410/113093276/113091353/113047282/113063146/113049536/113067368	LOC113119422/LOC113119606/LOC113120483/LOC113113761/LOC113043167/LOC113050937/LOC113074088/LOC113066284/LOC113068410/LOC113093276/LOC113091353/LOC113047282/LOC113063146/LOC113049536/LOC113067368	15	7	113119606/113043167/113068410/113047282/113063146/113049536/113067368	8	113119422/113120483/113113761/113050937/113074088/113066284/113093276/113091353
BP	GO:0015833	peptide transport	15/776	291/14397	0.608792	0.884747	113119422/113119606/113120483/113113761/113043167/113050937/113074088/113066284/113068410/113093276/113091353/113047282/113063146/113049536/113067368	LOC113119422/LOC113119606/LOC113120483/LOC113113761/LOC113043167/LOC113050937/LOC113074088/LOC113066284/LOC113068410/LOC113093276/LOC113091353/LOC113047282/LOC113063146/LOC113049536/LOC113067368	15	7	113119606/113043167/113068410/113047282/113063146/113049536/113067368	8	113119422/113120483/113113761/113050937/113074088/113066284/113093276/113091353
BP	GO:0034613	cellular protein localization	14/776	272/14397	0.609833	0.884747	113120483/113113761/113043167/113050937/113074088/113066284/113043431/113093276/113091353/113068231/113047282/113063146/113049536/113067368	LOC113120483/LOC113113761/LOC113043167/LOC113050937/LOC113074088/LOC113066284/tln2/LOC113093276/LOC113091353/LOC113068231/LOC113047282/LOC113063146/LOC113049536/LOC113067368	14	7	113043167/113043431/113068231/113047282/113063146/113049536/113067368	7	113120483/113113761/113050937/113074088/113066284/113093276/113091353
BP	GO:0070727	cellular macromolecule localization	14/776	272/14397	0.609833	0.884747	113120483/113113761/113043167/113050937/113074088/113066284/113043431/113093276/113091353/113068231/113047282/113063146/113049536/113067368	LOC113120483/LOC113113761/LOC113043167/LOC113050937/LOC113074088/LOC113066284/tln2/LOC113093276/LOC113091353/LOC113068231/LOC113047282/LOC113063146/LOC113049536/LOC113067368	14	7	113043167/113043431/113068231/113047282/113063146/113049536/113067368	7	113120483/113113761/113050937/113074088/113066284/113093276/113091353
BP	GO:0006367	transcription initiation from RNA polymerase II promoter	1/776	17/14397	0.610332	0.884747	113109292	LOC113109292	1	0		1	113109292
BP	GO:0032507	maintenance of protein location in cell	1/776	17/14397	0.610332	0.884747	113043431	tln2	1	1	113043431	0
BP	GO:0045185	maintenance of protein location	1/776	17/14397	0.610332	0.884747	113043431	tln2	1	1	113043431	0
BP	GO:0051651	maintenance of location in cell	1/776	17/14397	0.610332	0.884747	113043431	tln2	1	1	113043431	0
BP	GO:0071826	ribonucleoprotein complex subunit organization	1/776	17/14397	0.610332	0.884747	113117348	LOC113117348	1	0		1	113117348
BP	GO:1902533	positive regulation of intracellular signal transduction	1/776	17/14397	0.610332	0.884747	novel.487	-	1	0		1	novel.487
BP	GO:0009123	nucleoside monophosphate metabolic process	4/776	78/14397	0.612153	0.884747	113070062/113066314/113045326/113050368	LOC113070062/LOC113066314/LOC113045326/LOC113050368	4	0		4	113070062/113066314/113045326/113050368
BP	GO:0065008	regulation of biological quality	12/776	234/14397	0.612617	0.884747	113045120/113111009/113054428/113113763/113064496/113043431/113064441/113066124/113075280/113046150/113118570/113068153	LOC113045120/LOC113111009/LOC113054428/LOC113113763/LOC113064496/tln2/LOC113064441/LOC113066124/LOC113075280/LOC113046150/LOC113118570/LOC113068153	12	3	113043431/113066124/113118570	9	113045120/113111009/113054428/113113763/113064496/113064441/113075280/113046150/113068153
BP	GO:0007009	plasma membrane organization	2/776	38/14397	0.61491	0.884747	113043262/113116563	LOC113043262/LOC113116563	2	2	113043262/113116563	0
BP	GO:0009247	glycolipid biosynthetic process	2/776	38/14397	0.61491	0.884747	113058722/113068788	LOC113058722/pigm	2	0		2	113058722/113068788
BP	GO:0046467	membrane lipid biosynthetic process	2/776	38/14397	0.61491	0.884747	113058722/113068788	LOC113058722/pigm	2	0		2	113058722/113068788
BP	GO:0042886	amide transport	15/776	293/14397	0.619465	0.884747	113119422/113119606/113120483/113113761/113043167/113050937/113074088/113066284/113068410/113093276/113091353/113047282/113063146/113049536/113067368	LOC113119422/LOC113119606/LOC113120483/LOC113113761/LOC113043167/LOC113050937/LOC113074088/LOC113066284/LOC113068410/LOC113093276/LOC113091353/LOC113047282/LOC113063146/LOC113049536/LOC113067368	15	7	113119606/113043167/113068410/113047282/113063146/113049536/113067368	8	113119422/113120483/113113761/113050937/113074088/113066284/113093276/113091353
BP	GO:0048518	positive regulation of biological process	6/776	119/14397	0.625036	0.884747	113111009/113042386/113099645/novel.487/113075280/113117181	LOC113111009/LOC113042386/LOC113099645/-/LOC113075280/LOC113117181	6	3	113042386/113099645/113117181	3	113111009/novel.487/113075280
BP	GO:0006417	regulation of translation	1/776	18/14397	0.63136	0.884747	113042386	LOC113042386	1	1	113042386	0
BP	GO:0008202	steroid metabolic process	1/776	18/14397	0.63136	0.884747	113059067	LOC113059067	1	1	113059067	0
BP	GO:0010608	posttranscriptional regulation of gene expression	1/776	18/14397	0.63136	0.884747	113042386	LOC113042386	1	1	113042386	0
BP	GO:0014074	response to purine-containing compound	1/776	18/14397	0.63136	0.884747	113096351	LOC113096351	1	1	113096351	0
BP	GO:0033198	response to ATP	1/776	18/14397	0.63136	0.884747	113096351	LOC113096351	1	1	113096351	0
BP	GO:0034248	regulation of cellular amide metabolic process	1/776	18/14397	0.63136	0.884747	113042386	LOC113042386	1	1	113042386	0
BP	GO:0046683	response to organophosphorus	1/776	18/14397	0.63136	0.884747	113096351	LOC113096351	1	1	113096351	0
BP	GO:0010605	negative regulation of macromolecule metabolic process	3/776	60/14397	0.634719	0.884747	113094096/113068596/113065512	LOC113094096/LOC113068596/LOC113065512	3	0		3	113094096/113068596/113065512
BP	GO:0045184	establishment of protein localization	15/776	296/14397	0.635213	0.884747	113119422/113119606/113120483/113113761/113043167/113050937/113074088/113066284/113068410/113093276/113091353/113047282/113063146/113049536/113067368	LOC113119422/LOC113119606/LOC113120483/LOC113113761/LOC113043167/LOC113050937/LOC113074088/LOC113066284/LOC113068410/LOC113093276/LOC113091353/LOC113047282/LOC113063146/LOC113049536/LOC113067368	15	7	113119606/113043167/113068410/113047282/113063146/113049536/113067368	8	113119422/113120483/113113761/113050937/113074088/113066284/113093276/113091353
BP	GO:0090407	organophosphate biosynthetic process	11/776	219/14397	0.638828	0.884747	113112368/113061569/113070012/113098955/113064346/113049234/113041424/113119380/113077165/113075880/113068788	LOC113112368/LOC113061569/LOC113070012/LOC113098955/LOC113064346/LOC113049234/LOC113041424/LOC113119380/LOC113077165/LOC113075880/pigm	11	1	113075880	10	113112368/113061569/113070012/113098955/113064346/113049234/113041424/113119380/113077165/113068788
BP	GO:0006352	DNA-templated transcription, initiation	2/776	40/14397	0.642956	0.884747	113109292/113112987	LOC113109292/LOC113112987	2	1	113112987	1	113109292
BP	GO:0048285	organelle fission	2/776	40/14397	0.642956	0.884747	113120180/113051167	LOC113120180/LOC113051167	2	0		2	113120180/113051167
BP	GO:0006886	intracellular protein transport	12/776	240/14397	0.647498	0.884747	113120483/113113761/113043167/113050937/113074088/113066284/113093276/113091353/113047282/113063146/113049536/113067368	LOC113120483/LOC113113761/LOC113043167/LOC113050937/LOC113074088/LOC113066284/LOC113093276/LOC113091353/LOC113047282/LOC113063146/LOC113049536/LOC113067368	12	5	113043167/113047282/113063146/113049536/113067368	7	113120483/113113761/113050937/113074088/113066284/113093276/113091353
BP	GO:0006400	tRNA modification	1/776	19/14397	0.651254	0.884747	113113839	LOC113113839	1	0		1	113113839
BP	GO:0032886	regulation of microtubule-based process	1/776	19/14397	0.651254	0.884747	113116145	LOC113116145	1	1	113116145	0
BP	GO:0070507	regulation of microtubule cytoskeleton organization	1/776	19/14397	0.651254	0.884747	113116145	LOC113116145	1	1	113116145	0
BP	GO:0009607	response to biotic stimulus	2/776	41/14397	0.656363	0.884747	113051381/novel.897	LOC113051381/-	2	2	113051381/novel.897	0
BP	GO:0055082	cellular chemical homeostasis	2/776	41/14397	0.656363	0.884747	113054428/113066124	LOC113054428/LOC113066124	2	1	113066124	1	113054428
BP	GO:1901605	alpha-amino acid metabolic process	2/776	41/14397	0.656363	0.884747	113061569/113070439	LOC113061569/ass1	2	0		2	113061569/113070439
BP	GO:0006605	protein targeting	3/776	62/14397	0.656808	0.884747	113074088/113066284/113063146	LOC113074088/LOC113066284/LOC113063146	3	1	113063146	2	113074088/113066284
BP	GO:0034470	ncRNA processing	4/776	83/14397	0.660922	0.884747	113081673/113113839/113059545/113085622	LOC113081673/LOC113113839/dus4l/LOC113085622	4	0		4	113081673/113113839/113059545/113085622
BP	GO:0044265	cellular macromolecule catabolic process	7/776	144/14397	0.664118	0.884747	113079947/113097707/113121095/113080802/113076487/113045329/113058873	LOC113079947/LOC113097707/LOC113121095/LOC113080802/LOC113076487/LOC113045329/LOC113058873	7	3	113097707/113080802/113045329	4	113079947/113121095/113076487/113058873
BP	GO:0009892	negative regulation of metabolic process	3/776	63/14397	0.667485	0.884747	113094096/113068596/113065512	LOC113094096/LOC113068596/LOC113065512	3	0		3	113094096/113068596/113065512
BP	GO:0006664	glycolipid metabolic process	2/776	42/14397	0.669364	0.884747	113058722/113068788	LOC113058722/pigm	2	0		2	113058722/113068788
BP	GO:1903509	liposaccharide metabolic process	2/776	42/14397	0.669364	0.884747	113058722/113068788	LOC113058722/pigm	2	0		2	113058722/113068788
BP	GO:0006839	mitochondrial transport	1/776	20/14397	0.670077	0.884747	113053104	LOC113053104	1	1	113053104	0
BP	GO:0006879	cellular iron ion homeostasis	1/776	20/14397	0.670077	0.884747	113066124	LOC113066124	1	1	113066124	0
BP	GO:0009064	glutamine family amino acid metabolic process	1/776	20/14397	0.670077	0.884747	113070439	ass1	1	0		1	113070439
BP	GO:0010942	positive regulation of cell death	1/776	20/14397	0.670077	0.884747	113117181	LOC113117181	1	1	113117181	0
BP	GO:0016571	histone methylation	1/776	20/14397	0.670077	0.884747	113061964	LOC113061964	1	0		1	113061964
BP	GO:0018022	peptidyl-lysine methylation	1/776	20/14397	0.670077	0.884747	113061964	LOC113061964	1	0		1	113061964
BP	GO:0034968	histone lysine methylation	1/776	20/14397	0.670077	0.884747	113061964	LOC113061964	1	0		1	113061964
BP	GO:0043065	positive regulation of apoptotic process	1/776	20/14397	0.670077	0.884747	113117181	LOC113117181	1	1	113117181	0
BP	GO:0043068	positive regulation of programmed cell death	1/776	20/14397	0.670077	0.884747	113117181	LOC113117181	1	1	113117181	0
BP	GO:0046916	cellular transition metal ion homeostasis	1/776	20/14397	0.670077	0.884747	113066124	LOC113066124	1	1	113066124	0
BP	GO:0055072	iron ion homeostasis	1/776	20/14397	0.670077	0.884747	113066124	LOC113066124	1	1	113066124	0
BP	GO:0044711	single-organism biosynthetic process	16/776	324/14397	0.677615	0.891023	113112368/113061569/113092286/113070012/113042558/113098955/113064346/113058722/113049234/113041424/113041858/113119380/113070439/113077165/113075880/113068788	LOC113112368/LOC113061569/LOC113092286/LOC113070012/LOC113042558/LOC113098955/LOC113064346/LOC113058722/LOC113049234/LOC113041424/LOC113041858/LOC113119380/ass1/LOC113077165/LOC113075880/pigm	16	2	113042558/113075880	14	113112368/113061569/113092286/113070012/113098955/113064346/113058722/113049234/113041424/113041858/113119380/113070439/113077165/113068788
BP	GO:0000226	microtubule cytoskeleton organization	3/776	64/14397	0.677919	0.891023	113116145/113106274/113059321	LOC113116145/LOC113106274/LOC113059321	3	1	113116145	2	113106274/113059321
BP	GO:0046434	organophosphate catabolic process	2/776	43/14397	0.681965	0.894304	113070198/113115927	LOC113070198/LOC113115927	2	0		2	113070198/113115927
BP	GO:0006778	porphyrin-containing compound metabolic process	1/776	21/14397	0.687884	0.895958	113068167	alas1	1	0		1	113068167
BP	GO:0015718	monocarboxylic acid transport	1/776	21/14397	0.687884	0.895958	113053104	LOC113053104	1	1	113053104	0
BP	GO:0055076	transition metal ion homeostasis	1/776	21/14397	0.687884	0.895958	113066124	LOC113066124	1	1	113066124	0
BP	GO:0051056	regulation of small GTPase mediated signal transduction	15/776	307/14397	0.69003	0.896728	113117496/113051744/113086679/113095818/113095782/113054300/113109853/113101514/113064945/113110980/113075932/113053608/113117242/113091336/113110612	LOC113117496/LOC113051744/LOC113086679/LOC113095818/LOC113095782/LOC113054300/LOC113109853/LOC113101514/LOC113064945/LOC113110980/LOC113075932/LOC113053608/LOC113117242/LOC113091336/LOC113110612	15	6	113051744/113086679/113064945/113053608/113117242/113110612	9	113117496/113095818/113095782/113054300/113109853/113101514/113110980/113075932/113091336
BP	GO:0007264	small GTPase mediated signal transduction	19/776	386/14397	0.692518	0.897939	113117496/113050764/113051744/113086679/113095818/113095782/113054300/113109853/113101514/113064945/113110980/113077155/113118451/113075932/113053608/113104602/113117242/113091336/113110612	LOC113117496/LOC113050764/LOC113051744/LOC113086679/LOC113095818/LOC113095782/LOC113054300/LOC113109853/LOC113101514/LOC113064945/LOC113110980/LOC113077155/LOC113118451/LOC113075932/LOC113053608/LOC113104602/LOC113117242/LOC113091336/LOC113110612	19	6	113051744/113086679/113064945/113053608/113117242/113110612	13	113117496/113050764/113095818/113095782/113054300/113109853/113101514/113110980/113077155/113118451/113075932/113104602/113091336
BP	GO:1902531	regulation of intracellular signal transduction	16/776	328/14397	0.696202	0.900692	113117496/113051744/113086679/113095818/113095782/113054300/113109853/113101514/novel.487/113064945/113110980/113075932/113053608/113117242/113091336/113110612	LOC113117496/LOC113051744/LOC113086679/LOC113095818/LOC113095782/LOC113054300/LOC113109853/LOC113101514/-/LOC113064945/LOC113110980/LOC113075932/LOC113053608/LOC113117242/LOC113091336/LOC113110612	16	6	113051744/113086679/113064945/113053608/113117242/113110612	10	113117496/113095818/113095782/113054300/113109853/113101514/novel.487/113110980/113075932/113091336
BP	GO:0030203	glycosaminoglycan metabolic process	1/776	22/14397	0.704732	0.90927	113048236	LOC113048236	1	1	113048236	0
BP	GO:0048878	chemical homeostasis	2/776	45/14397	0.705984	0.90927	113054428/113066124	LOC113054428/LOC113066124	2	1	113066124	1	113054428
BP	GO:0016567	protein ubiquitination	2/776	46/14397	0.717416	0.915901	113070444/113055829	LOC113070444/LOC113055829	2	0		2	113070444/113055829
BP	GO:0006022	aminoglycan metabolic process	1/776	23/14397	0.720671	0.915901	113048236	LOC113048236	1	1	113048236	0
BP	GO:0010243	response to organonitrogen compound	1/776	23/14397	0.720671	0.915901	113096351	LOC113096351	1	1	113096351	0
BP	GO:0006163	purine nucleotide metabolic process	6/776	132/14397	0.722149	0.915901	113070062/113098955/113066314/113064346/113045326/113050368	LOC113070062/LOC113098955/LOC113066314/LOC113064346/LOC113045326/LOC113050368	6	0		6	113070062/113098955/113066314/113064346/113045326/113050368
BP	GO:0009451	RNA modification	2/776	47/14397	0.728472	0.915901	113111254/113113839	LOC113111254/LOC113113839	2	0		2	113111254/113113839
BP	GO:0072521	purine-containing compound metabolic process	6/776	133/14397	0.728837	0.915901	113070062/113098955/113066314/113064346/113045326/113050368	LOC113070062/LOC113098955/LOC113066314/LOC113064346/LOC113045326/LOC113050368	6	0		6	113070062/113098955/113066314/113064346/113045326/113050368
BP	GO:0032270	positive regulation of cellular protein metabolic process	1/776	24/14397	0.735751	0.915901	113042386	LOC113042386	1	1	113042386	0
BP	GO:0051247	positive regulation of protein metabolic process	1/776	24/14397	0.735751	0.915901	113042386	LOC113042386	1	1	113042386	0
BP	GO:0006643	membrane lipid metabolic process	2/776	48/14397	0.739159	0.915901	113058722/113068788	LOC113058722/pigm	2	0		2	113058722/113068788
BP	GO:0042254	ribosome biogenesis	2/776	48/14397	0.739159	0.915901	113081673/113085622	LOC113081673/LOC113085622	2	0		2	113081673/113085622
BP	GO:0034660	ncRNA metabolic process	7/776	156/14397	0.742661	0.915901	113081673/113074236/113113839/113060080/113105963/113059545/113085622	LOC113081673/LOC113074236/LOC113113839/LOC113060080/LOC113105963/dus4l/LOC113085622	7	0		7	113081673/113074236/113113839/113060080/113105963/113059545/113085622
BP	GO:0006396	RNA processing	10/776	219/14397	0.749164	0.915901	113045064/113081673/113117348/113102980/113113839/113051708/113099216/113054929/113059545/113085622	LOC113045064/LOC113081673/LOC113117348/ssu72/LOC113113839/LOC113051708/LOC113099216/LOC113054929/dus4l/LOC113085622	10	0		10	113045064/113081673/113117348/113102980/113113839/113051708/113099216/113054929/113059545/113085622
BP	GO:0010604	positive regulation of macromolecule metabolic process	2/776	49/14397	0.749484	0.915901	113042386/113099645	LOC113042386/LOC113099645	2	2	113042386/113099645	0
BP	GO:0032446	protein modification by small protein conjugation	2/776	49/14397	0.749484	0.915901	113070444/113055829	LOC113070444/LOC113055829	2	0		2	113070444/113055829
BP	GO:0001522	pseudouridine synthesis	1/776	25/14397	0.750018	0.915901	113111254	LOC113111254	1	0		1	113111254
BP	GO:0045893	positive regulation of transcription, DNA-templated	1/776	25/14397	0.750018	0.915901	113099645	LOC113099645	1	1	113099645	0
BP	GO:0045935	positive regulation of nucleobase-containing compound metabolic process	1/776	25/14397	0.750018	0.915901	113099645	LOC113099645	1	1	113099645	0
BP	GO:0051254	positive regulation of RNA metabolic process	1/776	25/14397	0.750018	0.915901	113099645	LOC113099645	1	1	113099645	0
BP	GO:1902680	positive regulation of RNA biosynthetic process	1/776	25/14397	0.750018	0.915901	113099645	LOC113099645	1	1	113099645	0
BP	GO:1903508	positive regulation of nucleic acid-templated transcription	1/776	25/14397	0.750018	0.915901	113099645	LOC113099645	1	1	113099645	0
BP	GO:0006486	protein glycosylation	9/776	199/14397	0.7518	0.915901	113050753/113038780/113095183/113040985/113089370/113053816/113106951/113046000/113046593	LOC113050753/LOC113038780/LOC113095183/LOC113040985/LOC113089370/LOC113053816/LOC113106951/LOC113046000/LOC113046593	9	2	113095183/113046000	7	113050753/113038780/113040985/113089370/113053816/113106951/113046593
BP	GO:0009101	glycoprotein biosynthetic process	9/776	199/14397	0.7518	0.915901	113050753/113038780/113095183/113040985/113089370/113053816/113106951/113046000/113046593	LOC113050753/LOC113038780/LOC113095183/LOC113040985/LOC113089370/LOC113053816/LOC113106951/LOC113046000/LOC113046593	9	2	113095183/113046000	7	113050753/113038780/113040985/113089370/113053816/113106951/113046593
BP	GO:0043413	macromolecule glycosylation	9/776	199/14397	0.7518	0.915901	113050753/113038780/113095183/113040985/113089370/113053816/113106951/113046000/113046593	LOC113050753/LOC113038780/LOC113095183/LOC113040985/LOC113089370/LOC113053816/LOC113106951/LOC113046000/LOC113046593	9	2	113095183/113046000	7	113050753/113038780/113040985/113089370/113053816/113106951/113046593
BP	GO:0070085	glycosylation	9/776	199/14397	0.7518	0.915901	113050753/113038780/113095183/113040985/113089370/113053816/113106951/113046000/113046593	LOC113050753/LOC113038780/LOC113095183/LOC113040985/LOC113089370/LOC113053816/LOC113106951/LOC113046000/LOC113046593	9	2	113095183/113046000	7	113050753/113038780/113040985/113089370/113053816/113106951/113046593
BP	GO:0009057	macromolecule catabolic process	7/776	158/14397	0.7544	0.915901	113079947/113097707/113121095/113080802/113076487/113045329/113058873	LOC113079947/LOC113097707/LOC113121095/LOC113080802/LOC113076487/LOC113045329/LOC113058873	7	3	113097707/113080802/113045329	4	113079947/113121095/113076487/113058873
BP	GO:1901575	organic substance catabolic process	14/776	302/14397	0.757196	0.915901	113079947/113097707/113070062/113066314/113070198/113045326/113121095/113059067/113080802/113050368/113115927/113076487/113045329/113058873	LOC113079947/LOC113097707/LOC113070062/LOC113066314/LOC113070198/LOC113045326/LOC113121095/LOC113059067/LOC113080802/LOC113050368/LOC113115927/LOC113076487/LOC113045329/LOC113058873	14	4	113097707/113059067/113080802/113045329	10	113079947/113070062/113066314/113070198/113045326/113121095/113050368/113115927/113076487/113058873
BP	GO:0006357	regulation of transcription from RNA polymerase II promoter	2/776	50/14397	0.759456	0.915901	113078130/113065512	LOC113078130/LOC113065512	2	0		2	113078130/113065512
BP	GO:0043038	amino acid activation	3/776	73/14397	0.760985	0.915901	113074236/113060080/113105963	LOC113074236/LOC113060080/LOC113105963	3	0		3	113074236/113060080/113105963
BP	GO:0043039	tRNA aminoacylation	3/776	73/14397	0.760985	0.915901	113074236/113060080/113105963	LOC113074236/LOC113060080/LOC113105963	3	0		3	113074236/113060080/113105963
BP	GO:0009100	glycoprotein metabolic process	9/776	201/14397	0.76206	0.915901	113050753/113038780/113095183/113040985/113089370/113053816/113106951/113046000/113046593	LOC113050753/LOC113038780/LOC113095183/LOC113040985/LOC113089370/LOC113053816/LOC113106951/LOC113046000/LOC113046593	9	2	113095183/113046000	7	113050753/113038780/113040985/113089370/113053816/113106951/113046593
BP	GO:0009967	positive regulation of signal transduction	1/776	26/14397	0.763516	0.915901	novel.487	-	1	0		1	novel.487
BP	GO:0010647	positive regulation of cell communication	1/776	26/14397	0.763516	0.915901	novel.487	-	1	0		1	novel.487
BP	GO:0023056	positive regulation of signaling	1/776	26/14397	0.763516	0.915901	novel.487	-	1	0		1	novel.487
BP	GO:1901135	carbohydrate derivative metabolic process	21/776	445/14397	0.767292	0.918522	113045188/113050753/113042558/113070062/113098955/113066314/113058722/113038780/113045326/113067796/113095183/113040985/113089370/113053816/113106951/113048236/113050368/113055424/113046000/113046593/113068788	LOC113045188/LOC113050753/LOC113042558/LOC113070062/LOC113098955/LOC113066314/LOC113058722/LOC113038780/LOC113045326/LOC113067796/LOC113095183/LOC113040985/LOC113089370/LOC113053816/LOC113106951/LOC113048236/LOC113050368/LOC113055424/LOC113046000/LOC113046593/pigm	21	4	113042558/113095183/113048236/113046000	17	113045188/113050753/113070062/113098955/113066314/113058722/113038780/113045326/113067796/113040985/113089370/113053816/113106951/113050368/113055424/113046593/113068788
BP	GO:0006497	protein lipidation	1/776	27/14397	0.776285	0.919747	113068788	pigm	1	0		1	113068788
BP	GO:0006505	GPI anchor metabolic process	1/776	27/14397	0.776285	0.919747	113068788	pigm	1	0		1	113068788
BP	GO:0006506	GPI anchor biosynthetic process	1/776	27/14397	0.776285	0.919747	113068788	pigm	1	0		1	113068788
BP	GO:0006661	phosphatidylinositol biosynthetic process	1/776	27/14397	0.776285	0.919747	113068788	pigm	1	0		1	113068788
BP	GO:0042158	lipoprotein biosynthetic process	1/776	27/14397	0.776285	0.919747	113068788	pigm	1	0		1	113068788
BP	GO:0009056	catabolic process	15/776	330/14397	0.787841	0.928341	113079947/113045988/113097707/113070062/113066314/113070198/113045326/113121095/113059067/113080802/113050368/113115927/113076487/113045329/113058873	LOC113079947/LOC113045988/LOC113097707/LOC113070062/LOC113066314/LOC113070198/LOC113045326/LOC113121095/LOC113059067/LOC113080802/LOC113050368/LOC113115927/LOC113076487/LOC113045329/LOC113058873	15	5	113045988/113097707/113059067/113080802/113045329	10	113079947/113070062/113066314/113070198/113045326/113121095/113050368/113115927/113076487/113058873
BP	GO:0006479	protein methylation	1/776	28/14397	0.788366	0.928341	113061964	LOC113061964	1	0		1	113061964
BP	GO:0008213	protein alkylation	1/776	28/14397	0.788366	0.928341	113061964	LOC113061964	1	0		1	113061964
BP	GO:0006397	mRNA processing	3/776	77/14397	0.79191	0.928894	113117348/113102980/113051708	LOC113117348/ssu72/LOC113051708	3	0		3	113117348/113102980/113051708
BP	GO:0006814	sodium ion transport	2/776	54/14397	0.795972	0.928894	113077316/113041686	LOC113077316/LOC113041686	2	2	113077316/113041686	0
BP	GO:0009893	positive regulation of metabolic process	2/776	54/14397	0.795972	0.928894	113042386/113099645	LOC113042386/LOC113099645	2	2	113042386/113099645	0
BP	GO:0031325	positive regulation of cellular metabolic process	2/776	54/14397	0.795972	0.928894	113042386/113099645	LOC113042386/LOC113099645	2	2	113042386/113099645	0
BP	GO:0009150	purine ribonucleotide metabolic process	5/776	123/14397	0.799366	0.928894	113070062/113098955/113066314/113045326/113050368	LOC113070062/LOC113098955/LOC113066314/LOC113045326/LOC113050368	5	0		5	113070062/113098955/113066314/113045326/113050368
BP	GO:0009259	ribonucleotide metabolic process	5/776	123/14397	0.799366	0.928894	113070062/113098955/113066314/113045326/113050368	LOC113070062/LOC113098955/LOC113066314/LOC113045326/LOC113050368	5	0		5	113070062/113098955/113066314/113045326/113050368
BP	GO:0009117	nucleotide metabolic process	10/776	230/14397	0.800104	0.928894	113061569/113070012/113070062/113098955/113066314/113064346/113045326/113119380/113050368/113077165	LOC113061569/LOC113070012/LOC113070062/LOC113098955/LOC113066314/LOC113064346/LOC113045326/LOC113119380/LOC113050368/LOC113077165	10	0		10	113061569/113070012/113070062/113098955/113066314/113064346/113045326/113119380/113050368/113077165
BP	GO:0018193	peptidyl-amino acid modification	3/776	79/14397	0.806082	0.929982	113061964/113090972/113095035	LOC113061964/LOC113090972/LOC113095035	3	0		3	113061964/113090972/113095035
BP	GO:0000375	RNA splicing, via transesterification reactions	1/776	30/14397	0.810608	0.929982	113117348	LOC113117348	1	0		1	113117348
BP	GO:0000377	RNA splicing, via transesterification reactions with bulged adenosine as nucleophile	1/776	30/14397	0.810608	0.929982	113117348	LOC113117348	1	0		1	113117348
BP	GO:0000398	mRNA splicing, via spliceosome	1/776	30/14397	0.810608	0.929982	113117348	LOC113117348	1	0		1	113117348
BP	GO:1901137	carbohydrate derivative biosynthetic process	14/776	316/14397	0.81144	0.929982	113050753/113042558/113058722/113038780/113067796/113095183/113040985/113089370/113053816/113106951/113055424/113046000/113046593/113068788	LOC113050753/LOC113042558/LOC113058722/LOC113038780/LOC113067796/LOC113095183/LOC113040985/LOC113089370/LOC113053816/LOC113106951/LOC113055424/LOC113046000/LOC113046593/pigm	14	3	113042558/113095183/113046000	11	113050753/113058722/113038780/113067796/113040985/113089370/113053816/113106951/113055424/113046593/113068788
BP	GO:0008033	tRNA processing	2/776	56/14397	0.812324	0.929982	113113839/113059545	LOC113113839/dus4l	2	0		2	113113839/113059545
BP	GO:0072594	establishment of protein localization to organelle	2/776	56/14397	0.812324	0.929982	113074088/113066284	LOC113074088/LOC113066284	2	0		2	113074088/113066284
BP	GO:0006753	nucleoside phosphate metabolic process	10/776	234/14397	0.816613	0.933041	113061569/113070012/113070062/113098955/113066314/113064346/113045326/113119380/113050368/113077165	LOC113061569/LOC113070012/LOC113070062/LOC113098955/LOC113066314/LOC113064346/LOC113045326/LOC113119380/LOC113050368/LOC113077165	10	0		10	113061569/113070012/113070062/113098955/113066314/113064346/113045326/113119380/113050368/113077165
BP	GO:0072657	protein localization to membrane	1/776	31/14397	0.820838	0.936015	113068231	LOC113068231	1	1	113068231	0
BP	GO:0019693	ribose phosphate metabolic process	5/776	128/14397	0.826422	0.936963	113070062/113098955/113066314/113045326/113050368	LOC113070062/LOC113098955/LOC113066314/LOC113045326/LOC113050368	5	0		5	113070062/113098955/113066314/113045326/113050368
BP	GO:0006259	DNA metabolic process	14/776	321/14397	0.828512	0.936963	113097707/113088646/113067710/113075626/113059521/113042433/113069923/novel.1045/113038604/113080802/113111158/113076487/113111881/113058110	LOC113097707/LOC113088646/LOC113067710/LOC113075626/LOC113059521/LOC113042433/LOC113069923/-/polq/LOC113080802/LOC113111158/LOC113076487/LOC113111881/LOC113058110	14	8	113097707/113067710/113075626/113042433/113069923/113038604/113080802/113111881	6	113088646/113059521/novel.1045/113111158/113076487/113058110
BP	GO:0048584	positive regulation of response to stimulus	1/776	32/14397	0.830516	0.936963	novel.487	-	1	0		1	novel.487
BP	GO:0006399	tRNA metabolic process	5/776	129/14397	0.831463	0.936963	113074236/113113839/113060080/113105963/113059545	LOC113074236/LOC113113839/LOC113060080/LOC113105963/dus4l	5	0		5	113074236/113113839/113060080/113105963/113059545
BP	GO:0006520	cellular amino acid metabolic process	5/776	129/14397	0.831463	0.936963	113061569/113074236/113070439/113060080/113105963	LOC113061569/LOC113074236/ass1/LOC113060080/LOC113105963	5	0		5	113061569/113074236/113070439/113060080/113105963
BP	GO:0006366	transcription from RNA polymerase II promoter	3/776	83/14397	0.831992	0.936963	113078130/113065512/113109292	LOC113078130/LOC113065512/LOC113109292	3	0		3	113078130/113065512/113109292
BP	GO:0006887	exocytosis	2/776	59/14397	0.83466	0.936963	113057198/113112973	LOC113057198/LOC113112973	2	0		2	113057198/113112973
BP	GO:0032940	secretion by cell	2/776	59/14397	0.83466	0.936963	113057198/113112973	LOC113057198/LOC113112973	2	0		2	113057198/113112973
BP	GO:0055086	nucleobase-containing small molecule metabolic process	11/776	261/14397	0.83845	0.938012	113061569/113070012/113045188/113070062/113098955/113066314/113064346/113045326/113119380/113050368/113077165	LOC113061569/LOC113070012/LOC113045188/LOC113070062/LOC113098955/LOC113066314/LOC113064346/LOC113045326/LOC113119380/LOC113050368/LOC113077165	11	0		11	113061569/113070012/113045188/113070062/113098955/113066314/113064346/113045326/113119380/113050368/113077165
BP	GO:0034220	ion transmembrane transport	7/776	175/14397	0.838846	0.938012	113054428/113052118/113100242/113108358/113052330/113096351/113053018	LOC113054428/LOC113052118/LOC113100242/LOC113108358/LOC113052330/LOC113096351/LOC113053018	7	3	113108358/113096351/113053018	4	113054428/113052118/113100242/113052330
BP	GO:0006813	potassium ion transport	4/776	108/14397	0.840678	0.938242	113110585/113096637/113059733/113041686	LOC113110585/LOC113096637/LOC113059733/LOC113041686	4	2	113096637/113041686	2	113110585/113059733
BP	GO:0006974	cellular response to DNA damage stimulus	5/776	132/14397	0.845874	0.942219	113097707/113059521/113080802/113076487/113068744	LOC113097707/LOC113059521/LOC113080802/LOC113076487/hus1	5	2	113097707/113080802	3	113059521/113076487/113068744
BP	GO:0022613	ribonucleoprotein complex biogenesis	2/776	61/14397	0.848188	0.942976	113081673/113085622	LOC113081673/LOC113085622	2	0		2	113081673/113085622
BP	GO:0044281	small molecule metabolic process	22/776	495/14397	0.853982	0.944487	113112368/113061569/113070012/113118435/113045188/113070062/113098955/113066314/113064346/113064782/113045326/113059067/113074236/113040189/113060096/113041858/113119380/113070439/113050368/113060080/113105963/113077165	LOC113112368/LOC113061569/LOC113070012/LOC113118435/LOC113045188/LOC113070062/LOC113098955/LOC113066314/LOC113064346/LOC113064782/LOC113045326/LOC113059067/LOC113074236/LOC113040189/LOC113060096/LOC113041858/LOC113119380/ass1/LOC113050368/LOC113060080/LOC113105963/LOC113077165	22	1	113059067	21	113112368/113061569/113070012/113118435/113045188/113070062/113098955/113066314/113064346/113064782/113045326/113074236/113040189/113060096/113041858/113119380/113070439/113050368/113060080/113105963/113077165
BP	GO:0044802	single-organism membrane organization	2/776	62/14397	0.854567	0.944487	113043262/113116563	LOC113043262/LOC113116563	2	2	113043262/113116563	0
BP	GO:0016192	vesicle-mediated transport	11/776	267/14397	0.858342	0.944487	113120483/113057198/113050937/113040116/113112973/113093053/113091353/113077677/113047282/113058223/113067368	LOC113120483/LOC113057198/LOC113050937/LOC113040116/LOC113112973/LOC113093053/LOC113091353/LOC113077677/LOC113047282/LOC113058223/LOC113067368	11	4	113040116/113093053/113047282/113067368	7	113120483/113057198/113050937/113112973/113091353/113077677/113058223
BP	GO:0007167	enzyme linked receptor protein signaling pathway	2/776	63/14397	0.860701	0.944487	113068944/113040224	LOC113068944/LOC113040224	2	1	113040224	1	113068944
BP	GO:0015698	inorganic anion transport	2/776	63/14397	0.860701	0.944487	113054123/113109703	LOC113054123/LOC113109703	2	0		2	113054123/113109703
BP	GO:0061024	membrane organization	2/776	63/14397	0.860701	0.944487	113043262/113116563	LOC113043262/LOC113116563	2	2	113043262/113116563	0
BP	GO:0000278	mitotic cell cycle	1/776	36/14397	0.864279	0.944487	113102225	LOC113102225	1	0		1	113102225
BP	GO:0045017	glycerolipid biosynthetic process	1/776	36/14397	0.864279	0.944487	113068788	pigm	1	0		1	113068788
BP	GO:0046474	glycerophospholipid biosynthetic process	1/776	36/14397	0.864279	0.944487	113068788	pigm	1	0		1	113068788
BP	GO:0007160	cell-matrix adhesion	1/776	37/14397	0.871613	0.945339	113083284	LOC113083284	1	1	113083284	0
BP	GO:0019318	hexose metabolic process	1/776	37/14397	0.871613	0.945339	113041858	LOC113041858	1	0		1	113041858
BP	GO:0043414	macromolecule methylation	1/776	37/14397	0.871613	0.945339	113061964	LOC113061964	1	0		1	113061964
BP	GO:0070588	calcium ion transmembrane transport	1/776	37/14397	0.871613	0.945339	113054428	LOC113054428	1	0		1	113054428
BP	GO:0033365	protein localization to organelle	2/776	66/14397	0.877708	0.947515	113074088/113066284	LOC113074088/LOC113066284	2	0		2	113074088/113066284
BP	GO:0008380	RNA splicing	1/776	38/14397	0.878551	0.947515	113117348	LOC113117348	1	0		1	113117348
BP	GO:0033554	cellular response to stress	5/776	140/14397	0.879385	0.947515	113097707/113059521/113080802/113076487/113068744	LOC113097707/LOC113059521/LOC113080802/LOC113076487/hus1	5	2	113097707/113080802	3	113059521/113076487/113068744
BP	GO:0006281	DNA repair	4/776	117/14397	0.882	0.947515	113097707/113059521/113080802/113076487	LOC113097707/LOC113059521/LOC113080802/LOC113076487	4	2	113097707/113080802	2	113059521/113076487
BP	GO:0006816	calcium ion transport	1/776	39/14397	0.885114	0.947515	113054428	LOC113054428	1	0		1	113054428
BP	GO:0018205	peptidyl-lysine modification	1/776	39/14397	0.885114	0.947515	113061964	LOC113061964	1	0		1	113061964
BP	GO:0031589	cell-substrate adhesion	1/776	39/14397	0.885114	0.947515	113083284	LOC113083284	1	1	113083284	0
BP	GO:0006418	tRNA aminoacylation for protein translation	2/776	68/14397	0.887959	0.9488	113060080/113105963	LOC113060080/LOC113105963	2	0		2	113060080/113105963
BP	GO:0032268	regulation of cellular protein metabolic process	1/776	40/14397	0.891323	0.94991	113042386	LOC113042386	1	1	113042386	0
BP	GO:0016569	covalent chromatin modification	1/776	41/14397	0.897197	0.94991	113061964	LOC113061964	1	0		1	113061964
BP	GO:0016570	histone modification	1/776	41/14397	0.897197	0.94991	113061964	LOC113061964	1	0		1	113061964
BP	GO:0046903	secretion	2/776	70/14397	0.897408	0.94991	113057198/113112973	LOC113057198/LOC113112973	2	0		2	113057198/113112973
BP	GO:0009165	nucleotide biosynthetic process	5/776	146/14397	0.900255	0.94991	113061569/113070012/113064346/113119380/113077165	LOC113061569/LOC113070012/LOC113064346/LOC113119380/LOC113077165	5	0		5	113061569/113070012/113064346/113119380/113077165
BP	GO:1901293	nucleoside phosphate biosynthetic process	5/776	146/14397	0.900255	0.94991	113061569/113070012/113064346/113119380/113077165	LOC113061569/LOC113070012/LOC113064346/LOC113119380/LOC113077165	5	0		5	113061569/113070012/113064346/113119380/113077165
BP	GO:0016071	mRNA metabolic process	3/776	97/14397	0.900521	0.94991	113117348/113102980/113051708	LOC113117348/ssu72/LOC113051708	3	0		3	113117348/113102980/113051708
BP	GO:0051246	regulation of protein metabolic process	1/776	42/14397	0.902754	0.950528	113042386	LOC113042386	1	1	113042386	0
BP	GO:0006412	translation	14/776	352/14397	0.90952	0.955907	113042386/113112980/113045247/113054338/113113032/113121054/113098759/113042421/113081276/113076401/113060080/113105963/113119671/113047266	LOC113042386/LOC113112980/LOC113045247/LOC113054338/LOC113113032/LOC113121054/LOC113098759/LOC113042421/LOC113081276/LOC113076401/LOC113060080/LOC113105963/mettl17/LOC113047266	14	3	113042386/113113032/113121054	11	113112980/113045247/113054338/113098759/113042421/113081276/113076401/113060080/113105963/113119671/113047266
BP	GO:0005996	monosaccharide metabolic process	1/776	44/14397	0.912984	0.956792	113041858	LOC113041858	1	0		1	113041858
BP	GO:0098655	cation transmembrane transport	4/776	126/14397	0.913679	0.956792	113054428/113108358/113096351/113053018	LOC113054428/LOC113108358/LOC113096351/LOC113053018	4	3	113108358/113096351/113053018	1	113054428
BP	GO:0043043	peptide biosynthetic process	14/776	356/14397	0.917191	0.958731	113042386/113112980/113045247/113054338/113113032/113121054/113098759/113042421/113081276/113076401/113060080/113105963/113119671/113047266	LOC113042386/LOC113112980/LOC113045247/LOC113054338/LOC113113032/LOC113121054/LOC113098759/LOC113042421/LOC113081276/LOC113076401/LOC113060080/LOC113105963/mettl17/LOC113047266	14	3	113042386/113113032/113121054	11	113112980/113045247/113054338/113098759/113042421/113081276/113076401/113060080/113105963/113119671/113047266
BP	GO:0043604	amide biosynthetic process	14/776	360/14397	0.924313	0.963884	113042386/113112980/113045247/113054338/113113032/113121054/113098759/113042421/113081276/113076401/113060080/113105963/113119671/113047266	LOC113042386/LOC113112980/LOC113045247/LOC113054338/LOC113113032/LOC113121054/LOC113098759/LOC113042421/LOC113081276/LOC113076401/LOC113060080/LOC113105963/mettl17/LOC113047266	14	3	113042386/113113032/113121054	11	113112980/113045247/113054338/113098759/113042421/113081276/113076401/113060080/113105963/113119671/113047266
BP	GO:0044248	cellular catabolic process	9/776	249/14397	0.925463	0.963884	113079947/113097707/113070198/113121095/113080802/113115927/113076487/113045329/113058873	LOC113079947/LOC113097707/LOC113070198/LOC113121095/LOC113080802/LOC113115927/LOC113076487/LOC113045329/LOC113058873	9	3	113097707/113080802/113045329	6	113079947/113070198/113121095/113115927/113076487/113058873
BP	GO:0006790	sulfur compound metabolic process	1/776	48/14397	0.930332	0.96721	113094317	LOC113094317	1	0		1	113094317
BP	GO:0098662	inorganic cation transmembrane transport	3/776	108/14397	0.935439	0.970771	113054428/113108358/113053018	LOC113054428/LOC113108358/LOC113053018	3	2	113108358/113053018	1	113054428
BP	GO:0006413	translational initiation	1/776	51/14397	0.941036	0.974825	113121054	LOC113121054	1	1	113121054	0
BP	GO:0098660	inorganic ion transmembrane transport	3/776	113/14397	0.947229	0.978152	113054428/113108358/113053018	LOC113054428/LOC113108358/LOC113053018	3	2	113108358/113053018	1	113054428
BP	GO:0006518	peptide metabolic process	14/776	376/14397	0.947855	0.978152	113042386/113112980/113045247/113054338/113113032/113121054/113098759/113042421/113081276/113076401/113060080/113105963/113119671/113047266	LOC113042386/LOC113112980/LOC113045247/LOC113054338/LOC113113032/LOC113121054/LOC113098759/LOC113042421/LOC113081276/LOC113076401/LOC113060080/LOC113105963/mettl17/LOC113047266	14	3	113042386/113113032/113121054	11	113112980/113045247/113054338/113098759/113042421/113081276/113076401/113060080/113105963/113119671/113047266
BP	GO:0019725	cellular homeostasis	3/776	114/14397	0.949333	0.978152	113054428/113064496/113066124	LOC113054428/LOC113064496/LOC113066124	3	1	113066124	2	113054428/113064496
BP	GO:0070838	divalent metal ion transport	1/776	55/14397	0.952796	0.978227	113054428	LOC113054428	1	0		1	113054428
BP	GO:0072511	divalent inorganic cation transport	1/776	55/14397	0.952796	0.978227	113054428	LOC113054428	1	0		1	113054428
BP	GO:0006928	movement of cell or subcellular component	4/776	144/14397	0.955262	0.979017	113039632/113121093/113046152/113065778	LOC113039632/LOC113121093/LOC113046152/LOC113065778	4	1	113065778	3	113039632/113121093/113046152
BP	GO:0007017	microtubule-based process	6/776	197/14397	0.958136	0.980221	113121093/113065778/113116145/113106274/113102225/113059321	LOC113121093/LOC113065778/LOC113116145/LOC113106274/LOC113102225/LOC113059321	6	2	113065778/113116145	4	113121093/113106274/113102225/113059321
BP	GO:0043603	cellular amide metabolic process	14/776	392/14397	0.964776	0.985267	113042386/113112980/113045247/113054338/113113032/113121054/113098759/113042421/113081276/113076401/113060080/113105963/113119671/113047266	LOC113042386/LOC113112980/LOC113045247/LOC113054338/LOC113113032/LOC113121054/LOC113098759/LOC113042421/LOC113081276/LOC113076401/LOC113060080/LOC113105963/mettl17/LOC113047266	14	3	113042386/113113032/113121054	11	113112980/113045247/113054338/113098759/113042421/113081276/113076401/113060080/113105963/113119671/113047266
BP	GO:0006836	neurotransmitter transport	1/776	63/14397	0.969754	0.988601	113074147	LOC113074147	1	0		1	113074147
BP	GO:0030001	metal ion transport	8/776	261/14397	0.973712	0.990485	113054428/113110585/113096637/113108358/113059733/113077316/113053018/113041686	LOC113054428/LOC113110585/LOC113096637/LOC113108358/LOC113059733/LOC113077316/LOC113053018/LOC113041686	8	5	113096637/113108358/113077316/113053018/113041686	3	113054428/113110585/113059733
BP	GO:0006470	protein dephosphorylation	3/776	131/14397	0.975036	0.990485	113098428/113064980/113091595	LOC113098428/ptprc/LOC113091595	3	1	113098428	2	113064980/113091595
BP	GO:0006164	purine nucleotide biosynthetic process	1/776	70/14397	0.979516	0.992345	113064346	LOC113064346	1	0		1	113064346
BP	GO:0072522	purine-containing compound biosynthetic process	1/776	71/14397	0.980625	0.992345	113064346	LOC113064346	1	0		1	113064346
BP	GO:0045454	cell redox homeostasis	1/776	73/14397	0.982667	0.992345	113064496	LOC113064496	1	0		1	113064496
BP	GO:0042592	homeostatic process	3/776	141/14397	0.983746	0.992345	113054428/113064496/113066124	LOC113054428/LOC113064496/LOC113066124	3	1	113066124	2	113054428/113064496
BP	GO:0006812	cation transport	14/776	427/14397	0.985985	0.992868	113066961/113054428/113117302/113121205/113110585/113108898/113096637/113108358/113059733/113096351/113077316/113046150/113053018/113041686	LOC113066961/LOC113054428/LOC113117302/LOC113121205/LOC113110585/LOC113108898/LOC113096637/LOC113108358/LOC113059733/LOC113096351/LOC113077316/LOC113046150/LOC113053018/LOC113041686	14	7	113121205/113096637/113108358/113096351/113077316/113053018/113041686	7	113066961/113054428/113117302/113110585/113108898/113059733/113046150
BP	GO:0015074	DNA integration	1/776	80/14397	0.988264	0.993429	novel.1045	-	1	0		1	novel.1045
BP	GO:0007018	microtubule-based movement	2/776	128/14397	0.993268	0.996541	113121093/113065778	LOC113121093/LOC113065778	2	1	113065778	1	113121093
BP	GO:0015672	monovalent inorganic cation transport	5/776	231/14397	0.995554	0.996541	113110585/113096637/113059733/113077316/113041686	LOC113110585/LOC113096637/LOC113059733/LOC113077316/LOC113041686	5	3	113096637/113077316/113041686	2	113110585/113059733
BP	GO:0016311	dephosphorylation	6/776	266/14397	0.996541	0.996541	113110250/113098428/113064980/113055620/113039578/113091595	LOC113110250/LOC113098428/ptprc/LOC113055620/dusp22/LOC113091595	6	1	113098428	5	113110250/113064980/113055620/113039578/113091595
CC	GO:0015629	actin cytoskeleton	44/537	258/9177	8.59555e-11	1.36669e-08	113111009/113075300/113045861/113073657/113040721/113116625/113068771/113068772/113068776/113086579/113043321/113066902/113050149/113118768/113076613/113058495/113104533/113047205/113047979/113060176/113048252/113076616/113042719/113049350/113064482/113119167/113076612/113102225/113068770/113081924/113091543/113100350/113106121/113097721/113098037/113039067/113076774/113054761/113094691/113075280…	LOC113111009/LOC113075300/LOC113045861/LOC113073657/LOC113040721/LOC113116625/LOC113068771/LOC113068772/LOC113068776/LOC113086579/LOC113043321/LOC113066902/LOC113050149/LOC113118768/LOC113076613/LOC113058495/LOC113104533/LOC113047205/tnnt2/LOC113060176/LOC113048252/LOC113076616/LOC113042719/LOC113049350/LOC113064482/LOC113119167/LOC113076612/LOC113102225/LOC113068770/LOC113081924/LOC113091543/LOC…	44	16	113075300/113073657/113086579/113076613/113076616/113049350/113119167/113076612/113081924/113091543/113106121/113097721/113098037/113076774/113108919/113109044	28	113111009/113045861/113040721/113116625/113068771/113068772/113068776/113043321/113066902/113050149/113118768/113058495/113104533/113047205/113047979/113060176/113048252/113042719/113064482/113102225/113068770/113100350/113039067/113054761/113094691/113075280/113042655/113097715
CC	GO:0044430	cytoskeletal part	54/537	440/9177	1.30386e-07	5.57549e-06	113111009/113075300/113045861/113073657/113040721/113116625/113068771/113068772/113068776/113086579/113043321/113066902/113050149/113118768/113076613/113058495/113104533/113062644/113047205/113047979/113060176/113048252/113057172/113076616/113045681/113042719/113049350/113064482/113106274/113119167/113076612/113102225/113080994/113068770/113081924/113111316/113091543/113100350/113080505/113110796…	LOC113111009/LOC113075300/LOC113045861/LOC113073657/LOC113040721/LOC113116625/LOC113068771/LOC113068772/LOC113068776/LOC113086579/LOC113043321/LOC113066902/LOC113050149/LOC113118768/LOC113076613/LOC113058495/LOC113104533/LOC113062644/LOC113047205/tnnt2/LOC113060176/LOC113048252/LOC113057172/LOC113076616/LOC113045681/LOC113042719/LOC113049350/LOC113064482/LOC113106274/LOC113119167/LOC113076612/LOC…	54	17	113075300/113073657/113086579/113076613/113076616/113049350/113119167/113076612/113081924/113091543/113106121/113097721/113098037/113076774/113042562/113108919/113109044	37	113111009/113045861/113040721/113116625/113068771/113068772/113068776/113043321/113066902/113050149/113118768/113058495/113104533/113062644/113047205/113047979/113060176/113048252/113057172/113045681/113042719/113064482/113106274/113102225/113080994/113068770/113111316/113100350/113080505/113110796/113039067/113054761/113094691/113075280/113112946/113042655/113097715
CC	GO:0005861	troponin complex	13/537	41/9177	3.15594e-07	5.57549e-06	113045861/113043321/113066902/113050149/113118768/113058495/113104533/113047205/113047979/113060176/113048252/113100350/113106121	LOC113045861/LOC113043321/LOC113066902/LOC113050149/LOC113118768/LOC113058495/LOC113104533/LOC113047205/tnnt2/LOC113060176/LOC113048252/LOC113100350/LOC113106121	13	1	113106121	12	113045861/113043321/113066902/113050149/113118768/113058495/113104533/113047205/113047979/113060176/113048252/113100350
CC	GO:0005865	striated muscle thin filament	13/537	41/9177	3.15594e-07	5.57549e-06	113045861/113043321/113066902/113050149/113118768/113058495/113104533/113047205/113047979/113060176/113048252/113100350/113106121	LOC113045861/LOC113043321/LOC113066902/LOC113050149/LOC113118768/LOC113058495/LOC113104533/LOC113047205/tnnt2/LOC113060176/LOC113048252/LOC113100350/LOC113106121	13	1	113106121	12	113045861/113043321/113066902/113050149/113118768/113058495/113104533/113047205/113047979/113060176/113048252/113100350
CC	GO:0030016	myofibril	13/537	41/9177	3.15594e-07	5.57549e-06	113045861/113043321/113066902/113050149/113118768/113058495/113104533/113047205/113047979/113060176/113048252/113100350/113106121	LOC113045861/LOC113043321/LOC113066902/LOC113050149/LOC113118768/LOC113058495/LOC113104533/LOC113047205/tnnt2/LOC113060176/LOC113048252/LOC113100350/LOC113106121	13	1	113106121	12	113045861/113043321/113066902/113050149/113118768/113058495/113104533/113047205/113047979/113060176/113048252/113100350
CC	GO:0030017	sarcomere	13/537	41/9177	3.15594e-07	5.57549e-06	113045861/113043321/113066902/113050149/113118768/113058495/113104533/113047205/113047979/113060176/113048252/113100350/113106121	LOC113045861/LOC113043321/LOC113066902/LOC113050149/LOC113118768/LOC113058495/LOC113104533/LOC113047205/tnnt2/LOC113060176/LOC113048252/LOC113100350/LOC113106121	13	1	113106121	12	113045861/113043321/113066902/113050149/113118768/113058495/113104533/113047205/113047979/113060176/113048252/113100350
CC	GO:0036379	myofilament	13/537	41/9177	3.15594e-07	5.57549e-06	113045861/113043321/113066902/113050149/113118768/113058495/113104533/113047205/113047979/113060176/113048252/113100350/113106121	LOC113045861/LOC113043321/LOC113066902/LOC113050149/LOC113118768/LOC113058495/LOC113104533/LOC113047205/tnnt2/LOC113060176/LOC113048252/LOC113100350/LOC113106121	13	1	113106121	12	113045861/113043321/113066902/113050149/113118768/113058495/113104533/113047205/113047979/113060176/113048252/113100350
CC	GO:0043292	contractile fiber	13/537	41/9177	3.15594e-07	5.57549e-06	113045861/113043321/113066902/113050149/113118768/113058495/113104533/113047205/113047979/113060176/113048252/113100350/113106121	LOC113045861/LOC113043321/LOC113066902/LOC113050149/LOC113118768/LOC113058495/LOC113104533/LOC113047205/tnnt2/LOC113060176/LOC113048252/LOC113100350/LOC113106121	13	1	113106121	12	113045861/113043321/113066902/113050149/113118768/113058495/113104533/113047205/113047979/113060176/113048252/113100350
CC	GO:0044449	contractile fiber part	13/537	41/9177	3.15594e-07	5.57549e-06	113045861/113043321/113066902/113050149/113118768/113058495/113104533/113047205/113047979/113060176/113048252/113100350/113106121	LOC113045861/LOC113043321/LOC113066902/LOC113050149/LOC113118768/LOC113058495/LOC113104533/LOC113047205/tnnt2/LOC113060176/LOC113048252/LOC113100350/LOC113106121	13	1	113106121	12	113045861/113043321/113066902/113050149/113118768/113058495/113104533/113047205/113047979/113060176/113048252/113100350
CC	GO:0016459	myosin complex	28/537	185/9177	3.02918e-06	4.8164e-05	113075300/113073657/113040721/113116625/113068771/113068772/113068776/113086579/113076613/113076616/113042719/113049350/113064482/113119167/113076612/113068770/113081924/113091543/113097721/113098037/113039067/113076774/113054761/113094691/113042655/113097715/113108919/113109044	LOC113075300/LOC113073657/LOC113040721/LOC113116625/LOC113068771/LOC113068772/LOC113068776/LOC113086579/LOC113076613/LOC113076616/LOC113042719/LOC113049350/LOC113064482/LOC113119167/LOC113076612/LOC113068770/LOC113081924/LOC113091543/LOC113097721/LOC113098037/LOC113039067/LOC113076774/LOC113054761/LOC113094691/LOC113042655/LOC113097715/LOC113108919/myo1b	28	15	113075300/113073657/113086579/113076613/113076616/113049350/113119167/113076612/113081924/113091543/113097721/113098037/113076774/113108919/113109044	13	113040721/113116625/113068771/113068772/113068776/113042719/113064482/113068770/113039067/113054761/113094691/113042655/113097715
CC	GO:0099080	supramolecular complex	22/537	174/9177	0.000501572	0.00613461	113045861/113043321/113066902/113050149/113118768/113058495/113104533/113062644/113047205/113047979/113060176/113048252/113057172/113045681/113080994/113111316/113100350/113080505/113110796/113106121/113042562/113112946	LOC113045861/LOC113043321/LOC113066902/LOC113050149/LOC113118768/LOC113058495/LOC113104533/LOC113062644/LOC113047205/tnnt2/LOC113060176/LOC113048252/LOC113057172/LOC113045681/LOC113080994/LOC113111316/LOC113100350/LOC113080505/LOC113110796/LOC113106121/LOC113042562/LOC113112946	22	2	113106121/113042562	20	113045861/113043321/113066902/113050149/113118768/113058495/113104533/113062644/113047205/113047979/113060176/113048252/113057172/113045681/113080994/113111316/113100350/113080505/113110796/113112946
CC	GO:0099081	supramolecular polymer	22/537	174/9177	0.000501572	0.00613461	113045861/113043321/113066902/113050149/113118768/113058495/113104533/113062644/113047205/113047979/113060176/113048252/113057172/113045681/113080994/113111316/113100350/113080505/113110796/113106121/113042562/113112946	LOC113045861/LOC113043321/LOC113066902/LOC113050149/LOC113118768/LOC113058495/LOC113104533/LOC113062644/LOC113047205/tnnt2/LOC113060176/LOC113048252/LOC113057172/LOC113045681/LOC113080994/LOC113111316/LOC113100350/LOC113080505/LOC113110796/LOC113106121/LOC113042562/LOC113112946	22	2	113106121/113042562	20	113045861/113043321/113066902/113050149/113118768/113058495/113104533/113062644/113047205/113047979/113060176/113048252/113057172/113045681/113080994/113111316/113100350/113080505/113110796/113112946
CC	GO:0099512	supramolecular fiber	22/537	174/9177	0.000501572	0.00613461	113045861/113043321/113066902/113050149/113118768/113058495/113104533/113062644/113047205/113047979/113060176/113048252/113057172/113045681/113080994/113111316/113100350/113080505/113110796/113106121/113042562/113112946	LOC113045861/LOC113043321/LOC113066902/LOC113050149/LOC113118768/LOC113058495/LOC113104533/LOC113062644/LOC113047205/tnnt2/LOC113060176/LOC113048252/LOC113057172/LOC113045681/LOC113080994/LOC113111316/LOC113100350/LOC113080505/LOC113110796/LOC113106121/LOC113042562/LOC113112946	22	2	113106121/113042562	20	113045861/113043321/113066902/113050149/113118768/113058495/113104533/113062644/113047205/113047979/113060176/113048252/113057172/113045681/113080994/113111316/113100350/113080505/113110796/113112946
CC	GO:0044421	extracellular region part	20/537	197/9177	0.0112363	0.127612	113117534/113115108/113081284/113054687/113049641/113043243/113097363/113097364/113120943/113097362/113068112/113115113/113069550/113051472/113039596/113058598/113040158/113058647/113052913/113110507	LOC113117534/LOC113115108/LOC113081284/LOC113054687/LOC113049641/LOC113043243/LOC113097363/LOC113097364/LOC113120943/LOC113097362/LOC113068112/LOC113115113/LOC113069550/LOC113051472/cpamd8/LOC113058598/LOC113040158/LOC113058647/LOC113052913/LOC113110507	20	16	113117534/113115108/113081284/113043243/113097363/113120943/113097362/113068112/113115113/113069550/113051472/113039596/113058598/113040158/113058647/113052913	4	113054687/113049641/113097364/113110507
CC	GO:0031410	cytoplasmic vesicle	8/537	59/9177	0.0207602	0.194169	113079820/113081155/113062417/113083908/113119661/113050937/113074361/113091353	LOC113079820/LOC113081155/LOC113062417/LOC113083908/LOC113119661/LOC113050937/LOC113074361/LOC113091353	8	0		8	113079820/113081155/113062417/113083908/113119661/113050937/113074361/113091353
CC	GO:0031982	vesicle	8/537	59/9177	0.0207602	0.194169	113079820/113081155/113062417/113083908/113119661/113050937/113074361/113091353	LOC113079820/LOC113081155/LOC113062417/LOC113083908/LOC113119661/LOC113050937/LOC113074361/LOC113091353	8	0		8	113079820/113081155/113062417/113083908/113119661/113050937/113074361/113091353
CC	GO:0097708	intracellular vesicle	8/537	59/9177	0.0207602	0.194169	113079820/113081155/113062417/113083908/113119661/113050937/113074361/113091353	LOC113079820/LOC113081155/LOC113062417/LOC113083908/LOC113119661/LOC113050937/LOC113074361/LOC113091353	8	0		8	113079820/113081155/113062417/113083908/113119661/113050937/113074361/113091353
CC	GO:0005615	extracellular space	10/537	93/9177	0.0446725	0.363434	113115108/113054687/113049641/113097363/113097364/113097362/113115113/113039596/113058647/113110507	LOC113115108/LOC113054687/LOC113049641/LOC113097363/LOC113097364/LOC113097362/LOC113115113/cpamd8/LOC113058647/LOC113110507	10	6	113115108/113097363/113097362/113115113/113039596/113058647	4	113054687/113049641/113097364/113110507
CC	GO:0000793	condensed chromosome	3/537	14/9177	0.044742	0.363434	113120180/113051167/113068744	LOC113120180/LOC113051167/hus1	3	0		3	113120180/113051167/113068744
CC	GO:0005578	proteinaceous extracellular matrix	6/537	45/9177	0.045715	0.363434	113117534/113120943/113068112/113069550/113040158/113052913	LOC113117534/LOC113120943/LOC113068112/LOC113069550/LOC113040158/LOC113052913	6	6	113117534/113120943/113068112/113069550/113040158/113052913	0
CC	GO:0044454	nuclear chromosome part	3/537	15/9177	0.0535695	0.405598	113120180/113051167/113068744	LOC113120180/LOC113051167/hus1	3	0		3	113120180/113051167/113068744
CC	GO:0031012	extracellular matrix	10/537	104/9177	0.0824515	0.5959	113117534/113081284/113043243/113120943/113068112/113069550/113051472/113058598/113040158/113052913	LOC113117534/LOC113081284/LOC113043243/LOC113120943/LOC113068112/LOC113069550/LOC113051472/LOC113058598/LOC113040158/LOC113052913	10	10	113117534/113081284/113043243/113120943/113068112/113069550/113051472/113058598/113040158/113052913	0
CC	GO:0042611	MHC protein complex	2/537	13/9177	0.174334	0.997528	113119912/113070742	LOC113119912/LOC113070742	2	1	113070742	1	113119912
CC	GO:0042613	MHC class II protein complex	2/537	13/9177	0.174334	0.997528	113119912/113070742	LOC113119912/LOC113070742	2	1	113070742	1	113119912
CC	GO:0000228	nuclear chromosome	3/537	26/9177	0.19255	0.997528	113120180/113051167/113068744	LOC113120180/LOC113051167/hus1	3	0		3	113120180/113051167/113068744
CC	GO:0032040	small-subunit processome	2/537	14/9177	0.195933	0.997528	113076491/113085622	LOC113076491/LOC113085622	2	0		2	113076491/113085622
CC	GO:0012507	ER to Golgi transport vesicle membrane	2/537	16/9177	0.239931	0.997528	113050937/113091353	LOC113050937/LOC113091353	2	0		2	113050937/113091353
CC	GO:0030127	COPII vesicle coat	2/537	16/9177	0.239931	0.997528	113050937/113091353	LOC113050937/LOC113091353	2	0		2	113050937/113091353
CC	GO:0030134	ER to Golgi transport vesicle	2/537	16/9177	0.239931	0.997528	113050937/113091353	LOC113050937/LOC113091353	2	0		2	113050937/113091353
CC	GO:0005759	mitochondrial matrix	2/537	17/9177	0.262124	0.997528	113068167/113073483	alas1/LOC113073483	2	1	113073483	1	113068167
CC	GO:0044427	chromosomal part	6/537	74/9177	0.26438	0.997528	113077415/113120180/113055539/113051167/113068744/113055489	LOC113077415/LOC113120180/LOC113055539/LOC113051167/hus1/LOC113055489	6	1	113055489	5	113077415/113120180/113055539/113051167/113068744
CC	GO:0005885	Arp2/3 protein complex	2/537	18/9177	0.284326	0.997528	113111009/113075280	LOC113111009/LOC113075280	2	0		2	113111009/113075280
CC	GO:0030684	preribosome	2/537	18/9177	0.284326	0.997528	113076491/113085622	LOC113076491/LOC113085622	2	0		2	113076491/113085622
CC	GO:0005882	intermediate filament	9/537	122/9177	0.284812	0.997528	113062644/113057172/113045681/113080994/113111316/113080505/113110796/113042562/113112946	LOC113062644/LOC113057172/LOC113045681/LOC113080994/LOC113111316/LOC113080505/LOC113110796/LOC113042562/LOC113112946	9	1	113042562	8	113062644/113057172/113045681/113080994/113111316/113080505/113110796/113112946
CC	GO:0045111	intermediate filament cytoskeleton	9/537	122/9177	0.284812	0.997528	113062644/113057172/113045681/113080994/113111316/113080505/113110796/113042562/113112946	LOC113062644/LOC113057172/LOC113045681/LOC113080994/LOC113111316/LOC113080505/LOC113110796/LOC113042562/LOC113112946	9	1	113042562	8	113062644/113057172/113045681/113080994/113111316/113080505/113110796/113112946
CC	GO:0000786	nucleosome	2/537	19/9177	0.306462	0.997528	113055539/113055489	LOC113055539/LOC113055489	2	1	113055489	1	113055539
CC	GO:0005912	adherens junction	2/537	19/9177	0.306462	0.997528	113043431/113060836	tln2/LOC113060836	2	1	113043431	1	113060836
CC	GO:0005924	cell-substrate adherens junction	2/537	19/9177	0.306462	0.997528	113043431/113060836	tln2/LOC113060836	2	1	113043431	1	113060836
CC	GO:0005925	focal adhesion	2/537	19/9177	0.306462	0.997528	113043431/113060836	tln2/LOC113060836	2	1	113043431	1	113060836
CC	GO:0030055	cell-substrate junction	2/537	19/9177	0.306462	0.997528	113043431/113060836	tln2/LOC113060836	2	1	113043431	1	113060836
CC	GO:0032993	protein-DNA complex	2/537	19/9177	0.306462	0.997528	113055539/113055489	LOC113055539/LOC113055489	2	1	113055489	1	113055539
CC	GO:0070161	anchoring junction	2/537	19/9177	0.306462	0.997528	113043431/113060836	tln2/LOC113060836	2	1	113043431	1	113060836
CC	GO:0099513	polymeric cytoskeletal fiber	9/537	129/9177	0.342247	0.997528	113062644/113057172/113045681/113080994/113111316/113080505/113110796/113042562/113112946	LOC113062644/LOC113057172/LOC113045681/LOC113080994/LOC113111316/LOC113080505/LOC113110796/LOC113042562/LOC113112946	9	1	113042562	8	113062644/113057172/113045681/113080994/113111316/113080505/113110796/113112946
CC	GO:0044815	DNA packaging complex	2/537	21/9177	0.350267	0.997528	113055539/113055489	LOC113055539/LOC113055489	2	1	113055489	1	113055539
CC	GO:0098797	plasma membrane protein complex	4/537	52/9177	0.362577	0.997528	113119912/113046744/113070742/113081112	LOC113119912/LOC113046744/LOC113070742/LOC113081112	4	2	113070742/113081112	2	113119912/113046744
CC	GO:0019773	proteasome core complex, alpha-subunit complex	2/537	23/9177	0.393089	0.997528	113121095/113058873	LOC113121095/LOC113058873	2	0		2	113121095/113058873
CC	GO:0030054	cell junction	3/537	39/9177	0.401567	0.997528	113109877/113043431/113060836	LOC113109877/tln2/LOC113060836	3	1	113043431	2	113109877/113060836
CC	GO:0000785	chromatin	2/537	24/9177	0.414021	0.997528	113055539/113055489	LOC113055539/LOC113055489	2	1	113055489	1	113055539
CC	GO:0005694	chromosome	7/537	107/9177	0.436999	0.997528	113077415/113120180/113055539/113051167/113111158/113068744/113055489	LOC113077415/LOC113120180/LOC113055539/LOC113051167/LOC113111158/hus1/LOC113055489	7	1	113055489	6	113077415/113120180/113055539/113051167/113111158/113068744
CC	GO:0030117	membrane coat	5/537	75/9177	0.449143	0.997528	113120483/113050937/113091353/113047282/113067368	LOC113120483/LOC113050937/LOC113091353/LOC113047282/LOC113067368	5	2	113047282/113067368	3	113120483/113050937/113091353
CC	GO:0048475	coated membrane	5/537	75/9177	0.449143	0.997528	113120483/113050937/113091353/113047282/113067368	LOC113120483/LOC113050937/LOC113091353/LOC113047282/LOC113067368	5	2	113047282/113067368	3	113120483/113050937/113091353
CC	GO:0005921	gap junction	1/537	10/9177	0.452987	0.997528	113109877	LOC113109877	1	0		1	113109877
CC	GO:0016011	dystroglycan complex	1/537	10/9177	0.452987	0.997528	113081112	LOC113081112	1	1	113081112	0
CC	GO:0016012	sarcoglycan complex	1/537	10/9177	0.452987	0.997528	113081112	LOC113081112	1	1	113081112	0
CC	GO:0033588	Elongator holoenzyme complex	1/537	10/9177	0.452987	0.997528	113113839	LOC113113839	1	0		1	113113839
CC	GO:0030658	transport vesicle membrane	2/537	26/9177	0.454755	0.997528	113050937/113091353	LOC113050937/LOC113091353	2	0		2	113050937/113091353
CC	GO:0044433	cytoplasmic vesicle part	3/537	43/9177	0.464583	0.997528	113050937/113074361/113091353	LOC113050937/LOC113074361/LOC113091353	3	0		3	113050937/113074361/113091353
CC	GO:0005667	transcription factor complex	5/537	77/9177	0.472232	0.997528	113058175/113109292/113115360/113108473/113044687	LOC113058175/LOC113109292/LOC113115360/LOC113108473/LOC113044687	5	1	113108473	4	113058175/113109292/113115360/113044687
CC	GO:0030133	transport vesicle	2/537	27/9177	0.474505	0.997528	113050937/113091353	LOC113050937/LOC113091353	2	0		2	113050937/113091353
CC	GO:0000922	spindle pole	1/537	11/9177	0.485031	0.997528	113106274	LOC113106274	1	0		1	113106274
CC	GO:0005681	spliceosomal complex	1/537	11/9177	0.485031	0.997528	113117348	LOC113117348	1	0		1	113117348
CC	GO:0000151	ubiquitin ligase complex	1/537	12/9177	0.515201	0.997528	113055829	LOC113055829	1	0		1	113055829
CC	GO:0005581	collagen trimer	1/537	12/9177	0.515201	0.997528	113053639	LOC113053639	1	1	113053639	0
CC	GO:0016010	dystrophin-associated glycoprotein complex	1/537	12/9177	0.515201	0.997528	113081112	LOC113081112	1	1	113081112	0
CC	GO:0090665	glycoprotein complex	1/537	12/9177	0.515201	0.997528	113081112	LOC113081112	1	1	113081112	0
CC	GO:0005834	heterotrimeric G-protein complex	1/537	14/9177	0.570351	0.997528	113046744	LOC113046744	1	0		1	113046744
CC	GO:0005890	sodium:potassium-exchanging ATPase complex	1/537	14/9177	0.570351	0.997528	113041686	LOC113041686	1	1	113041686	0
CC	GO:0009898	cytoplasmic side of plasma membrane	1/537	14/9177	0.570351	0.997528	113046744	LOC113046744	1	0		1	113046744
CC	GO:0019897	extrinsic component of plasma membrane	1/537	14/9177	0.570351	0.997528	113046744	LOC113046744	1	0		1	113046744
CC	GO:0031234	extrinsic component of cytoplasmic side of plasma membrane	1/537	14/9177	0.570351	0.997528	113046744	LOC113046744	1	0		1	113046744
CC	GO:0042995	cell projection	1/537	14/9177	0.570351	0.997528	113043431	tln2	1	1	113043431	0
CC	GO:0090533	cation-transporting ATPase complex	1/537	14/9177	0.570351	0.997528	113041686	LOC113041686	1	1	113041686	0
CC	GO:0098533	ATPase dependent transmembrane transport complex	1/537	14/9177	0.570351	0.997528	113041686	LOC113041686	1	1	113041686	0
CC	GO:0098552	side of membrane	1/537	14/9177	0.570351	0.997528	113046744	LOC113046744	1	0		1	113046744
CC	GO:0098562	cytoplasmic side of membrane	1/537	14/9177	0.570351	0.997528	113046744	LOC113046744	1	0		1	113046744
CC	GO:0120025	plasma membrane bounded cell projection	1/537	14/9177	0.570351	0.997528	113043431	tln2	1	1	113043431	0
CC	GO:1904949	ATPase complex	1/537	14/9177	0.570351	0.997528	113041686	LOC113041686	1	1	113041686	0
CC	GO:1905360	GTPase complex	1/537	14/9177	0.570351	0.997528	113046744	LOC113046744	1	0		1	113046744
CC	GO:0005911	cell-cell junction	1/537	15/9177	0.59553	0.997528	113109877	LOC113109877	1	0		1	113109877
CC	GO:0045202	synapse	1/537	15/9177	0.59553	0.997528	113043340	LOC113043340	1	1	113043340	0
CC	GO:0012506	vesicle membrane	2/537	34/9177	0.599758	0.997528	113050937/113091353	LOC113050937/LOC113091353	2	0		2	113050937/113091353
CC	GO:0030120	vesicle coat	2/537	34/9177	0.599758	0.997528	113050937/113091353	LOC113050937/LOC113091353	2	0		2	113050937/113091353
CC	GO:0030135	coated vesicle	2/537	34/9177	0.599758	0.997528	113050937/113091353	LOC113050937/LOC113091353	2	0		2	113050937/113091353
CC	GO:0030659	cytoplasmic vesicle membrane	2/537	34/9177	0.599758	0.997528	113050937/113091353	LOC113050937/LOC113091353	2	0		2	113050937/113091353
CC	GO:0030662	coated vesicle membrane	2/537	34/9177	0.599758	0.997528	113050937/113091353	LOC113050937/LOC113091353	2	0		2	113050937/113091353
CC	GO:0000428	DNA-directed RNA polymerase complex	2/537	35/9177	0.615704	0.997528	113109292/113070999	LOC113109292/polr3d	2	0		2	113109292/113070999
CC	GO:0030880	RNA polymerase complex	2/537	35/9177	0.615704	0.997528	113109292/113070999	LOC113109292/polr3d	2	0		2	113109292/113070999
CC	GO:0055029	nuclear DNA-directed RNA polymerase complex	2/537	35/9177	0.615704	0.997528	113109292/113070999	LOC113109292/polr3d	2	0		2	113109292/113070999
CC	GO:0005819	spindle	1/537	16/9177	0.619237	0.997528	113106274	LOC113106274	1	0		1	113106274
CC	GO:0000145	exocyst	2/537	37/9177	0.646125	0.997528	113057198/113112973	LOC113057198/LOC113112973	2	0		2	113057198/113112973
CC	GO:0005938	cell cortex	2/537	37/9177	0.646125	0.997528	113057198/113112973	LOC113057198/LOC113112973	2	0		2	113057198/113112973
CC	GO:0044448	cell cortex part	2/537	37/9177	0.646125	0.997528	113057198/113112973	LOC113057198/LOC113112973	2	0		2	113057198/113112973
CC	GO:0099568	cytoplasmic region	2/537	37/9177	0.646125	0.997528	113057198/113112973	LOC113057198/LOC113112973	2	0		2	113057198/113112973
CC	GO:0044459	plasma membrane part	7/537	131/9177	0.652326	0.997528	113119912/113046744/113070742/113096351/113081112/113057434/113041686	LOC113119912/LOC113046744/LOC113070742/LOC113096351/LOC113081112/LOC113057434/LOC113041686	7	5	113070742/113096351/113081112/113057434/113041686	2	113119912/113046744
CC	GO:0000159	protein phosphatase type 2A complex	1/537	18/9177	0.66257	0.997528	113104940	LOC113104940	1	1	113104940	0
CC	GO:0030131	clathrin adaptor complex	1/537	18/9177	0.66257	0.997528	113067368	LOC113067368	1	1	113067368	0
CC	GO:0005783	endoplasmic reticulum	6/537	114/9177	0.663784	0.997528	113060751/113113430/113040071/113038237/113045392/113069481	LOC113060751/LOC113113430/LOC113040071/LOC113038237/LOC113045392/ero1a	6	2	113040071/113045392	4	113060751/113113430/113038237/113069481
CC	GO:0000139	Golgi membrane	2/537	39/9177	0.674609	0.997528	113100338/113038007	LOC113100338/LOC113038007	2	0		2	113100338/113038007
CC	GO:0031974	membrane-enclosed lumen	9/537	174/9177	0.696682	0.997528	113078130/113068167/113120180/113073483/113109292/113051167/113070999/113039307/113068744	LOC113078130/alas1/LOC113120180/LOC113073483/LOC113109292/LOC113051167/polr3d/tada1/hus1	9	1	113073483	8	113078130/113068167/113120180/113109292/113051167/113070999/113039307/113068744
CC	GO:0043233	organelle lumen	9/537	174/9177	0.696682	0.997528	113078130/113068167/113120180/113073483/113109292/113051167/113070999/113039307/113068744	LOC113078130/alas1/LOC113120180/LOC113073483/LOC113109292/LOC113051167/polr3d/tada1/hus1	9	1	113073483	8	113078130/113068167/113120180/113109292/113051167/113070999/113039307/113068744
CC	GO:0070013	intracellular organelle lumen	9/537	174/9177	0.696682	0.997528	113078130/113068167/113120180/113073483/113109292/113051167/113070999/113039307/113068744	LOC113078130/alas1/LOC113120180/LOC113073483/LOC113109292/LOC113051167/polr3d/tada1/hus1	9	1	113073483	8	113078130/113068167/113120180/113109292/113051167/113070999/113039307/113068744
CC	GO:0000123	histone acetyltransferase complex	1/537	20/9177	0.70098	0.997528	113039307	tada1	1	0		1	113039307
CC	GO:0019898	extrinsic component of membrane	1/537	20/9177	0.70098	0.997528	113046744	LOC113046744	1	0		1	113046744
CC	GO:0031248	protein acetyltransferase complex	1/537	20/9177	0.70098	0.997528	113039307	tada1	1	0		1	113039307
CC	GO:0044798	nuclear transcription factor complex	1/537	20/9177	0.70098	0.997528	113109292	LOC113109292	1	0		1	113109292
CC	GO:0090575	RNA polymerase II transcription factor complex	1/537	20/9177	0.70098	0.997528	113109292	LOC113109292	1	0		1	113109292
CC	GO:1902493	acetyltransferase complex	1/537	20/9177	0.70098	0.997528	113039307	tada1	1	0		1	113039307
CC	GO:0005887	integral component of plasma membrane	3/537	63/9177	0.721888	0.997528	113096351/113057434/113041686	LOC113096351/LOC113057434/LOC113041686	3	3	113096351/113057434/113041686	0
CC	GO:0031226	intrinsic component of plasma membrane	3/537	63/9177	0.721888	0.997528	113096351/113057434/113041686	LOC113096351/LOC113057434/LOC113041686	3	3	113096351/113057434/113041686	0
CC	GO:0061695	transferase complex, transferring phosphorus-containing groups	2/537	43/9177	0.725965	0.997528	113109292/113070999	LOC113109292/polr3d	2	0		2	113109292/113070999
CC	GO:0031985	Golgi cisterna	1/537	22/9177	0.735025	0.997528	113100338	LOC113100338	1	0		1	113100338
CC	GO:0032580	Golgi cisterna membrane	1/537	22/9177	0.735025	0.997528	113100338	LOC113100338	1	0		1	113100338
CC	GO:0005739	mitochondrion	8/537	165/9177	0.757438	0.997528	113042560/113068167/113117387/113073483/113053104/113095770/113080166/113117181	LOC113042560/alas1/LOC113117387/LOC113073483/LOC113053104/LOC113095770/LOC113080166/LOC113117181	8	6	113042560/113117387/113073483/113053104/113095770/113117181	2	113068167/113080166
CC	GO:0098796	membrane protein complex	11/537	223/9177	0.763485	0.997528	113120483/113119912/113046744/113070742/113050937/113074361/113091353/113081112/113047282/113046150/113067368	LOC113120483/LOC113119912/LOC113046744/LOC113070742/LOC113050937/LOC113074361/LOC113091353/LOC113081112/LOC113047282/LOC113046150/LOC113067368	11	4	113070742/113081112/113047282/113067368	7	113120483/113119912/113046744/113050937/113074361/113091353/113046150
CC	GO:0005815	microtubule organizing center	1/537	24/9177	0.765199	0.997528	113106274	LOC113106274	1	0		1	113106274
CC	GO:0030119	AP-type membrane coat adaptor complex	1/537	24/9177	0.765199	0.997528	113067368	LOC113067368	1	1	113067368	0
CC	GO:0071944	cell periphery	9/537	187/9177	0.773574	0.997528	113057198/113119912/113046744/113070742/113112973/113096351/113081112/113057434/113041686	LOC113057198/LOC113119912/LOC113046744/LOC113070742/LOC113112973/LOC113096351/LOC113081112/LOC113057434/LOC113041686	9	5	113070742/113096351/113081112/113057434/113041686	4	113057198/113119912/113046744/113112973
CC	GO:0008287	protein serine/threonine phosphatase complex	1/537	25/9177	0.778975	0.997528	113104940	LOC113104940	1	1	113104940	0
CC	GO:1903293	phosphatase complex	1/537	25/9177	0.778975	0.997528	113104940	LOC113104940	1	1	113104940	0
CC	GO:0005886	plasma membrane	7/537	150/9177	0.782583	0.997528	113119912/113046744/113070742/113096351/113081112/113057434/113041686	LOC113119912/LOC113046744/LOC113070742/LOC113096351/LOC113081112/LOC113057434/LOC113041686	7	5	113070742/113096351/113081112/113057434/113041686	2	113119912/113046744
CC	GO:0005839	proteasome core complex	2/537	49/9177	0.790029	0.997528	113121095/113058873	LOC113121095/LOC113058873	2	0		2	113121095/113058873
CC	GO:0000775	chromosome, centromeric region	1/537	26/9177	0.791944	0.997528	113077415	LOC113077415	1	0		1	113077415
CC	GO:1990234	transferase complex	4/537	92/9177	0.794687	0.997528	113055829/113109292/113070999/113039307	LOC113055829/LOC113109292/polr3d/tada1	4	0		4	113055829/113109292/113070999/113039307
CC	GO:0099023	tethering complex	2/537	50/9177	0.799324	0.997528	113057198/113112973	LOC113057198/LOC113112973	2	0		2	113057198/113112973
CC	GO:0005795	Golgi stack	1/537	27/9177	0.804153	0.997528	113100338	LOC113100338	1	0		1	113100338
CC	GO:0098687	chromosomal region	1/537	27/9177	0.804153	0.997528	113077415	LOC113077415	1	0		1	113077415
CC	GO:0030118	clathrin coat	1/537	28/9177	0.815647	0.997528	113067368	LOC113067368	1	1	113067368	0
CC	GO:0031981	nuclear lumen	7/537	157/9177	0.820211	0.997528	113078130/113120180/113109292/113051167/113070999/113039307/113068744	LOC113078130/LOC113120180/LOC113109292/LOC113051167/polr3d/tada1/hus1	7	0		7	113078130/113120180/113109292/113051167/113070999/113039307/113068744
CC	GO:0016591	DNA-directed RNA polymerase II, holoenzyme	1/537	30/9177	0.836654	0.997528	113109292	LOC113109292	1	0		1	113109292
CC	GO:0044428	nuclear part	9/537	204/9177	0.851602	0.997528	113078130/113055829/113120180/113109292/113051167/113117348/113070999/113039307/113068744	LOC113078130/LOC113055829/LOC113120180/LOC113109292/LOC113051167/LOC113117348/polr3d/tada1/hus1	9	0		9	113078130/113055829/113120180/113109292/113051167/113117348/113070999/113039307/113068744
CC	GO:0000502	proteasome complex	2/537	57/9177	0.85474	0.997528	113121095/113058873	LOC113121095/LOC113058873	2	0		2	113121095/113058873
CC	GO:1905369	endopeptidase complex	2/537	57/9177	0.85474	0.997528	113121095/113058873	LOC113121095/LOC113058873	2	0		2	113121095/113058873
CC	GO:0012505	endomembrane system	12/537	266/9177	0.861391	0.997528	113058722/113060751/113113430/113050937/113100338/113038007/113040071/113038237/113074361/113091353/113045392/113069481	LOC113058722/LOC113060751/LOC113113430/LOC113050937/LOC113100338/LOC113038007/LOC113040071/LOC113038237/LOC113074361/LOC113091353/LOC113045392/ero1a	12	2	113040071/113045392	10	113058722/113060751/113113430/113050937/113100338/113038007/113038237/113074361/113091353/113069481
CC	GO:0031984	organelle subcompartment	1/537	33/9177	0.86377	0.997528	113100338	LOC113100338	1	0		1	113100338
CC	GO:0098791	Golgi subcompartment	1/537	33/9177	0.86377	0.997528	113100338	LOC113100338	1	0		1	113100338
CC	GO:0015630	microtubule cytoskeleton	3/537	82/9177	0.866355	0.997528	113106274/113102225/113059321	LOC113106274/LOC113102225/LOC113059321	3	0		3	113106274/113102225/113059321
CC	GO:0005875	microtubule associated complex	1/537	35/9177	0.879302	0.997528	113102225	LOC113102225	1	0		1	113102225
CC	GO:1905368	peptidase complex	2/537	65/9177	0.900754	0.997528	113121095/113058873	LOC113121095/LOC113058873	2	0		2	113121095/113058873
CC	GO:0098588	bounding membrane of organelle	5/537	135/9177	0.903106	0.997528	113050937/113100338/113038007/113074361/113091353	LOC113050937/LOC113100338/LOC113038007/LOC113074361/LOC113091353	5	0		5	113050937/113100338/113038007/113074361/113091353
CC	GO:0098805	whole membrane	3/537	97/9177	0.928911	0.997528	113050937/113074361/113091353	LOC113050937/LOC113074361/LOC113091353	3	0		3	113050937/113074361/113091353
CC	GO:0016592	mediator complex	1/537	44/9177	0.930019	0.997528	113078130	LOC113078130	1	0		1	113078130
CC	GO:0005654	nucleoplasm	4/537	122/9177	0.932323	0.997528	113078130/113109292/113070999/113039307	LOC113078130/LOC113109292/polr3d/tada1	4	0		4	113078130/113109292/113070999/113039307
CC	GO:0044451	nucleoplasm part	4/537	122/9177	0.932323	0.997528	113078130/113109292/113070999/113039307	LOC113078130/LOC113109292/polr3d/tada1	4	0		4	113078130/113109292/113070999/113039307
CC	GO:0005794	Golgi apparatus	3/537	99/9177	0.934835	0.997528	113058722/113100338/113038007	LOC113058722/LOC113100338/LOC113038007	3	0		3	113058722/113100338/113038007
CC	GO:0044431	Golgi apparatus part	2/537	76/9177	0.94217	0.997528	113100338/113038007	LOC113100338/LOC113038007	2	0		2	113100338/113038007
CC	GO:0030529	intracellular ribonucleoprotein complex	10/537	260/9177	0.94472	0.997528	113045247/113054338/113117348/113076491/113098759/113042421/113081276/113076401/113047266/113085622	LOC113045247/LOC113054338/LOC113117348/LOC113076491/LOC113098759/LOC113042421/LOC113081276/LOC113076401/LOC113047266/LOC113085622	10	0		10	113045247/113054338/113117348/113076491/113098759/113042421/113081276/113076401/113047266/113085622
CC	GO:1990904	ribonucleoprotein complex	10/537	265/9177	0.952352	0.997528	113045247/113054338/113117348/113076491/113098759/113042421/113081276/113076401/113047266/113085622	LOC113045247/LOC113054338/LOC113117348/LOC113076491/LOC113098759/LOC113042421/LOC113081276/LOC113076401/LOC113047266/LOC113085622	10	0		10	113045247/113054338/113117348/113076491/113098759/113042421/113081276/113076401/113047266/113085622
CC	GO:0044429	mitochondrial part	4/537	135/9177	0.960038	0.997528	113068167/113073483/113053104/113117181	alas1/LOC113073483/LOC113053104/LOC113117181	4	3	113073483/113053104/113117181	1	113068167
CC	GO:1902495	transmembrane transporter complex	1/537	55/9177	0.964081	0.997528	113041686	LOC113041686	1	1	113041686	0
CC	GO:1990351	transporter complex	1/537	55/9177	0.964081	0.997528	113041686	LOC113041686	1	1	113041686	0
CC	GO:1902494	catalytic complex	9/537	257/9177	0.968953	0.997528	113055829/113121095/113046744/113109292/113104940/113070999/113039307/113058873/113041686	LOC113055829/LOC113121095/LOC113046744/LOC113109292/LOC113104940/polr3d/tada1/LOC113058873/LOC113041686	9	2	113104940/113041686	7	113055829/113121095/113046744/113109292/113070999/113039307/113058873
CC	GO:0005743	mitochondrial inner membrane	1/537	60/9177	0.973481	0.997528	113053104	LOC113053104	1	1	113053104	0
CC	GO:0005840	ribosome	7/537	218/9177	0.974821	0.997528	113045247/113054338/113098759/113042421/113081276/113076401/113047266	LOC113045247/LOC113054338/LOC113098759/LOC113042421/LOC113081276/LOC113076401/LOC113047266	7	0		7	113045247/113054338/113098759/113042421/113081276/113076401/113047266
CC	GO:0019866	organelle inner membrane	1/537	65/9177	0.980425	0.997528	113053104	LOC113053104	1	1	113053104	0
CC	GO:0031090	organelle membrane	6/537	202/9177	0.980986	0.997528	113053104/113050937/113100338/113038007/113074361/113091353	LOC113053104/LOC113050937/LOC113100338/LOC113038007/LOC113074361/LOC113091353	6	1	113053104	5	113050937/113100338/113038007/113074361/113091353
CC	GO:0005740	mitochondrial envelope	2/537	118/9177	0.993461	0.997528	113053104/113117181	LOC113053104/LOC113117181	2	2	113053104/113117181	0
CC	GO:0031967	organelle envelope	2/537	133/9177	0.99709	0.997528	113053104/113117181	LOC113053104/LOC113117181	2	2	113053104/113117181	0
CC	GO:0031975	envelope	2/537	133/9177	0.99709	0.997528	113053104/113117181	LOC113053104/LOC113117181	2	2	113053104/113117181	0
CC	GO:0031966	mitochondrial membrane	1/537	99/9177	0.997528	0.997528	113053104	LOC113053104	1	1	113053104	0
MF	GO:0004857	enzyme inhibitor activity	26/1510	192/25888	5.49006e-05	0.0194897	113117793/113115108/113039368/113049641/113089264/113117387/113097363/113039726/113039712/113065512/113043021/113097364/113070483/113097362/113081157/113048236/113115113/113039361/113095770/113039596/113062418/113094480/113115986/113058647/113108316/113108191	LOC113117793/LOC113115108/LOC113039368/LOC113049641/LOC113089264/LOC113117387/LOC113097363/LOC113039726/LOC113039712/LOC113065512/LOC113043021/LOC113097364/LOC113070483/LOC113097362/LOC113081157/LOC113048236/LOC113115113/LOC113039361/LOC113095770/cpamd8/LOC113062418/LOC113094480/LOC113115986/LOC113058647/LOC113108316/anos1	26	21	113117793/113115108/113089264/113117387/113097363/113039726/113039712/113043021/113070483/113097362/113081157/113048236/113115113/113095770/113039596/113062418/113094480/113115986/113058647/113108316/113108191	5	113039368/113049641/113065512/113097364/113039361
MF	GO:0003810	protein-glutamine gamma-glutamyltransferase activity	9/1510	36/25888	0.000170996	0.0303519	113042740/113066051/113042211/113065965/113040942/113042741/113089140/113102464/113086869	LOC113042740/LOC113066051/LOC113042211/LOC113065965/LOC113040942/LOC113042741/LOC113089140/LOC113102464/LOC113086869	9	5	113042740/113066051/113042211/113065965/113042741	4	113040942/113089140/113102464/113086869
MF	GO:0008440	inositol-1,4,5-trisphosphate 3-kinase activity	7/1510	24/25888	0.00032534	0.0384985	113069997/113095817/113061231/113076259/113064241/113045119/113064239	LOC113069997/LOC113095817/LOC113061231/LOC113076259/LOC113064241/LOC113045119/LOC113064239	7	0		7	113069997/113095817/113061231/113076259/113064241/113045119/113064239
MF	GO:0016755	transferase activity, transferring amino-acyl groups	9/1510	44/25888	0.000845302	0.0750206	113042740/113066051/113042211/113065965/113040942/113042741/113089140/113102464/113086869	LOC113042740/LOC113066051/LOC113042211/LOC113065965/LOC113040942/LOC113042741/LOC113089140/LOC113102464/LOC113086869	9	5	113042740/113066051/113042211/113065965/113042741	4	113040942/113089140/113102464/113086869
MF	GO:0051766	inositol trisphosphate kinase activity	7/1510	29/25888	0.00113552	0.080622	113069997/113095817/113061231/113076259/113064241/113045119/113064239	LOC113069997/LOC113095817/LOC113061231/LOC113076259/LOC113064241/LOC113045119/LOC113064239	7	0		7	113069997/113095817/113061231/113076259/113064241/113045119/113064239
MF	GO:0008289	lipid binding	29/1510	289/25888	0.00321436	0.17911	113069663/113073980/113062320/113064465/113121050/113062573/113057182/113071556/113107345/113079214/113043154/113104962/113048816/113043167/113120714/113119733/113049117/113079972/113062631/113055803/113044952/113057847/113079970/113092890/113116020/113112100/113039107/113078168/113086688	LOC113069663/LOC113073980/LOC113062320/LOC113064465/LOC113121050/LOC113062573/LOC113057182/LOC113071556/LOC113107345/LOC113079214/LOC113043154/pltp/LOC113048816/LOC113043167/LOC113120714/LOC113119733/LOC113049117/LOC113079972/LOC113062631/LOC113055803/LOC113044952/LOC113057847/LOC113079970/LOC113092890/LOC113116020/LOC113112100/LOC113039107/LOC113078168/LOC113086688	29	11	113073980/113064465/113121050/113062573/113079214/113104962/113043167/113119733/113112100/113039107/113078168	18	113069663/113062320/113057182/113071556/113107345/113043154/113048816/113120714/113049117/113079972/113062631/113055803/113044952/113057847/113079970/113092890/113116020/113086688
MF	GO:0003774	motor activity	30/1510	304/25888	0.00353175	0.17911	113075300/113073657/113040721/113116625/113068771/113121093/113068772/113068776/113086579/113076613/113065778/113076616/113042719/113049350/113064482/113119167/113076612/113068770/113081924/113091543/113097721/113098037/113039067/113076774/113054761/113094691/113042655/113097715/113108919/113109044	LOC113075300/LOC113073657/LOC113040721/LOC113116625/LOC113068771/LOC113121093/LOC113068772/LOC113068776/LOC113086579/LOC113076613/LOC113065778/LOC113076616/LOC113042719/LOC113049350/LOC113064482/LOC113119167/LOC113076612/LOC113068770/LOC113081924/LOC113091543/LOC113097721/LOC113098037/LOC113039067/LOC113076774/LOC113054761/LOC113094691/LOC113042655/LOC113097715/LOC113108919/myo1b	30	16	113075300/113073657/113086579/113076613/113065778/113076616/113049350/113119167/113076612/113081924/113091543/113097721/113098037/113076774/113108919/113109044	14	113040721/113116625/113068771/113121093/113068772/113068776/113042719/113064482/113068770/113039067/113054761/113094691/113042655/113097715
MF	GO:0004861	cyclin-dependent protein serine/threonine kinase inhibitor activity	4/1510	15/25888	0.0093697	0.369583	113039368/113065512/113043021/113039361	LOC113039368/LOC113065512/LOC113043021/LOC113039361	4	1	113043021	3	113039368/113065512/113039361
MF	GO:0030291	protein serine/threonine kinase inhibitor activity	4/1510	15/25888	0.0093697	0.369583	113039368/113065512/113043021/113039361	LOC113039368/LOC113065512/LOC113043021/LOC113039361	4	1	113043021	3	113039368/113065512/113039361
MF	GO:0030414	peptidase inhibitor activity	17/1510	159/25888	0.0116243	0.375149	113117793/113115108/113049641/113089264/113097363/113039726/113039712/113097364/113070483/113097362/113048236/113115113/113039596/113094480/113115986/113058647/113108191	LOC113117793/LOC113115108/LOC113049641/LOC113089264/LOC113097363/LOC113039726/LOC113039712/LOC113097364/LOC113070483/LOC113097362/LOC113048236/LOC113115113/cpamd8/LOC113094480/LOC113115986/LOC113058647/anos1	17	15	113117793/113115108/113089264/113097363/113039726/113039712/113070483/113097362/113048236/113115113/113039596/113094480/113115986/113058647/113108191	2	113049641/113097364
MF	GO:0061134	peptidase regulator activity	17/1510	159/25888	0.0116243	0.375149	113117793/113115108/113049641/113089264/113097363/113039726/113039712/113097364/113070483/113097362/113048236/113115113/113039596/113094480/113115986/113058647/113108191	LOC113117793/LOC113115108/LOC113049641/LOC113089264/LOC113097363/LOC113039726/LOC113039712/LOC113097364/LOC113070483/LOC113097362/LOC113048236/LOC113115113/cpamd8/LOC113094480/LOC113115986/LOC113058647/anos1	17	15	113117793/113115108/113089264/113097363/113039726/113039712/113070483/113097362/113048236/113115113/113039596/113094480/113115986/113058647/113108191	2	113049641/113097364
MF	GO:0004860	protein kinase inhibitor activity	4/1510	17/25888	0.0148868	0.377486	113039368/113065512/113043021/113039361	LOC113039368/LOC113065512/LOC113043021/LOC113039361	4	1	113043021	3	113039368/113065512/113039361
MF	GO:0016538	cyclin-dependent protein serine/threonine kinase regulator activity	4/1510	17/25888	0.0148868	0.377486	113039368/113065512/113043021/113039361	LOC113039368/LOC113065512/LOC113043021/LOC113039361	4	1	113043021	3	113039368/113065512/113039361
MF	GO:0019210	kinase inhibitor activity	4/1510	17/25888	0.0148868	0.377486	113039368/113065512/113043021/113039361	LOC113039368/LOC113065512/LOC113043021/LOC113039361	4	1	113043021	3	113039368/113065512/113039361
MF	GO:0032182	ubiquitin-like protein binding	3/1510	12/25888	0.0293048	0.683016	113059381/113054635/113109972	LOC113059381/LOC113054635/LOC113109972	3	0		3	113059381/113054635/113109972
MF	GO:0016702	oxidoreductase activity, acting on single donors with incorporation of molecular oxygen, incorporation of two atoms of oxygen	7/1510	53/25888	0.0334365	0.683016	113115538/113051774/113117099/113038237/113066049/113052072/113106487	LOC113115538/LOC113051774/LOC113117099/LOC113038237/LOC113066049/LOC113052072/LOC113106487	7	2	113052072/113106487	5	113115538/113051774/113117099/113038237/113066049
MF	GO:0004866	endopeptidase inhibitor activity	14/1510	141/25888	0.0361226	0.683016	113117793/113115108/113049641/113089264/113097363/113039726/113097364/113097362/113048236/113115113/113039596/113094480/113115986/113058647	LOC113117793/LOC113115108/LOC113049641/LOC113089264/LOC113097363/LOC113039726/LOC113097364/LOC113097362/LOC113048236/LOC113115113/cpamd8/LOC113094480/LOC113115986/LOC113058647	14	12	113117793/113115108/113089264/113097363/113039726/113097362/113048236/113115113/113039596/113094480/113115986/113058647	2	113049641/113097364
MF	GO:0061135	endopeptidase regulator activity	14/1510	141/25888	0.0361226	0.683016	113117793/113115108/113049641/113089264/113097363/113039726/113097364/113097362/113048236/113115113/113039596/113094480/113115986/113058647	LOC113117793/LOC113115108/LOC113049641/LOC113089264/LOC113097363/LOC113039726/LOC113097364/LOC113097362/LOC113048236/LOC113115113/cpamd8/LOC113094480/LOC113115986/LOC113058647	14	12	113117793/113115108/113089264/113097363/113039726/113097362/113048236/113115113/113039596/113094480/113115986/113058647	2	113049641/113097364
MF	GO:0016701	oxidoreductase activity, acting on single donors with incorporation of molecular oxygen	7/1510	54/25888	0.0365558	0.683016	113115538/113051774/113117099/113038237/113066049/113052072/113106487	LOC113115538/LOC113051774/LOC113117099/LOC113038237/LOC113066049/LOC113052072/LOC113106487	7	2	113052072/113106487	5	113115538/113051774/113117099/113038237/113066049
MF	GO:0008565	protein transporter activity	5/1510	33/25888	0.0408387	0.690369	113119422/113119606/113074088/113066284/113093276	LOC113119422/LOC113119606/LOC113074088/LOC113066284/LOC113093276	5	1	113119606	4	113119422/113074088/113066284/113093276
MF	GO:0015197	peptide transporter activity	5/1510	33/25888	0.0408387	0.690369	113119422/113119606/113074088/113066284/113093276	LOC113119422/LOC113119606/LOC113074088/LOC113066284/LOC113093276	5	1	113119606	4	113119422/113074088/113066284/113093276
MF	GO:0001948	glycoprotein binding	4/1510	24/25888	0.0481765	0.712611	113120943/113068112/113040158/113052913	LOC113120943/LOC113068112/LOC113040158/LOC113052913	4	4	113120943/113068112/113040158/113052913	0
MF	GO:0043394	proteoglycan binding	4/1510	24/25888	0.0481765	0.712611	113120943/113068112/113040158/113052913	LOC113120943/LOC113068112/LOC113040158/LOC113052913	4	4	113120943/113068112/113040158/113052913	0
MF	GO:0043395	heparan sulfate proteoglycan binding	4/1510	24/25888	0.0481765	0.712611	113120943/113068112/113040158/113052913	LOC113120943/LOC113068112/LOC113040158/LOC113052913	4	4	113120943/113068112/113040158/113052913	0
MF	GO:0030234	enzyme regulator activity	32/1510	406/25888	0.0522942	0.726922	113117793/113115108/113039368/113057804/113049641/113089264/113117387/113097363/113041595/113039726/113039712/113065512/113043021/113097364/113070483/113097362/113104940/113052230/113081157/113048236/113115113/113039361/113095770/113039596/113062418/113094480/113115986/113039775/113058647/113047425/113108316/113108191	LOC113117793/LOC113115108/LOC113039368/LOC113057804/LOC113049641/LOC113089264/LOC113117387/LOC113097363/LOC113041595/LOC113039726/LOC113039712/LOC113065512/LOC113043021/LOC113097364/LOC113070483/LOC113097362/LOC113104940/LOC113052230/LOC113081157/LOC113048236/LOC113115113/LOC113039361/LOC113095770/cpamd8/LOC113062418/LOC113094480/LOC113115986/LOC113039775/LOC113058647/LOC113047425/LOC113108316/an…	32	24	113117793/113115108/113057804/113089264/113117387/113097363/113039726/113039712/113043021/113070483/113097362/113104940/113081157/113048236/113115113/113095770/113039596/113062418/113094480/113115986/113039775/113058647/113108316/113108191	8	113039368/113049641/113041595/113065512/113097364/113052230/113039361/113047425
MF	GO:0003872	6-phosphofructokinase activity	3/1510	15/25888	0.0532393	0.726922	113066314/113045326/113050368	LOC113066314/LOC113045326/LOC113050368	3	0		3	113066314/113045326/113050368
MF	GO:0003746	translation elongation factor activity	3/1510	16/25888	0.0627734	0.808115	113042386/113112980/113113032	LOC113042386/LOC113112980/LOC113113032	3	2	113042386/113113032	1	113112980
MF	GO:1901681	sulfur compound binding	7/1510	61/25888	0.0637386	0.808115	113120943/113113752/113068112/113042146/113065990/113040158/113052913	LOC113120943/LOC113113752/LOC113068112/LOC113042146/LOC113065990/LOC113040158/LOC113052913	7	7	113120943/113113752/113068112/113042146/113065990/113040158/113052913	0
MF	GO:0016307	phosphatidylinositol phosphate kinase activity	4/1510	28/25888	0.0774364	0.947928	113106973/113109584/113049260/113107154	LOC113106973/LOC113109584/LOC113049260/LOC113107154	4	0		4	113106973/113109584/113049260/113107154
MF	GO:0051213	dioxygenase activity	7/1510	67/25888	0.094744	0.999484	113115538/113051774/113117099/113038237/113066049/113052072/113106487	LOC113115538/LOC113051774/LOC113117099/LOC113038237/LOC113066049/LOC113052072/LOC113106487	7	2	113052072/113106487	5	113115538/113051774/113117099/113038237/113066049
MF	GO:0016836	hydro-lyase activity	2/1510	10/25888	0.112093	0.999484	113094598/113063796	uroc1/LOC113063796	2	1	113094598	1	113063796
MF	GO:0140096	catalytic activity, acting on a protein	2/1510	10/25888	0.112093	0.999484	novel.391/novel.990	-/-	2	0		2	novel.391/novel.990
MF	GO:0004601	peroxidase activity	4/1510	32/25888	0.11367	0.999484	113116966/113079489/113120750/113041382	pxdn/LOC113079489/LOC113120750/LOC113041382	4	3	113116966/113079489/113041382	1	113120750
MF	GO:0019887	protein kinase regulator activity	4/1510	32/25888	0.11367	0.999484	113039368/113065512/113043021/113039361	LOC113039368/LOC113065512/LOC113043021/LOC113039361	4	1	113043021	3	113039368/113065512/113039361
MF	GO:0016684	oxidoreductase activity, acting on peroxide as acceptor	5/1510	46/25888	0.128456	0.999484	113071225/113116966/113079489/113120750/113041382	LOC113071225/pxdn/LOC113079489/LOC113120750/LOC113041382	5	3	113116966/113079489/113041382	2	113071225/113120750
MF	GO:0003916	DNA topoisomerase activity	2/1510	11/25888	0.131902	0.999484	113111158/113111881	LOC113111158/LOC113111881	2	1	113111881	1	113111158
MF	GO:0004415	hyalurononglucosaminidase activity	2/1510	11/25888	0.131902	0.999484	113066980/113064736	LOC113066980/LOC113064736	2	2	113066980/113064736	0
MF	GO:0008140	cAMP response element binding protein binding	2/1510	11/25888	0.131902	0.999484	113055161/113045899	LOC113055161/LOC113045899	2	2	113055161/113045899	0
MF	GO:0015929	hexosaminidase activity	2/1510	11/25888	0.131902	0.999484	113066980/113064736	LOC113066980/LOC113064736	2	2	113066980/113064736	0
MF	GO:0005544	calcium-dependent phospholipid binding	4/1510	34/25888	0.134123	0.999484	113069663/113062320/113057182/113049117	LOC113069663/LOC113062320/LOC113057182/LOC113049117	4	0		4	113069663/113062320/113057182/113049117
MF	GO:0016853	isomerase activity	10/1510	116/25888	0.139706	0.999484	113112368/113111254/113060751/113067796/113111158/113090972/113069481/113055424/113111881/113095035	LOC113112368/LOC113111254/LOC113060751/LOC113067796/LOC113111158/LOC113090972/ero1a/LOC113055424/LOC113111881/LOC113095035	10	1	113111881	9	113112368/113111254/113060751/113067796/113111158/113090972/113069481/113055424/113095035
MF	GO:0016209	antioxidant activity	5/1510	48/25888	0.146367	0.999484	113071225/113116966/113079489/113120750/113041382	LOC113071225/pxdn/LOC113079489/LOC113120750/LOC113041382	5	3	113116966/113079489/113041382	2	113071225/113120750
[truncated: 313 more rows]

## Sheet: BvsY_GOenrich
Table S4. GO enrichment analysis for DE mRNAs in skin tissues among three groups.
[truncated: 765 more rows]
