# Supplementary material for: Comprehensive Transcriptome Analysis of Different Skin Colors to Evaluate Genes Related to the Production of Pigment in Celestial Goldfish
Source: Biology (Basel). 2022 Dec 21;12(1):7. doi: 10.3390/biology12010007 (PMC9854719; doi:10.3390/biology12010007)
Supplement: Supplementary file 1 [file biology-12-00007-s001.zip › Table S5. KEGG enrichment analysis for DE mRNAs in skin tissues among three groups..xlsx]

## Sheet: WvsB_KEGGenrich
Table S5. KEGG enrichment analysis for DE mRNAs in skin tissues among three groups.
KEGGID	Description	GeneRatio	BgRatio	pvalue	padj	geneID	geneName	keggID	Count	Up	Up_Gene_id	Down	Down_Gene_id
dre04020	Calcium signaling pathway	19/250	209/5141	0.00586411	0.542276	113055978/113113158/113061231/113048094/113056190/113046669/113049728/113063927/113064241/113065586/113094721/113120986/113064999/113049910/113105387/113110293/113096447/113038699/113063851	LOC113055978/LOC113113158/LOC113061231/LOC113048094/LOC113056190/LOC113046669/LOC113049728/LOC113063927/LOC113064241/LOC113065586/LOC113094721/LOC113120986/LOC113064999/LOC113049910/LOC113105387/LOC113110293/LOC113096447/LOC113038699/LOC113063851	dre:791855/dre:100536162/dre:322720/dre:170581/dre:562569/dre:100003342/dre:560100/dre:767745/dre:562919/dre:558685/dre:415175/dre:386856/dre:563953/dre:497384/dre:569706/dre:792519/dre:102216340/dre:568265/dre:550436	19	8	113055978/113113158/113048094/113056190/113049728/113120986/113049910/113096447	11	113061231/113046669/113063927/113064241/113065586/113094721/113064999/113105387/113110293/113038699/113063851
dre00350	Tyrosine metabolism	5/250	27/5141	0.00874639	0.542276	113106593/113106535/113108219/113058766/113045412	LOC113106593/LOC113106535/dct/LOC113058766/LOC113045412	dre:437022/dre:100333145/dre:58074/dre:30207/dre:541429	5	1	113045412	4	113106593/113106535/113108219/113058766
dre00260	Glycine, serine and threonine metabolism	6/250	42/5141	0.014978	0.619091	113068167/113097702/113051846/113049019/113045412/113066900	alas1/LOC113097702/LOC113051846/LOC113049019/LOC113045412/LOC113066900	dre:64608/dre:322228/dre:436852/dre:402994/dre:541429/dre:436903	6	3	113097702/113045412/113066900	3	113068167/113051846/113049019
dre00562	Inositol phosphate metabolism	9/250	85/5141	0.021428	0.664267	113069997/113113677/113061231/113041653/113059667/113056190/113064241/113049260/113107154	LOC113069997/LOC113113677/LOC113061231/LOC113041653/LOC113059667/LOC113056190/LOC113064241/LOC113049260/LOC113107154	dre:100151036/dre:794088/dre:322720/dre:561737/dre:100000275/dre:562569/dre:562919/dre:100149843/dre:447840	9	3	113041653/113059667/113056190	6	113069997/113113677/113061231/113064241/113049260/113107154
dre00040	Pentose and glucuronate interconversions	3/250	16/5141	0.0397774	0.967146	113105871/113118070/113068751	LOC113105871/LOC113118070/xylb	dre:570913/dre:449558/dre:393350	3	0		3	113105871/113118070/113068751
dre00330	Arginine and proline metabolism	6/250	56/5141	0.0529768	0.967146	113081902/113076506/113038237/113049019/113063356/113112969	LOC113081902/LOC113076506/LOC113038237/LOC113049019/LOC113063356/LOC113112969	dre:387290/dre:30095/dre:373132/dre:402994/dre:140744/dre:564694	6	1	113076506	5	113081902/113038237/113049019/113063356/113112969
dre04512	ECM-receptor interaction	7/250	75/5141	0.0707679	0.967146	113040333/113118734/113119088/113080458/113053639/113112364/113049241	lamb3/LOC113118734/LOC113119088/LOC113080458/LOC113053639/LOC113112364/LOC113049241	dre:101885031/dre:260303/dre:286832/dre:563429/dre:554269/dre:394012/dre:335269	7	6	113118734/113119088/113080458/113053639/113112364/113049241	1	113040333
dre05168	Herpes simplex infection	12/250	163/5141	0.0978204	0.967146	113047358/113049641/113113032/113113761/113093059/113070011/113039365/113112987/113106984/113052800/113080132/113054209	LOC113047358/LOC113049641/LOC113113032/LOC113113761/LOC113093059/LOC113070011/LOC113039365/LOC113112987/LOC113106984/LOC113052800/LOC113080132/LOC113054209	dre:100126803/dre:321046/dre:565501/dre:751719/dre:403125/dre:563708/dre:100145909/dre:368882/dre:352927/dre:560127/dre:565206/dre:563926	12	3	113113032/113112987/113106984	9	113047358/113049641/113113761/113093059/113070011/113039365/113052800/113080132/113054209
dre00512	Mucin type O-glycan biosynthesis	3/250	23/5141	0.0983093	0.967146	113076636/113080302/113091858	LOC113076636/LOC113080302/LOC113091858	dre:562739/dre:324510/dre:503760	3	2	113080302/113091858	1	113076636
dre00565	Ether lipid metabolism	4/250	38/5141	0.110949	0.967146	113078852/113074951/113114009/113069658	LOC113078852/LOC113074951/LOC113114009/LOC113069658	dre:555969/dre:791915/dre:563806/dre:100332039	4	3	113074951/113114009/113069658	1	113078852
dre04070	Phosphatidylinositol signaling system	8/250	100/5141	0.112053	0.967146	113069997/113113677/113061231/113041653/113056190/113064241/113049910/113107154	LOC113069997/LOC113113677/LOC113061231/LOC113041653/LOC113056190/LOC113064241/LOC113049910/LOC113107154	dre:100151036/dre:794088/dre:322720/dre:561737/dre:562569/dre:562919/dre:497384/dre:447840	8	3	113041653/113056190/113049910	5	113069997/113113677/113061231/113064241/113107154
dre00604	Glycosphingolipid biosynthesis - ganglio series	2/250	12/5141	0.1128	0.967146	113043549/113046000	LOC113043549/LOC113046000	dre:550460/dre:322609	2	1	113046000	1	113043549
dre04916	Melanogenesis	9/250	119/5141	0.123701	0.967146	113106593/113106535/113096094/113055978/113108219/113058766/113064999/113049910/113063851	LOC113106593/LOC113106535/LOC113096094/LOC113055978/dct/LOC113058766/LOC113064999/LOC113049910/LOC113063851	dre:437022/dre:100333145/dre:30080/dre:791855/dre:58074/dre:30207/dre:563953/dre:497384/dre:550436	9	2	113055978/113049910	7	113106593/113106535/113096094/113108219/113058766/113064999/113063851
dre00410	beta-Alanine metabolism	3/250	29/5141	0.164858	0.967146	113081902/113107698/113045412	LOC113081902/LOC113107698/LOC113045412	dre:387290/dre:322660/dre:541429	3	1	113045412	2	113081902/113107698
dre00760	Nicotinate and nicotinamide metabolism	3/250	29/5141	0.164858	0.967146	113070012/113120451/113077165	LOC113070012/LOC113120451/LOC113077165	dre:445071/dre:572070/dre:393864	3	0		3	113070012/113120451/113077165
dre00860	Porphyrin and chlorophyll metabolism	3/250	29/5141	0.164858	0.967146	113105871/113068167/113080166	LOC113105871/alas1/LOC113080166	dre:570913/dre:64608/dre:58016	3	0		3	113105871/113068167/113080166
dre00030	Pentose phosphate pathway	3/250	30/5141	0.17702	0.967146	113070062/113066314/113055478	LOC113070062/LOC113066314/LOC113055478	dre:369193/dre:560944/dre:557518	3	1	113055478	2	113070062/113066314
dre04510	Focal adhesion	14/250	224/5141	0.19961	0.967146	113113677/113040333/113070124/113118734/113119088/113041653/113080458/113053639/113065586/113113945/113120986/113112364/113049910/113049241	LOC113113677/lamb3/LOC113070124/LOC113118734/LOC113119088/LOC113041653/LOC113080458/LOC113053639/LOC113065586/LOC113113945/LOC113120986/LOC113112364/LOC113049910/LOC113049241	dre:794088/dre:101885031/dre:100537244/dre:260303/dre:286832/dre:561737/dre:563429/dre:554269/dre:558685/dre:796537/dre:386856/dre:394012/dre:497384/dre:335269	14	10	113118734/113119088/113041653/113080458/113053639/113113945/113120986/113112364/113049910/113049241	4	113113677/113040333/113070124/113065586
dre00100	Steroid biosynthesis	2/250	18/5141	0.21715	0.967146	113092286/113076346	LOC113092286/LOC113076346	dre:447891/dre:564424	2	0		2	113092286/113076346
dre04933	AGE-RAGE signaling pathway in diabetic complications	8/250	120/5141	0.227784	0.967146	113041653/113058184/113056190/113053639/113105786/113058767/113049910/113057428	LOC113041653/LOC113058184/LOC113056190/LOC113053639/LOC113105786/nox4/LOC113049910/LOC113057428	dre:561737/dre:359834/dre:562569/dre:554269/dre:100136840/dre:393386/dre:497384/dre:568315	8	8	113041653/113058184/113056190/113053639/113105786/113058767/113049910/113057428	0
dre04145	Phagosome	8/250	123/5141	0.248078	0.967146	113098880/113118118/113049641/113093059/113080458/113058767/113109077/113094962	mrc1/LOC113118118/LOC113049641/LOC113093059/LOC113080458/nox4/LOC113109077/LOC113094962	dre:100286774/dre:559502/dre:321046/dre:403125/dre:563429/dre:393386/dre:571584/dre:335110	8	6	113098880/113118118/113080458/113058767/113109077/113094962	2	113049641/113093059
dre04150	mTOR signaling pathway	11/250	179/5141	0.25306	0.967146	113113677/113115130/113041653/113070011/113097149/113068106/113043065/113059489/113049910/113113429/113040224	LOC113113677/LOC113115130/LOC113041653/LOC113070011/LOC113097149/LOC113068106/LOC113043065/LOC113059489/LOC113049910/LOC113113429/LOC113040224	dre:794088/dre:100329702/dre:561737/dre:563708/dre:562242/dre:449937/dre:568518/dre:678628/dre:497384/dre:337670/dre:245700	11	6	113041653/113068106/113043065/113059489/113049910/113040224	5	113113677/113115130/113070011/113097149/113113429
dre00340	Histidine metabolism	2/250	20/5141	0.253763	0.967146	113118435/113094598	LOC113118435/uroc1	dre:793609/dre:556744	2	1	113094598	1	113118435
dre00511	Other glycan degradation	2/250	20/5141	0.253763	0.967146	113064256/113043549	LOC113064256/LOC113043549	dre:555206/dre:550460	2	0		2	113064256/113043549
dre04115	p53 signaling pathway	5/250	71/5141	0.262212	0.967146	113113086/113113677/113064717/113105786/113111216	perp/LOC113113677/LOC113064717/LOC113105786/LOC113111216	dre:494479/dre:794088/dre:558619/dre:100136840/dre:334932	5	1	113105786	4	113113086/113113677/113064717/113111216
dre04340	Hedgehog signaling pathway	4/250	54/5141	0.267041	0.967146	113111731/113078853/113057097/113096379	LOC113111731/LOC113078853/LOC113057097/LOC113096379	dre:100006858/dre:796318/dre:100001615/dre:30189	4	3	113078853/113057097/113096379	1	113111731
dre00600	Sphingolipid metabolism	4/250	55/5141	0.278	0.967146	113045240/113114009/113064256/113063413	LOC113045240/LOC113114009/LOC113064256/LOC113063413	dre:100330155/dre:563806/dre:555206/dre:557286	4	2	113045240/113114009	2	113064256/113063413
dre00051	Fructose and mannose metabolism	3/250	38/5141	0.280934	0.967146	113070062/113066314/113060936	LOC113070062/LOC113066314/LOC113060936	dre:369193/dre:560944/dre:436909	3	0		3	113070062/113066314/113060936
dre04010	MAPK signaling pathway	19/250	341/5141	0.299791	0.967146	113052915/113048094/113119989/113058184/113116145/113113945/113120986/113048151/113118451/113111815/113049910/113113429/113113642/113046945/113055334/113040224/113076398/113115007/113057428	LOC113052915/LOC113048094/LOC113119989/LOC113058184/LOC113116145/LOC113113945/LOC113120986/LOC113048151/LOC113118451/LOC113111815/LOC113049910/LOC113113429/LOC113113642/LOC113046945/LOC113055334/LOC113040224/LOC113076398/LOC113115007/LOC113057428	dre:799204/dre:170581/dre:393569/dre:359834/dre:550548/dre:796537/dre:386856/dre:567833/dre:558453/dre:30223/dre:497384/dre:337670/dre:359829/dre:30671/dre:790934/dre:245700/dre:494151/dre:100004576/dre:568315	19	13	113048094/113119989/113058184/113116145/113113945/113120986/113048151/113111815/113049910/113113642/113040224/113115007/113057428	6	113052915/113118451/113113429/113046945/113055334/113076398
dre01212	Fatty acid metabolism	4/250	57/5141	0.300121	0.967146	113111436/113092749/113066938/113048804	LOC113111436/LOC113092749/LOC113066938/LOC113048804	dre:386661/dre:100333227/dre:327417/dre:334561	4	2	113111436/113092749	2	113066938/113048804
dre03320	PPAR signaling pathway	4/250	59/5141	0.322441	0.967146	113111436/113104962/113092749/113048804	LOC113111436/pltp/LOC113092749/LOC113048804	dre:386661/dre:445125/dre:100333227/dre:334561	4	3	113111436/113104962/113092749	1	113048804
dre01230	Biosynthesis of amino acids	5/250	78/5141	0.329352	0.967146	113070062/113066314/113055478/113070439/113094317	LOC113070062/LOC113066314/LOC113055478/ass1/LOC113094317	dre:369193/dre:560944/dre:557518/dre:447864/dre:323329	5	1	113055478	4	113070062/113066314/113070439/113094317
dre04260	Cardiac muscle contraction	5/250	79/5141	0.339118	0.967146	113070124/113048094/113094721/113092707/113044618	LOC113070124/LOC113048094/LOC113094721/LOC113092707/LOC113044618	dre:100537244/dre:170581/dre:415175/dre:436968/dre:64612	5	2	113048094/113044618	3	113070124/113094721/113092707
dre00790	Folate biosynthesis	2/250	25/5141	0.345095	0.967146	113061569/113040374	LOC113061569/LOC113040374	dre:557552/dre:563836	2	0		2	113061569/113040374
dre01040	Biosynthesis of unsaturated fatty acids	2/250	25/5141	0.345095	0.967146	113111436/113066938	LOC113111436/LOC113066938	dre:386661/dre:327417	2	1	113111436	1	113066938
dre00520	Amino sugar and nucleotide sugar metabolism	3/250	43/5141	0.348562	0.967146	113079083/113043549/113116505	LOC113079083/LOC113043549/LOC113116505	dre:324560/dre:550460/dre:553685	3	1	113079083	2	113043549/113116505
dre04216	Ferroptosis	3/250	43/5141	0.348562	0.967146	113058767/113048804/113053018	nox4/LOC113048804/LOC113053018	dre:393386/dre:334561/dre:58153	3	2	113058767/113053018	1	113048804
dre04068	FoxO signaling pathway	9/250	157/5141	0.354374	0.967146	113113677/113111731/113041653/113058184/113041595/113070011/113114224/113040224/113117181	LOC113113677/LOC113111731/LOC113041653/LOC113058184/LOC113041595/LOC113070011/LOC113114224/LOC113040224/LOC113117181	dre:794088/dre:100006858/dre:561737/dre:359834/dre:565109/dre:563708/dre:563719/dre:245700/dre:568155	9	5	113041653/113058184/113114224/113040224/113117181	4	113113677/113111731/113041595/113070011
dre00010	Glycolysis / Gluconeogenesis	4/250	63/5141	0.367348	0.967146	113070062/113066314/113077194/113066900	LOC113070062/LOC113066314/LOC113077194/LOC113066900	dre:369193/dre:560944/dre:557919/dre:436903	4	2	113077194/113066900	2	113070062/113066314
dre04080	Neuroactive ligand-receptor interaction	15/250	277/5141	0.3704	0.967146	113068290/113049641/113100009/113107904/113046669/113049728/113063927/113119521/113048113/113110293/113113499/113096447/113078168/113053257/113068153	LOC113068290/LOC113049641/lepr/LOC113107904/LOC113046669/LOC113049728/LOC113063927/LOC113119521/LOC113048113/LOC113110293/LOC113113499/LOC113096447/LOC113078168/LOC113053257/LOC113068153	dre:286834/dre:321046/dre:567241/dre:266721/dre:100003342/dre:560100/dre:767745/dre:558708/dre:567940/dre:792519/dre:449010/dre:102216340/dre:553740/dre:565237/dre:101884385	15	6	113049728/113119521/113048113/113113499/113096447/113078168	9	113068290/113049641/113100009/113107904/113046669/113063927/113110293/113053257/113068153
dre00270	Cysteine and methionine metabolism	3/250	47/5141	0.402286	0.967146	113097702/113059961/113094317	LOC113097702/LOC113059961/LOC113094317	dre:322228/dre:394240/dre:323329	3	2	113097702/113059961	1	113094317
dre04060	Cytokine-cytokine receptor interaction	9/250	165/5141	0.41075	0.967146	113047358/113114331/113060154/113052915/113100009/113058184/113081115/113057950/113054036	LOC113047358/LOC113114331/LOC113060154/LOC113052915/lepr/LOC113058184/LOC113081115/LOC113057950/LOC113054036	dre:100126803/dre:562247/dre:101887143/dre:799204/dre:567241/dre:359834/dre:30742/dre:100144554/dre:368438	9	2	113058184/113054036	7	113047358/113114331/113060154/113052915/113100009/113081115/113057950
dre04514	Cell adhesion molecules (CAMs)	6/250	106/5141	0.411994	0.967146	113045929/113112364/113042266/113079243/113079216/113042298	LOC113045929/LOC113112364/LOC113042266/LOC113079243/LOC113079216/LOC113042298	dre:436897/dre:394012/dre:559157/dre:100151328/dre:569217/dre:791164	6	4	113045929/113112364/113042266/113079243	2	113079216/113042298
dre00980	Metabolism of xenobiotics by cytochrome P450	2/250	29/5141	0.415561	0.967146	113105871/113118070	LOC113105871/LOC113118070	dre:570913/dre:449558	2	0		2	113105871/113118070
dre04672	Intestinal immune network for IgA production	2/250	29/5141	0.415561	0.967146	113058184/113116839	LOC113058184/LOC113116839	dre:359834/dre:493784	2	1	113058184	1	113116839
dre00230	Purine metabolism	7/250	127/5141	0.422852	0.967146	113049889/113050023/113077945/113113158/113121110/113059749/113067242	LOC113049889/LOC113050023/LOC113077945/LOC113113158/LOC113121110/LOC113059749/LOC113067242	dre:553701/dre:559298/dre:791145/dre:100536162/dre:58120/dre:563343/dre:570474	7	2	113113158/113059749	5	113049889/113050023/113077945/113121110/113067242
dre04261	Adrenergic signaling in cardiomyocytes	9/250	168/5141	0.431961	0.967146	113055978/113070124/113048094/113094721/113064999/113049910/113044618/113110293/113063851	LOC113055978/LOC113070124/LOC113048094/LOC113094721/LOC113064999/LOC113049910/LOC113044618/LOC113110293/LOC113063851	dre:791855/dre:100537244/dre:170581/dre:415175/dre:563953/dre:497384/dre:64612/dre:792519/dre:550436	9	4	113055978/113048094/113049910/113044618	5	113070124/113094721/113064999/113110293/113063851
dre04218	Cellular senescence	9/250	169/5141	0.439022	0.967146	113113677/113041653/113058184/113105786/113065687/113091106/113068744/113048910/113057428	LOC113113677/LOC113041653/LOC113058184/LOC113105786/LOC113065687/LOC113091106/hus1/LOC113048910/LOC113057428	dre:794088/dre:561737/dre:359834/dre:100136840/dre:572042/dre:192295/dre:100037341/dre:557850/dre:568315	9	6	113041653/113058184/113105786/113065687/113091106/113057428	3	113113677/113068744/113048910
dre04270	Vascular smooth muscle contraction	7/250	130/5141	0.447059	0.967146	113048094/113049728/113065586/113093276/113064999/113049910/113068153	LOC113048094/LOC113049728/LOC113065586/LOC113093276/LOC113064999/LOC113049910/LOC113068153	dre:170581/dre:560100/dre:558685/dre:566313/dre:563953/dre:497384/dre:101884385	7	3	113048094/113049728/113049910	4	113065586/113093276/113064999/113068153
dre00140	Steroid hormone biosynthesis	2/250	31/5141	0.44937	0.967146	113105871/113066938	LOC113105871/LOC113066938	dre:570913/dre:327417	2	0		2	113105871/113066938
dre00360	Phenylalanine metabolism	1/250	13/5141	0.477347	0.967146	113045412	LOC113045412	dre:541429	1	1	113045412	0
dre00770	Pantothenate and CoA biosynthesis	1/250	13/5141	0.477347	0.967146	113107698	LOC113107698	dre:322660	1	0		1	113107698
dre00830	Retinol metabolism	2/250	33/5141	0.482054	0.967146	113051774/113105871	LOC113051774/LOC113105871	dre:84039/dre:570913	2	0		2	113051774/113105871
dre04012	ErbB signaling pathway	5/250	96/5141	0.503734	0.967146	113055978/113041653/113097149/113049910/113063851	LOC113055978/LOC113041653/LOC113097149/LOC113049910/LOC113063851	dre:791855/dre:561737/dre:562242/dre:497384/dre:550436	5	3	113055978/113041653/113049910	2	113097149/113063851
dre00983	Drug metabolism - other enzymes	3/250	55/5141	0.505127	0.967146	113105871/113121110/113107698	LOC113105871/LOC113121110/LOC113107698	dre:570913/dre:58120/dre:322660	3	0		3	113105871/113121110/113107698
dre01200	Carbon metabolism	6/250	117/5141	0.507422	0.967146	113070062/113066314/113051846/113055478/113077194/113111022	LOC113070062/LOC113066314/LOC113051846/LOC113055478/LOC113077194/LOC113111022	dre:369193/dre:560944/dre:436852/dre:557518/dre:557919/dre:317746	6	3	113055478/113077194/113111022	3	113070062/113066314/113051846
dre04144	Endocytosis	14/250	282/5141	0.508876	0.967146	113057804/113041595/113045244/113120986/113049352/113049260/113057950/113075280/113044338/113046945/113047282/113117559/113107154/113039775	LOC113057804/LOC113041595/LOC113045244/LOC113120986/LOC113049352/LOC113049260/LOC113057950/LOC113075280/LOC113044338/LOC113046945/LOC113047282/LOC113117559/LOC113107154/LOC113039775	dre:558931/dre:565109/dre:436828/dre:386856/dre:404040/dre:100149843/dre:100144554/dre:556104/dre:560761/dre:30671/dre:558153/dre:569546/dre:447840/dre:564814	14	7	113057804/113045244/113120986/113049352/113047282/113117559/113039775	7	113041595/113049260/113057950/113075280/113044338/113046945/113107154
dre04912	GnRH signaling pathway	5/250	98/5141	0.522258	0.967146	113055978/113048094/113064999/113049910/113063851	LOC113055978/LOC113048094/LOC113064999/LOC113049910/LOC113063851	dre:791855/dre:170581/dre:563953/dre:497384/dre:550436	5	3	113055978/113048094/113049910	2	113064999/113063851
dre04130	SNARE interactions in vesicular transport	2/250	36/5141	0.528775	0.967146	113040116/113058223	LOC113040116/LOC113058223	dre:550577/dre:58038	2	1	113040116	1	113058223
dre04350	TGF-beta signaling pathway	5/250	101/5141	0.549475	0.967146	113058184/113049135/113097149/113081115/113108473	LOC113058184/LOC113049135/LOC113097149/LOC113081115/LOC113108473	dre:359834/dre:100004116/dre:562242/dre:30742/dre:406813	5	3	113058184/113049135/113108473	2	113097149/113081115
dre00053	Ascorbate and aldarate metabolism	1/250	16/5141	0.550136	0.967146	113105871	LOC113105871	dre:570913	1	0		1	113105871
dre00061	Fatty acid biosynthesis	1/250	16/5141	0.550136	0.967146	113048804	LOC113048804	dre:334561	1	0		1	113048804
dre00531	Glycosaminoglycan degradation	1/250	16/5141	0.550136	0.967146	113043549	LOC113043549	dre:550460	1	0		1	113043549
dre00910	Nitrogen metabolism	1/250	16/5141	0.550136	0.967146	113045844	LOC113045844	dre:550233	1	0		1	113045844
dre03018	RNA degradation	4/250	82/5141	0.570446	0.967146	113064718/113066314/113051419/113057587	LOC113064718/LOC113066314/LOC113051419/LOC113057587	dre:492503/dre:560944/dre:568678/dre:560386	4	1	113057587	3	113064718/113066314/113051419
dre00670	One carbon pool by folate	1/250	17/5141	0.57208	0.967146	113061569	LOC113061569	dre:557552	1	0		1	113061569
dre00590	Arachidonic acid metabolism	2/250	39/5141	0.572567	0.967146	113097085/113079489	LOC113097085/LOC113079489	dre:559148/dre:246226	2	1	113079489	1	113097085
dre04310	Wnt signaling pathway	8/250	168/5141	0.577057	0.967146	113055978/113111731/113063325/113043065/113044149/113049910/113057428/113063851	LOC113055978/LOC113111731/LOC113063325/LOC113043065/LOC113044149/LOC113049910/LOC113057428/LOC113063851	dre:791855/dre:100006858/dre:560060/dre:568518/dre:566878/dre:497384/dre:568315/dre:550436	8	5	113055978/113043065/113044149/113049910/113057428	3	113111731/113063325/113063851
dre04530	Tight junction	9/250	190/5141	0.582368	0.967146	113068772/113070124/113109853/113054512/113045929/113079216/113088211/113037884/113056482	LOC113068772/LOC113070124/LOC113109853/LOC113054512/LOC113045929/LOC113079216/LOC113088211/LOC113037884/LOC113056482	dre:321552/dre:100537244/dre:567621/dre:561211/dre:436897/dre:569217/dre:100150331/dre:558359/dre:795670	9	2	113045929/113037884	7	113068772/113070124/113109853/113054512/113079216/113088211/113056482
dre04910	Insulin signaling pathway	7/250	148/5141	0.586034	0.967146	113041653/113067649/113097149/113107294/113105387/113043253/113040224	LOC113041653/LOC113067649/LOC113097149/LOC113107294/LOC113105387/LOC113043253/LOC113040224	dre:561737/dre:767685/dre:562242/dre:406459/dre:569706/dre:445073/dre:245700	7	2	113041653/113040224	5	113067649/113097149/113107294/113105387/113043253
dre03015	mRNA surveillance pathway	4/250	84/5141	0.589773	0.967146	113113761/113102980/113052800/113054479	LOC113113761/ssu72/LOC113052800/LOC113054479	dre:751719/dre:393701/dre:560127/dre:100334020	4	1	113054479	3	113113761/113102980/113052800
dre03040	Spliceosome	6/250	129/5141	0.60443	0.967146	113112372/113039365/113052800/113038204/113046945/113095035	LOC113112372/LOC113039365/LOC113052800/LOC113038204/LOC113046945/LOC113095035	dre:394018/dre:100145909/dre:560127/dre:321948/dre:30671/dre:558042	6	0		6	113112372/113039365/113052800/113038204/113046945/113095035
dre00071	Fatty acid degradation	2/250	42/5141	0.613339	0.967146	113092749/113048804	LOC113092749/LOC113048804	dre:100333227/dre:334561	2	1	113092749	1	113048804
dre00563	Glycosylphosphatidylinositol (GPI)-anchor biosynthesis	1/250	20/5141	0.63172	0.967146	113068788	pigm	dre:393361	1	0		1	113068788
dre04620	Toll-like receptor signaling pathway	4/250	89/5141	0.6358	0.967146	113047358/113093059/113041653/113108208	LOC113047358/LOC113093059/LOC113041653/LOC113108208	dre:100126803/dre:403125/dre:561737/dre:100534776	4	1	113041653	3	113047358/113093059/113108208
dre00220	Arginine biosynthesis	1/250	21/5141	0.649699	0.967146	113070439	ass1	dre:447864	1	0		1	113070439
dre04370	VEGF signaling pathway	3/250	69/5141	0.659984	0.967146	113041653/113049910/113055334	LOC113041653/LOC113049910/LOC113055334	dre:561737/dre:497384/dre:790934	3	2	113041653/113049910	1	113055334
dre04744	Phototransduction	1/250	22/5141	0.666803	0.967146	113046744	LOC113046744	dre:767636	1	0		1	113046744
dre03008	Ribosome biogenesis in eukaryotes	3/250	70/5141	0.669599	0.967146	113055114/113113761/113055330	LOC113055114/LOC113113761/LOC113055330	dre:321897/dre:751719/dre:323464	3	0		3	113055114/113113761/113055330
dre00510	N-Glycan biosynthesis	2/250	48/5141	0.685846	0.967146	113095183/113118293	LOC113095183/LOC113118293	dre:570828/dre:100333333	2	2	113095183/113118293	0
dre04810	Regulation of actin cytoskeleton	10/250	237/5141	0.725627	0.967146	113070124/113041653/113109853/113065586/113120986/113112364/113075280/113113642/113049241/113107154	LOC113070124/LOC113041653/LOC113109853/LOC113065586/LOC113120986/LOC113112364/LOC113075280/LOC113113642/LOC113049241/LOC113107154	dre:100537244/dre:561737/dre:567621/dre:558685/dre:386856/dre:394012/dre:556104/dre:359829/dre:335269/dre:447840	10	5	113041653/113120986/113112364/113113642/113049241	5	113070124/113109853/113065586/113075280/113107154
dre00052	Galactose metabolism	1/250	26/5141	0.727295	0.967146	113066314	LOC113066314	dre:560944	1	0		1	113066314
dre04146	Peroxisome	3/250	77/5141	0.731353	0.967146	113049019/113065274/113048804	LOC113049019/pex14/LOC113048804	dre:402994/dre:559933/dre:334561	3	1	113065274	2	113049019/113048804
dre04540	Gap junction	4/250	101/5141	0.731976	0.967146	113120986/113064999/113049910/113110293	LOC113120986/LOC113064999/LOC113049910/LOC113110293	dre:386856/dre:563953/dre:497384/dre:792519	4	2	113120986/113049910	2	113064999/113110293
dre04914	Progesterone-mediated oocyte maturation	4/250	102/5141	0.739061	0.967146	113041653/113085852/113113429/113091106	LOC113041653/LOC113085852/LOC113113429/LOC113091106	dre:561737/dre:79079/dre:337670/dre:192295	4	2	113041653/113091106	2	113085852/113113429
dre00514	Other types of O-glycan biosynthesis	1/250	27/5141	0.740624	0.967146	113096316	LOC113096316	dre:567541	1	1	113096316	0
dre00534	Glycosaminoglycan biosynthesis - heparan sulfate / heparin	1/250	27/5141	0.740624	0.967146	113050922	LOC113050922	dre:792524	1	1	113050922	0
dre00240	Pyrimidine metabolism	2/250	54/5141	0.746857	0.967146	113121110/113107698	LOC113121110/LOC113107698	dre:58120/dre:322660	2	0		2	113121110/113107698
dre03013	RNA transport	6/250	151/5141	0.751643	0.967146	113048184/113079113/113113761/113067867/113083365/113052800	LOC113048184/LOC113079113/LOC113113761/LOC113067867/LOC113083365/LOC113052800	dre:393274/dre:393180/dre:751719/dre:445027/dre:405839/dre:560127	6	0		6	113048184/113079113/113113761/113067867/113083365/113052800
dre00982	Drug metabolism - cytochrome P450	1/250	28/5141	0.753303	0.967146	113105871	LOC113105871	dre:570913	1	0		1	113105871
dre04110	Cell cycle	5/250	129/5141	0.760205	0.967146	113058184/113070011/113058175/113108473/113091106	LOC113058184/LOC113070011/LOC113058175/LOC113108473/LOC113091106	dre:359834/dre:563708/dre:338204/dre:406813/dre:192295	5	3	113058184/113108473/113091106	2	113070011/113058175
dre04142	Lysosome	5/250	129/5141	0.760205	0.967146	113120774/113068580/113109038/113043549/113067368	LOC113120774/LOC113068580/cln5/LOC113043549/LOC113067368	dre:555639/dre:569298/dre:569407/dre:550460/dre:100334661	5	3	113120774/113109038/113067368	2	113068580/113043549
dre04920	Adipocytokine signaling pathway	3/250	82/5141	0.769665	0.967146	113100009/113092749/113048804	lepr/LOC113092749/LOC113048804	dre:567241/dre:100333227/dre:334561	3	1	113092749	2	113100009/113048804
dre00561	Glycerolipid metabolism	2/250	57/5141	0.773376	0.967146	113042843/113114009	LOC113042843/LOC113114009	dre:436610/dre:563806	2	1	113114009	1	113042843
dre04140	Autophagy - animal	6/250	155/5141	0.773611	0.967146	113113677/113115130/113041653/113097149/113068580/113117181	LOC113113677/LOC113115130/LOC113041653/LOC113097149/LOC113068580/LOC113117181	dre:794088/dre:100329702/dre:561737/dre:562242/dre:569298/dre:568155	6	2	113041653/113117181	4	113113677/113115130/113097149/113068580
dre04371	Apelin signaling pathway	6/250	155/5141	0.773611	0.967146	113095422/113070124/113097149/113105786/113065586/113064999	LOC113095422/LOC113070124/LOC113097149/LOC113105786/LOC113065586/LOC113064999	dre:58066/dre:100537244/dre:562242/dre:100136840/dre:558685/dre:563953	6	2	113095422/113105786	4	113070124/113097149/113065586/113064999
dre00062	Fatty acid elongation	1/250	30/5141	0.77684	0.967146	113066938	LOC113066938	dre:327417	1	0		1	113066938
dre00640	Propanoate metabolism	1/250	30/5141	0.77684	0.967146	113111022	LOC113111022	dre:317746	1	1	113111022	0
dre04136	Autophagy - other	1/250	30/5141	0.77684	0.967146	113115130	LOC113115130	dre:100329702	1	0		1	113115130
dre00020	Citrate cycle (TCA cycle)	1/250	31/5141	0.787756	0.967146	113111022	LOC113111022	dre:317746	1	1	113111022	0
dre02010	ABC transporters	1/250	31/5141	0.787756	0.967146	113046828	LOC113046828	dre:100002010	1	1	113046828	0
dre00630	Glyoxylate and dicarboxylate metabolism	1/250	33/5141	0.808017	0.979698	113051846	LOC113051846	dre:436852	1	0		1	113051846
dre03022	Basal transcription factors	1/250	35/5141	0.826352	0.979698	113112987	LOC113112987	dre:368882	1	1	113112987	0
dre00564	Glycerophospholipid metabolism	3/250	91/5141	0.827355	0.979698	113078852/113099620/113114009	LOC113078852/LOC113099620/LOC113114009	dre:555969/dre:393509/dre:563806	3	1	113114009	2	113078852/113099620
dre03030	DNA replication	1/250	36/5141	0.834854	0.979698	113066224	LOC113066224	dre:317740	1	1	113066224	0
dre00250	Alanine, aspartate and glutamate metabolism	1/250	37/5141	0.842941	0.979698	113070439	ass1	dre:447864	1	0		1	113070439
dre04114	Oocyte meiosis	4/250	122/5141	0.852555	0.979698	113055978/113085852/113113429/113063851	LOC113055978/LOC113085852/LOC113113429/LOC113063851	dre:791855/dre:79079/dre:337670/dre:550436	4	1	113055978	3	113085852/113113429/113063851
dre04623	Cytosolic DNA-sensing pathway	1/250	40/5141	0.864912	0.979698	113047358	LOC113047358	dre:100126803	1	0		1	113047358
dre03010	Ribosome	4/250	126/5141	0.869413	0.979698	113113302/113045247/113038937/113084878	LOC113113302/LOC113045247/LOC113038937/LOC113084878	dre:562703/dre:641289/dre:415159/dre:572109	4	0		4	113113302/113045247/113038937/113084878
dre03420	Nucleotide excision repair	1/250	42/5141	0.87783	0.979698	113080802	LOC113080802	dre:562839	1	1	113080802	0
dre04120	Ubiquitin mediated proteolysis	4/250	135/5141	0.901402	0.979698	113070011/113089495/113043253/113049187	LOC113070011/LOC113089495/LOC113043253/LOC113049187	dre:563708/dre:792398/dre:445073/dre:553415	4	2	113089495/113049187	2	113070011/113043253
dre04137	Mitophagy - animal	2/250	79/5141	0.9036	0.979698	113096094/113117181	LOC113096094/LOC113117181	dre:30080/dre:568155	2	1	113117181	1	113096094
dre04217	Necroptosis	4/250	138/5141	0.910422	0.979698	113047358/113055978/113058767/113063851	LOC113047358/LOC113055978/nox4/LOC113063851	dre:100126803/dre:791855/dre:393386/dre:550436	4	2	113055978/113058767	2	113047358/113063851
dre04141	Protein processing in endoplasmic reticulum	5/250	170/5141	0.92332	0.979698	113074649/113091353/113080802/113046945/113069481	LOC113074649/LOC113091353/LOC113080802/LOC113046945/ero1a	dre:327133/dre:327268/dre:562839/dre:30671/dre:393321	5	2	113074649/113080802	3	113091353/113046945/113069481
dre03050	Proteasome	1/250	52/5141	0.926135	0.979698	113114614	LOC113114614	dre:393518	1	0		1	113114614
dre04621	NOD-like receptor signaling pathway	4/250	145/5141	0.928682	0.979698	113047358/113056444/113068580/113058767	LOC113047358/LOC113056444/LOC113068580/nox4	dre:100126803/dre:563907/dre:569298/dre:393386	4	2	113056444/113058767	2	113047358/113068580
dre05132	Salmonella infection	2/250	89/5141	0.935916	0.979698	113075280/113094962	LOC113075280/LOC113094962	dre:556104/dre:335110	2	1	113094962	1	113075280
dre04330	Notch signaling pathway	1/250	55/5141	0.936497	0.979698	113095422	LOC113095422	dre:58066	1	1	113095422	0
dre04520	Adherens junction	2/250	93/5141	0.945723	0.979698	113037884/113040224	LOC113037884/LOC113040224	dre:558359/dre:245700	2	2	113037884/113040224	0
dre04622	RIG-I-like receptor signaling pathway	1/250	59/5141	0.948095	0.979698	113047358	LOC113047358	dre:100126803	1	0		1	113047358
dre00310	Lysine degradation	1/250	64/5141	0.95967	0.983464	113109774	LOC113109774	dre:100006350	1	1	113109774	0
dre04625	C-type lectin receptor signaling pathway	2/250	114/5141	0.977788	0.988632	113041653/113057428	LOC113041653/LOC113057428	dre:561737/dre:568315	2	2	113041653/113057428	0
dre04210	Apoptosis	3/250	151/5141	0.980659	0.988632	113041653/113068580/113089743	LOC113041653/LOC113068580/LOC113089743	dre:561737/dre:569298/dre:100002454	3	2	113041653/113089743	1	113068580
dre00190	Oxidative phosphorylation	1/250	128/5141	0.99844	0.99844	113092707	LOC113092707	dre:436968	1	0		1	113092707

## Sheet: WvsY_KEGGenrich
Table S5. KEGG enrichment analysis for DE mRNAs in skin tissues among three groups.
KEGGID	Description	GeneRatio	BgRatio	pvalue	padj	geneID	geneName	keggID	Count	Up	Up_Gene_id	Down	Down_Gene_id
dre04916	Melanogenesis	11/182	117/5133	0.00270056	0.27789	113091614/113096094/113058766/113055978/113078181/113064999/113079766/113119941/113079430/113096966/113106535	LOC113091614/LOC113096094/LOC113058766/LOC113055978/LOC113078181/LOC113064999/LOC113079766/LOC113119941/LOC113079430/LOC113096966/LOC113106535	dre:353151/dre:30080/dre:30207/dre:791855/dre:30370/dre:563953/dre:557026/dre:58032/dre:30363/dre:30442/dre:100333145	11	3	113055978/113078181/113119941	8	113091614/113096094/113058766/113064999/113079766/113079430/113096966/113106535
dre00565	Ether lipid metabolism	5/182	37/5133	0.00919984	0.27789	113078852/113115199/113078583/113058489/113074951	LOC113078852/LOC113115199/LOC113078583/LOC113058489/LOC113074951	dre:555969/dre:445504/dre:406470/dre:394246/dre:791915	5	3	113115199/113078583/113074951	2	113078852/113058489
dre01040	Biosynthesis of unsaturated fatty acids	4/182	25/5133	0.0107898	0.27789	113111436/113107844/113074277/113066938	LOC113111436/LOC113107844/hacd1/LOC113066938	dre:386661/dre:447878/dre:553326/dre:327417	4	2	113111436/113074277	2	113107844/113066938
dre00051	Fructose and mannose metabolism	5/182	39/5133	0.0114798	0.27789	113070062/113048700/113066314/113057139/113065336	LOC113070062/LOC113048700/LOC113066314/LOC113057139/LOC113065336	dre:369193/dre:100007686/dre:560944/dre:406791/dre:447836	5	1	113065336	4	113070062/113048700/113066314/113057139
dre00052	Galactose metabolism	4/182	26/5133	0.0124058	0.27789	113066314/113057139/113068422/113065336	LOC113066314/LOC113057139/LOC113068422/LOC113065336	dre:560944/dre:406791/dre:100148922/dre:447836	4	2	113068422/113065336	2	113066314/113057139
dre03320	PPAR signaling pathway	6/182	58/5133	0.0160459	0.279437	113111436/113038853/113115193/113048804/113113616/113064829	LOC113111436/LOC113038853/plin2/LOC113048804/LOC113113616/LOC113064829	dre:386661/dre:334529/dre:794841/dre:334561/dre:445175/dre:30354	6	4	113111436/113038853/113113616/113064829	2	113115193/113048804
dre00061	Fatty acid biosynthesis	3/182	16/5133	0.0174648	0.279437	113048804/113113616/113048915	LOC113048804/LOC113113616/LOC113048915	dre:334561/dre:445175/dre:556236	3	2	113113616/113048915	1	113048804
dre04070	Phosphatidylinositol signaling system	8/182	98/5133	0.0222352	0.297687	113069997/113096631/113060126/113061231/113107154/113113677/113058795/113044153	LOC113069997/LOC113096631/LOC113060126/LOC113061231/LOC113107154/LOC113113677/LOC113058795/LOC113044153	dre:100151036/dre:100331649/dre:492549/dre:322720/dre:447840/dre:794088/dre:100137124/dre:564750	8	1	113060126	7	113069997/113096631/113061231/113107154/113113677/113058795/113044153
dre00100	Steroid biosynthesis	3/182	18/5133	0.0241642	0.297687	113092286/113076346/113108388	LOC113092286/LOC113076346/lss	dre:447891/dre:564424/dre:795400	3	1	113108388	2	113092286/113076346
dre00562	Inositol phosphate metabolism	7/182	83/5133	0.0270015	0.297687	113069997/113060126/113061231/113061834/113107154/113113677/113044153	LOC113069997/LOC113060126/LOC113061231/LOC113061834/LOC113107154/LOC113113677/LOC113044153	dre:100151036/dre:492549/dre:322720/dre:566479/dre:447840/dre:794088/dre:564750	7	2	113060126/113061834	5	113069997/113061231/113107154/113113677/113044153
dre04060	Cytokine-cytokine receptor interaction	11/182	163/5133	0.0292371	0.297687	113049114/113053577/113052915/113112785/113049711/113114331/113080830/113061470/113100009/113053026/113108918	LOC113049114/LOC113053577/LOC113052915/LOC113112785/LOC113049711/LOC113114331/LOC113080830/LOC113061470/lepr/LOC113053026/LOC113108918	dre:101886937/dre:114447/dre:799204/dre:100331938/dre:100134976/dre:562247/dre:100135755/dre:560193/dre:567241/dre:798441/dre:561268	11	3	113112785/113080830/113053026	8	113049114/113053577/113052915/113049711/113114331/113061470/113100009/113108918
dre04020	Calcium signaling pathway	13/182	209/5133	0.0335215	0.312867	113053577/113110293/113061231/113069167/113055978/113038699/113046669/113105086/113064999/113079766/113038813/113067732/113096966	LOC113053577/LOC113110293/LOC113061231/LOC113069167/LOC113055978/LOC113038699/LOC113046669/LOC113105086/LOC113064999/LOC113079766/LOC113038813/LOC113067732/LOC113096966	dre:114447/dre:792519/dre:322720/dre:100002038/dre:791855/dre:568265/dre:100003342/dre:101885162/dre:563953/dre:557026/dre:566118/dre:564945/dre:30442	13	4	113069167/113055978/113105086/113067732	9	113053577/113110293/113061231/113038699/113046669/113064999/113079766/113038813/113096966
dre00561	Glycerolipid metabolism	5/182	56/5133	0.0471699	0.391385	113041680/113096631/113064829/113058795/113042843	LOC113041680/LOC113096631/LOC113064829/LOC113058795/LOC113042843	dre:100142647/dre:100331649/dre:30354/dre:100137124/dre:436610	5	2	113041680/113064829	3	113096631/113058795/113042843
dre01212	Fatty acid metabolism	5/182	57/5133	0.0502816	0.391385	113111436/113048804/113113616/113074277/113066938	LOC113111436/LOC113048804/LOC113113616/hacd1/LOC113066938	dre:386661/dre:334561/dre:445175/dre:553326/dre:327417	5	3	113111436/113113616/113074277	2	113048804/113066938
dre00790	Folate biosynthesis	3/182	25/5133	0.0569049	0.391385	113061569/113038652/113111822	LOC113061569/LOC113038652/LOC113111822	dre:557552/dre:337696/dre:64263	3	1	113038652	2	113061569/113111822
dre04137	Mitophagy - animal	6/182	79/5133	0.0602705	0.391385	113096094/113097557/113071119/113094756/113069240/113079793	LOC113096094/LOC113097557/LOC113071119/LOC113094756/LOC113069240/LOC113079793	dre:30080/dre:556379/dre:494085/dre:114401/dre:415254/dre:336116	6	3	113097557/113071119/113079793	3	113096094/113094756/113069240
dre00500	Starch and sucrose metabolism	3/182	26/5133	0.0627092	0.391385	113057139/113064077/113068422	LOC113057139/LOC113064077/LOC113068422	dre:406791/dre:553655/dre:100148922	3	2	113064077/113068422	1	113057139
dre05168	Herpes simplex infection	10/182	163/5133	0.0629012	0.391385	113053015/113106984/113097557/113059993/113070011/113093059/113054209/113069240/113113761/113049641	LOC113053015/LOC113106984/LOC113097557/LOC113059993/LOC113070011/LOC113093059/LOC113054209/LOC113069240/LOC113113761/LOC113049641	dre:368481/dre:352927/dre:556379/dre:560816/dre:563708/dre:403125/dre:563926/dre:415254/dre:751719/dre:321046	10	3	113106984/113097557/113059993	7	113053015/113070011/113093059/113054209/113069240/113113761/113049641
dre04270	Vascular smooth muscle contraction	8/182	126/5133	0.0777051	0.402609	113093276/113041320/113064999/113079766/113119941/113038813/113056212/113056342	LOC113093276/LOC113041320/LOC113064999/LOC113079766/LOC113119941/LOC113038813/LOC113056212/LOC113056342	dre:566313/dre:450006/dre:563953/dre:557026/dre:58032/dre:566118/dre:322509/dre:394005	8	3	113119941/113056212/113056342	5	113093276/113041320/113064999/113079766/113038813
dre00140	Steroid hormone biosynthesis	3/182	29/5133	0.0816707	0.402609	113105871/113066938/113062607	LOC113105871/LOC113066938/hsd17b8	dre:570913/dre:327417/dre:64815	3	1	113062607	2	113105871/113066938
dre00564	Glycerophospholipid metabolism	6/182	86/5133	0.0835657	0.402609	113078852/113060815/113066799/113096631/113077309/113058795	LOC113078852/LOC113060815/LOC113066799/LOC113096631/LOC113077309/LOC113058795	dre:555969/dre:405867/dre:335008/dre:100331649/dre:325181/dre:100137124	6	2	113060815/113077309	4	113078852/113066799/113096631/113058795
dre00030	Pentose phosphate pathway	3/182	30/5133	0.0884808	0.402609	113070062/113066314/113065336	LOC113070062/LOC113066314/LOC113065336	dre:369193/dre:560944/dre:447836	3	1	113065336	2	113070062/113066314
dre00062	Fatty acid elongation	3/182	30/5133	0.0884808	0.402609	113107844/113074277/113066938	LOC113107844/hacd1/LOC113066938	dre:447878/dre:553326/dre:327417	3	1	113074277	2	113107844/113066938
dre04672	Intestinal immune network for IgA production	3/182	30/5133	0.0884808	0.402609	113053577/113092744/113108918	LOC113053577/LOC113092744/LOC113108918	dre:114447/dre:795766/dre:561268	3	1	113092744	2	113053577/113108918
dre04514	Cell adhesion molecules (CAMs)	7/182	110/5133	0.094511	0.402609	113114910/113079216/113059993/113121238/113045081/113115224/113042298	LOC113114910/LOC113079216/LOC113059993/LOC113121238/LOC113045081/LOC113115224/LOC113042298	dre:556718/dre:569217/dre:560816/dre:100330246/dre:114417/dre:793240/dre:791164	7	4	113059993/113121238/113045081/113115224	3	113114910/113079216/113042298
dre00830	Retinol metabolism	3/182	31/5133	0.0955213	0.402609	113051774/113105871/113056432	LOC113051774/LOC113105871/LOC113056432	dre:84039/dre:570913/dre:563241	3	1	113056432	2	113051774/113105871
dre00670	One carbon pool by folate	2/182	15/5133	0.0970576	0.402609	113061569/113107832	LOC113061569/LOC113107832	dre:557552/dre:567547	2	1	113107832	1	113061569
dre00910	Nitrogen metabolism	2/182	16/5133	0.108428	0.429462	113070144/113045628	LOC113070144/LOC113045628	dre:555196/dre:100000775	2	1	113070144	1	113045628
dre04520	Adherens junction	6/182	93/5133	0.1112	0.429462	113097557/113059993/113107641/113115224/113069240/113041157	LOC113097557/LOC113059993/LOC113107641/LOC113115224/LOC113069240/LOC113041157	dre:556379/dre:560816/dre:335158/dre:793240/dre:415254/dre:556226	6	4	113097557/113059993/113115224/113041157	2	113107641/113069240
dre04512	ECM-receptor interaction	5/182	74/5133	0.120903	0.451371	113107218/113110703/113049241/113118734/113093897	LOC113107218/LOC113110703/LOC113049241/LOC113118734/LOC113093897	dre:562496/dre:100318854/dre:335269/dre:260303/dre:558958	5	5	113107218/113110703/113049241/113118734/113093897	0
dre00250	Alanine, aspartate and glutamate metabolism	3/182	37/5133	0.14209	0.513356	113045628/113063715/113069438	LOC113045628/LOC113063715/aldh4a1	dre:100000775/dre:619269/dre:394133	3	1	113069438	2	113045628/113063715
dre03018	RNA degradation	5/182	81/5133	0.158901	0.549286	113064718/113051419/113095816/113066314/113065336	LOC113064718/LOC113051419/LOC113095816/LOC113066314/LOC113065336	dre:492503/dre:568678/dre:100538016/dre:560944/dre:447836	5	2	113095816/113065336	3	113064718/113051419/113066314
dre04510	Focal adhesion	11/182	222/5133	0.163196	0.549286	113041320/113107218/113110703/113049241/113118734/113066261/113113501/113093897/113113677/113041157/113073052	LOC113041320/LOC113107218/LOC113110703/LOC113049241/LOC113118734/LOC113066261/LOC113113501/LOC113093897/LOC113113677/LOC113041157/LOC113073052	dre:450006/dre:562496/dre:100318854/dre:335269/dre:260303/dre:544667/dre:30121/dre:558958/dre:794088/dre:556226/dre:100334116	11	8	113107218/113110703/113049241/113118734/113113501/113093897/113041157/113073052	3	113041320/113066261/113113677
dre04744	Phototransduction	2/182	21/5133	0.169534	0.549286	113049096/113106283	LOC113049096/LOC113106283	dre:140426/dre:140425	2	1	113106283	1	113049096
dre00010	Glycolysis / Gluconeogenesis	4/182	62/5133	0.176413	0.549286	113070062/113066314/113057139/113065336	LOC113070062/LOC113066314/LOC113057139/LOC113065336	dre:369193/dre:560944/dre:406791/dre:447836	4	1	113065336	3	113070062/113066314/113057139
dre00260	Glycine, serine and threonine metabolism	3/182	41/5133	0.176556	0.549286	113068167/113063715/113049019	alas1/LOC113063715/LOC113049019	dre:64608/dre:619269/dre:402994	3	0		3	113068167/113063715/113049019
dre03420	Nucleotide excision repair	3/182	43/5133	0.194587	0.589019	113089905/113080802/113058452	LOC113089905/LOC113080802/LOC113058452	dre:406435/dre:562839/dre:393900	3	3	113089905/113080802/113058452	0
dre00350	Tyrosine metabolism	2/182	25/5133	0.221616	0.653185	113058766/113106535	LOC113058766/LOC113106535	dre:30207/dre:100333145	2	0		2	113058766/113106535
dre04115	p53 signaling pathway	4/182	70/5133	0.235716	0.676929	113064717/113113086/113094756/113113677	LOC113064717/perp/LOC113094756/LOC113113677	dre:558619/dre:494479/dre:114401/dre:794088	4	0		4	113064717/113113086/113094756/113113677
dre04530	Tight junction	9/182	193/5133	0.245029	0.68608	113079216/113098976/113109853/113041320/113107641/113121238/113068772/113119498/113041157	LOC113079216/LOC113098976/LOC113109853/LOC113041320/LOC113107641/LOC113121238/LOC113068772/LOC113119498/LOC113041157	dre:569217/dre:558920/dre:567621/dre:450006/dre:335158/dre:100330246/dre:321552/dre:80959/dre:556226	9	4	113098976/113121238/113068772/113041157	5	113079216/113109853/113041320/113107641/113119498
dre00980	Metabolism of xenobiotics by cytochrome P450	2/182	28/5133	0.261456	0.707711	113038652/113105871	LOC113038652/LOC113105871	dre:337696/dre:570913	2	1	113038652	1	113105871
dre04910	Insulin signaling pathway	7/182	147/5133	0.265392	0.707711	113070027/113038658/113107242/113048915/113097149/113057139/113064077	LOC113070027/LOC113038658/LOC113107242/LOC113048915/LOC113097149/LOC113057139/LOC113064077	dre:541523/dre:799566/dre:373121/dre:556236/dre:562242/dre:406791/dre:553655	7	3	113070027/113048915/113064077	4	113038658/113107242/113097149/113057139
dre00860	Porphyrin and chlorophyll metabolism	2/182	29/5133	0.274774	0.71397	113105871/113068167	LOC113105871/alas1	dre:570913/dre:64608	2	0		2	113105871/113068167
dre04146	Peroxisome	4/182	76/5133	0.282917	0.71397	113048804/113113616/113116387/113049019	LOC113048804/LOC113113616/LOC113116387/LOC113049019	dre:334561/dre:445175/dre:394131/dre:402994	4	2	113113616/113116387	2	113048804/113049019
dre01230	Biosynthesis of amino acids	4/182	77/5133	0.290934	0.71397	113070062/113045628/113066314/113065336	LOC113070062/LOC113045628/LOC113066314/LOC113065336	dre:369193/dre:100000775/dre:560944/dre:447836	4	1	113065336	3	113070062/113045628/113066314
dre04150	mTOR signaling pathway	8/182	178/5133	0.296163	0.71397	113070027/113115130/113070011/113038658/113097149/113078181/113113677/113079430	LOC113070027/LOC113115130/LOC113070011/LOC113038658/LOC113097149/LOC113078181/LOC113113677/LOC113079430	dre:541523/dre:100329702/dre:563708/dre:799566/dre:562242/dre:30370/dre:794088/dre:30363	8	2	113070027/113078181	6	113115130/113070011/113038658/113097149/113113677/113079430
dre00330	Arginine and proline metabolism	3/182	54/5133	0.299612	0.71397	113069438/113049019/113081902	aldh4a1/LOC113049019/LOC113081902	dre:394133/dre:402994/dre:387290	3	1	113069438	2	113049019/113081902
dre04920	Adipocytokine signaling pathway	4/182	80/5133	0.315154	0.735359	113048804/113113616/113048915/113100009	LOC113048804/LOC113113616/LOC113048915/lepr	dre:334561/dre:445175/dre:556236/dre:567241	4	2	113113616/113048915	2	113048804/113100009
dre03030	DNA replication	2/182	36/5133	0.366879	0.83858	113089905/113066224	LOC113089905/LOC113066224	dre:406435/dre:317740	2	2	113089905/113066224	0
dre04080	Neuroactive ligand-receptor interaction	11/182	275/5133	0.384175	0.848135	113068290/113050454/113091614/113110293/113046669/113100009/113119941/113038813/113067732/113096966/113049641	LOC113068290/LOC113050454/LOC113091614/LOC113110293/LOC113046669/lepr/LOC113119941/LOC113038813/LOC113067732/LOC113096966/LOC113049641	dre:286834/dre:336153/dre:353151/dre:792519/dre:100003342/dre:567241/dre:58032/dre:566118/dre:564945/dre:30442/dre:321046	11	3	113050454/113119941/113067732	8	113068290/113091614/113110293/113046669/113100009/113038813/113096966/113049641
dre00590	Arachidonic acid metabolism	2/182	38/5133	0.392459	0.848135	113038652/113097085	LOC113038652/LOC113097085	dre:337696/dre:559148	2	1	113038652	1	113097085
dre01200	Carbon metabolism	5/182	116/5133	0.393777	0.848135	113070062/113107832/113066314/113057139/113065336	LOC113070062/LOC113107832/LOC113066314/LOC113057139/LOC113065336	dre:369193/dre:567547/dre:560944/dre:406791/dre:447836	5	2	113107832/113065336	3	113070062/113066314/113057139
dre00071	Fatty acid degradation	2/182	41/5133	0.429929	0.856348	113048804/113113616	LOC113048804/LOC113113616	dre:334561/dre:445175	2	1	113113616	1	113048804
dre00040	Pentose and glucuronate interconversions	1/182	16/5133	0.439246	0.856348	113105871	LOC113105871	dre:570913	1	0		1	113105871
dre00053	Ascorbate and aldarate metabolism	1/182	16/5133	0.439246	0.856348	113105871	LOC113105871	dre:570913	1	0		1	113105871
dre04012	ErbB signaling pathway	4/182	97/5133	0.452789	0.856348	113038658/113055978/113097149/113105086	LOC113038658/LOC113055978/LOC113097149/LOC113105086	dre:799566/dre:791855/dre:562242/dre:101885162	4	2	113055978/113105086	2	113038658/113097149
dre04912	GnRH signaling pathway	4/182	97/5133	0.452789	0.856348	113055978/113064999/113079766/113041157	LOC113055978/LOC113064999/LOC113079766/LOC113041157	dre:791855/dre:563953/dre:557026/dre:556226	4	2	113055978/113041157	2	113064999/113079766
dre04216	Ferroptosis	2/182	43/5133	0.454226	0.856348	113048804/113113616	LOC113048804/LOC113113616	dre:334561/dre:445175	2	1	113113616	1	113048804
dre03008	Ribosome biogenesis in eukaryotes	3/182	70/5133	0.454595	0.856348	113097557/113069240/113113761	LOC113097557/LOC113069240/LOC113113761	dre:556379/dre:415254/dre:751719	3	1	113097557	2	113069240/113113761
dre00520	Amino sugar and nucleotide sugar metabolism	2/182	44/5133	0.466152	0.856348	113048700/113057139	LOC113048700/LOC113057139	dre:100007686/dre:406791	2	0		2	113048700/113057139
dre04810	Regulation of actin cytoskeleton	9/182	238/5133	0.470881	0.856348	113053577/113060126/113109853/113041320/113107641/113049241/113107154/113041157/113049021	LOC113053577/LOC113060126/LOC113109853/LOC113041320/LOC113107641/LOC113049241/LOC113107154/LOC113041157/LOC113049021	dre:114447/dre:492549/dre:567621/dre:450006/dre:335158/dre:335269/dre:447840/dre:556226/dre:101885659	9	3	113060126/113049241/113041157	6	113053577/113109853/113041320/113107641/113107154/113049021
dre00515	Mannose type O-glycan biosynthesis	1/182	18/5133	0.47843	0.856348	113078215	LOC113078215	dre:492773	1	1	113078215	0
dre04540	Gap junction	4/182	101/5133	0.484182	0.856348	113110293/113064999/113079766/113056342	LOC113110293/LOC113064999/LOC113079766/LOC113056342	dre:792519/dre:563953/dre:557026/dre:394005	4	1	113056342	3	113110293/113064999/113079766
dre04110	Cell cycle	5/182	130/5133	0.491989	0.856348	113081661/113070011/113108473/113078829/113080394	LOC113081661/LOC113070011/LOC113108473/LOC113078829/LOC113080394	dre:402825/dre:563708/dre:406813/dre:569473/dre:568846	5	3	113081661/113108473/113078829	2	113070011/113080394
dre00220	Arginine biosynthesis	1/182	19/5133	0.496988	0.856348	113045628	LOC113045628	dre:100000775	1	0		1	113045628
dre00280	Valine, leucine and isoleucine degradation	2/182	48/5133	0.512277	0.860711	113063715/113069104	LOC113063715/hsd17b10	dre:619269/dre:450078	2	1	113069104	1	113063715
dre03430	Mismatch repair	1/182	20/5133	0.514889	0.860711	113089905	LOC113089905	dre:406435	1	1	113089905	0
dre04310	Wnt signaling pathway	6/182	167/5133	0.546738	0.868118	113097557/113111731/113055978/113078181/113069240/113079430	LOC113097557/LOC113111731/LOC113055978/LOC113078181/LOC113069240/LOC113079430	dre:556379/dre:100006858/dre:791855/dre:30370/dre:415254/dre:30363	6	3	113097557/113055978/113078181	3	113111731/113069240/113079430
dre00512	Mucin type O-glycan biosynthesis	1/182	22/5133	0.548814	0.868118	113080302	LOC113080302	dre:324510	1	1	113080302	0
dre04144	Endocytosis	10/182	287/5133	0.570636	0.868118	113081662/113093942/113053577/113060126/113107641/113107154/113116137/113041595/113119498/113041157	LOC113081662/LOC113093942/LOC113053577/LOC113060126/LOC113107641/LOC113107154/LOC113116137/LOC113041595/LOC113119498/LOC113041157	dre:563976/dre:798846/dre:114447/dre:492549/dre:335158/dre:447840/dre:571453/dre:565109/dre:80959/dre:556226	10	4	113081662/113093942/113060126/113041157	6	113053577/113107641/113107154/113116137/113041595/113119498
dre03015	mRNA surveillance pathway	3/182	84/5133	0.577725	0.868118	113073203/113063208/113113761	LOC113073203/LOC113063208/LOC113113761	dre:100537556/dre:324554/dre:751719	3	2	113073203/113063208	1	113113761
dre04620	Toll-like receptor signaling pathway	3/182	88/5133	0.609595	0.868118	113108208/113053015/113093059	LOC113108208/LOC113053015/LOC113093059	dre:100534776/dre:368481/dre:403125	3	0		3	113108208/113053015/113093059
dre03013	RNA transport	5/182	149/5133	0.614606	0.868118	113070027/113038658/113088018/113052039/113113761	LOC113070027/LOC113038658/LOC113088018/LOC113052039/LOC113113761	dre:541523/dre:799566/dre:335750/dre:386634/dre:751719	5	2	113070027/113088018	3	113038658/113052039/113113761
dre00982	Drug metabolism - cytochrome P450	1/182	27/5133	0.623652	0.868118	113105871	LOC113105871	dre:570913	1	0		1	113105871
dre00410	beta-Alanine metabolism	1/182	28/5133	0.637067	0.868118	113081902	LOC113081902	dre:387290	1	0		1	113081902
dre04145	Phagosome	4/182	123/5133	0.640972	0.868118	113110322/113093059/113110703/113049641	LOC113110322/LOC113093059/LOC113110703/LOC113049641	dre:387260/dre:403125/dre:100318854/dre:321046	4	1	113110703	3	113110322/113093059/113049641
dre00760	Nicotinate and nicotinamide metabolism	1/182	29/5133	0.650006	0.868118	113070012	LOC113070012	dre:445071	1	0		1	113070012
dre04068	FoxO signaling pathway	5/182	156/5133	0.655236	0.868118	113070011/113111731/113041595/113113677/113079793	LOC113070011/LOC113111731/LOC113041595/LOC113113677/LOC113079793	dre:563708/dre:100006858/dre:565109/dre:794088/dre:336116	5	1	113079793	4	113070011/113111731/113041595/113113677
dre04140	Autophagy - animal	5/182	156/5133	0.655236	0.868118	113115130/113097149/113094756/113113677/113079793	LOC113115130/LOC113097149/LOC113094756/LOC113113677/LOC113079793	dre:100329702/dre:562242/dre:114401/dre:794088/dre:336116	5	1	113079793	4	113115130/113097149/113094756/113113677
dre00640	Propanoate metabolism	1/182	30/5133	0.662486	0.868118	113048915	LOC113048915	dre:556236	1	1	113048915	0
dre04136	Autophagy - other	1/182	30/5133	0.662486	0.868118	113115130	LOC113115130	dre:100329702	1	0		1	113115130
dre00230	Purine metabolism	4/182	127/5133	0.665937	0.868118	113050023/113049096/113079766/113106283	LOC113050023/LOC113049096/LOC113079766/LOC113106283	dre:559298/dre:140426/dre:557026/dre:140425	4	1	113106283	3	113050023/113049096/113079766
dre00310	Lysine degradation	2/182	64/5133	0.669202	0.868118	113077897/113064939	LOC113077897/LOC113064939	dre:768131/dre:559945	2	1	113077897	1	113064939
dre03040	Spliceosome	4/182	128/5133	0.671992	0.868118	113093942/113112372/113088642/113095035	LOC113093942/LOC113112372/LOC113088642/LOC113095035	dre:798846/dre:394018/dre:402950/dre:558042	4	1	113093942	3	113112372/113088642/113095035
dre04010	MAPK signaling pathway	11/182	342/5133	0.677358	0.868118	113093942/113052915/113107242/113092744/113064247/113066261/113113501/113073440/113105086/113041157/113073052	LOC113093942/LOC113052915/LOC113107242/LOC113092744/LOC113064247/LOC113066261/LOC113113501/LOC113073440/LOC113105086/LOC113041157/LOC113073052	dre:798846/dre:799204/dre:373121/dre:795766/dre:564875/dre:544667/dre:30121/dre:368243/dre:101885162/dre:556226/dre:100334116	11	7	113093942/113092744/113113501/113073440/113105086/113041157/113073052	4	113052915/113107242/113064247/113066261
dre00630	Glyoxylate and dicarboxylate metabolism	1/182	32/5133	0.686134	0.868118	113045628	LOC113045628	dre:100000775	1	0		1	113045628
dre04350	TGF-beta signaling pathway	3/182	102/5133	0.708129	0.868118	113108473/113112785/113097149	LOC113108473/LOC113112785/LOC113097149	dre:406813/dre:100331938/dre:562242	3	2	113108473/113112785	1	113097149
dre04370	VEGF signaling pathway	2/182	69/5133	0.709119	0.868118	113073440/113041157	LOC113073440/LOC113041157	dre:368243/dre:556226	2	2	113073440/113041157	0
dre04218	Cellular senescence	5/182	168/5133	0.718304	0.868118	113078122/113038658/113080394/113113677/113118698	LOC113078122/LOC113038658/LOC113080394/LOC113113677/LOC113118698	dre:100334443/dre:799566/dre:568846/dre:794088/dre:280651	5	0		5	113078122/113038658/113080394/113113677/113118698
dre04261	Adrenergic signaling in cardiomyocytes	5/182	168/5133	0.718304	0.868118	113110293/113055978/113064999/113079766/113115256	LOC113110293/LOC113055978/LOC113064999/LOC113079766/LOC113115256	dre:792519/dre:791855/dre:563953/dre:557026/dre:566069	5	2	113055978/113115256	3	113110293/113064999/113079766
dre03022	Basal transcription factors	1/182	35/5133	0.718551	0.868118	113058452	LOC113058452	dre:393900	1	1	113058452	0
dre03410	Base excision repair	1/182	35/5133	0.718551	0.868118	113069228	smug1	dre:570901	1	1	113069228	0
dre04217	Necroptosis	4/182	137/5133	0.723086	0.868118	113053015/113045628/113055978/113064077	LOC113053015/LOC113045628/LOC113055978/LOC113064077	dre:368481/dre:100000775/dre:791855/dre:553655	4	2	113055978/113064077	2	113053015/113045628
dre04130	SNARE interactions in vesicular transport	1/182	36/5133	0.728599	0.868118	113058223	LOC113058223	dre:58038	1	0		1	113058223
dre00620	Pyruvate metabolism	1/182	41/5133	0.773732	0.912189	113048915	LOC113048915	dre:556236	1	1	113048915	0
dre04933	AGE-RAGE signaling pathway in diabetic complications	3/182	119/5133	0.800897	0.925573	113053015/113119941/113041157	LOC113053015/LOC113119941/LOC113041157	dre:368481/dre:58032/dre:556226	3	2	113119941/113041157	1	113053015
dre04371	Apelin signaling pathway	4/182	155/5133	0.807213	0.925573	113097149/113064999/113079766/113056212	LOC113097149/LOC113064999/LOC113079766/LOC113056212	dre:562242/dre:563953/dre:557026/dre:322509	4	1	113056212	3	113097149/113064999/113079766
dre04114	Oocyte meiosis	3/182	122/5133	0.814432	0.925573	113055978/113078829/113079766	LOC113055978/LOC113078829/LOC113079766	dre:791855/dre:569473/dre:557026	3	2	113055978/113078829	1	113079766
dre00270	Cysteine and methionine metabolism	1/182	47/5133	0.818141	0.925573	113063715	LOC113063715	dre:619269	1	0		1	113063715
dre05132	Salmonella infection	2/182	89/5133	0.830614	0.92696	113107641/113041157	LOC113107641/LOC113041157	dre:335158/dre:556226	2	1	113041157	1	113107641
dre00983	Drug metabolism - other enzymes	1/182	53/5133	0.853872	0.92696	113105871	LOC113105871	dre:570913	1	0		1	113105871
dre04340	Hedgehog signaling pathway	1/182	53/5133	0.853872	0.92696	113111731	LOC113111731	dre:100006858	1	0		1	113111731
dre04120	Ubiquitin mediated proteolysis	3/182	134/5133	0.861055	0.92696	113070011/113078829/113109928	LOC113070011/LOC113078829/trim37	dre:563708/dre:569473/dre:324237	3	2	113078829/113109928	1	113070011
dre04141	Protein processing in endoplasmic reticulum	4/182	171/5133	0.863482	0.92696	113093942/113069481/113080802/113091353	LOC113093942/ero1a/LOC113080802/LOC113091353	dre:798846/dre:393321/dre:562839/dre:327268	4	2	113093942/113080802	2	113069481/113091353
dre00600	Sphingolipid metabolism	1/182	56/5133	0.869025	0.92696	113063413	LOC113063413	dre:557286	1	0		1	113063413
dre04914	Progesterone-mediated oocyte maturation	2/182	102/5133	0.882968	0.932947	113078829/113079766	LOC113078829/LOC113079766	dre:569473/dre:557026	2	1	113078829	1	113079766
dre04210	Apoptosis	3/182	150/5133	0.907149	0.949069	113092744/113094756/113115223	LOC113092744/LOC113094756/LOC113115223	dre:795766/dre:114401/dre:393317	3	2	113092744/113115223	1	113094756
dre04625	C-type lectin receptor signaling pathway	2/182	113/5133	0.915173	0.949069	113053015/113092744	LOC113053015/LOC113092744	dre:368481/dre:795766	2	1	113092744	1	113053015
dre03010	Ribosome	2/182	127/5133	0.944249	0.970237	113113302/113102976	LOC113113302/mrpl20	dre:562703/dre:751640	2	1	113102976	1	113113302
dre04621	NOD-like receptor signaling pathway	2/182	142/5133	0.964821	0.982363	113053015/113094756	LOC113053015/LOC113094756	dre:368481/dre:114401	2	0		2	113053015/113094756
dre00190	Oxidative phosphorylation	1/182	126/5133	0.990009	0.991059	113110757	LOC113110757	dre:393497	1	1	113110757	0
dre04142	Lysosome	1/182	129/5133	0.991059	0.991059	113066799	LOC113066799	dre:335008	1	0		1	113066799

## Sheet: BvsY_KEGGenrich
Table S5. KEGG enrichment analysis for DE mRNAs in skin tissues among three groups.
KEGGID	Description	GeneRatio	BgRatio	pvalue	padj	geneID	geneName	keggID	Count	Up	Up_Gene_id	Down	Down_Gene_id
dre04916	Melanogenesis	7/89	119/5100	0.00447505	0.371429	113106593/113106535/113119941/113108219/113096966/113063851/113091614	LOC113106593/LOC113106535/LOC113119941/dct/LOC113096966/LOC113063851/LOC113091614	dre:437022/dre:100333145/dre:58032/dre:58074/dre:30442/dre:550436/dre:353151	7	5	113106593/113106535/113119941/113108219/113063851	2	113096966/113091614
dre00350	Tyrosine metabolism	3/89	27/5100	0.0111027	0.460763	113106593/113106535/113108219	LOC113106593/LOC113106535/dct	dre:437022/dre:100333145/dre:58074	3	3	113106593/113106535/113108219	0
dre04060	Cytokine-cytokine receptor interaction	7/89	166/5100	0.0251083	0.694662	113080830/113047358/113053026/113096949/113112785/113081115/113113080	LOC113080830/LOC113047358/LOC113053026/LOC113096949/LOC113112785/LOC113081115/LOC113113080	dre:100135755/dre:100126803/dre:798441/dre:100329796/dre:100331938/dre:30742/dre:100329124	7	5	113080830/113047358/113053026/113112785/113081115	2	113096949/113113080
dre04020	Calcium signaling pathway	7/89	206/5100	0.0670467	0.842639	113094721/113113158/113119692/113096966/113055353/113063851/113095152	LOC113094721/LOC113113158/LOC113119692/LOC113096966/LOC113055353/LOC113063851/LOC113095152	dre:415175/dre:100536162/dre:100537296/dre:30442/dre:100149388/dre:550436/dre:566351	7	2	113094721/113063851	5	113113158/113119692/113096966/113055353/113095152
dre00600	Sphingolipid metabolism	3/89	55/5100	0.0704278	0.842639	113114009/113045240/113064256	LOC113114009/LOC113045240/LOC113064256	dre:563806/dre:100330155/dre:555206	3	1	113064256	2	113114009/113045240
dre04070	Phosphatidylinositol signaling system	4/89	98/5100	0.0910911	0.842639	113096631/113055353/113041653/113086930	LOC113096631/LOC113055353/LOC113041653/LOC113086930	dre:100331649/dre:100149388/dre:561737/dre:393584	4	0		4	113096631/113055353/113041653/113086930
dre04080	Neuroactive ligand-receptor interaction	8/89	267/5100	0.0927747	0.842639	113119941/113119692/113066697/113050454/113096966/113091614/113116017/113101788	LOC113119941/LOC113119692/LOC113066697/LOC113050454/LOC113096966/LOC113091614/LOC113116017/LOC113101788	dre:58032/dre:100537296/dre:100004742/dre:336153/dre:30442/dre:353151/dre:795246/dre:567057	8	3	113119941/113066697/113050454	5	113119692/113096966/113091614/113116017/113101788
dre00830	Retinol metabolism	2/89	33/5100	0.112331	0.842639	113080846/113056432	LOC113080846/LOC113056432	dre:325922/dre:563241	2	2	113080846/113056432	0
dre03013	RNA transport	5/89	151/5100	0.122835	0.842639	113088018/113079113/113070027/113083365/113087833	LOC113088018/LOC113079113/LOC113070027/LOC113083365/LOC113087833	dre:335750/dre:393180/dre:541523/dre:405839/dre:321744	5	5	113088018/113079113/113070027/113083365/113087833	0
dre00565	Ether lipid metabolism	2/89	36/5100	0.129702	0.842639	113114009/113069658	LOC113114009/LOC113069658	dre:563806/dre:100332039	2	0		2	113114009/113069658
dre00260	Glycine, serine and threonine metabolism	2/89	41/5100	0.159883	0.842639	113097702/113112295	LOC113097702/LOC113112295	dre:322228/dre:100331665	2	1	113112295	1	113097702
dre04260	Cardiac muscle contraction	3/89	81/5100	0.167323	0.842639	113094721/113047050/113106710	LOC113094721/LOC113047050/LOC113106710	dre:415175/dre:447942/dre:677750	3	3	113094721/113047050/113106710	0
dre00562	Inositol phosphate metabolism	3/89	84/5100	0.180307	0.842639	113059667/113041653/113086930	LOC113059667/LOC113041653/LOC113086930	dre:100000275/dre:561737/dre:393584	3	0		3	113059667/113041653/113086930
dre00564	Glycerophospholipid metabolism	3/89	88/5100	0.19803	0.842639	113114009/113099620/113096631	LOC113114009/LOC113099620/LOC113096631	dre:563806/dre:393509/dre:100331649	3	1	113099620	2	113114009/113096631
dre00910	Nitrogen metabolism	1/89	14/5100	0.218694	0.842639	113070144	LOC113070144	dre:555196	1	1	113070144	0
dre00330	Arginine and proline metabolism	2/89	54/5100	0.242697	0.842639	113063356/113075722	LOC113063356/LOC113075722	dre:140744/dre:100333321	2	2	113063356/113075722	0
dre00561	Glycerolipid metabolism	2/89	54/5100	0.242697	0.842639	113114009/113096631	LOC113114009/LOC113096631	dre:563806/dre:100331649	2	0		2	113114009/113096631
dre00040	Pentose and glucuronate interconversions	1/89	16/5100	0.245801	0.842639	113118070	LOC113118070	dre:449558	1	1	113118070	0
dre00670	One carbon pool by folate	1/89	16/5100	0.245801	0.842639	113107832	LOC113107832	dre:567547	1	1	113107832	0
dre04350	TGF-beta signaling pathway	3/89	101/5100	0.258107	0.842639	113112785/113081115/113058073	LOC113112785/LOC113081115/LOC113058073	dre:100331938/dre:30742/dre:30641	3	3	113112785/113081115/113058073	0
dre00100	Steroid biosynthesis	1/89	17/5100	0.259004	0.842639	113108388	lss	dre:795400	1	1	113108388	0
dre03430	Mismatch repair	1/89	19/5100	0.284728	0.842639	113089905	LOC113089905	dre:406435	1	1	113089905	0
dre04514	Cell adhesion molecules (CAMs)	3/89	108/5100	0.291471	0.842639	113059993/113054201/113097193	LOC113059993/LOC113054201/LOC113097193	dre:560816/dre:100002407/dre:100332904	3	2	113059993/113097193	1	113054201
dre00511	Other glycan degradation	1/89	20/5100	0.297257	0.842639	113064256	LOC113064256	dre:555206	1	1	113064256	0
dre00601	Glycosphingolipid biosynthesis - lacto and neolacto series	1/89	20/5100	0.297257	0.842639	113092576	LOC113092576	dre:559521	1	0		1	113092576
dre00512	Mucin type O-glycan biosynthesis	1/89	22/5100	0.321668	0.842639	113076636	LOC113076636	dre:562739	1	1	113076636	0
dre04218	Cellular senescence	4/89	167/5100	0.332992	0.842639	113054962/113055353/113041653/113065687	LOC113054962/LOC113055353/LOC113041653/LOC113065687	dre:445390/dre:100149388/dre:561737/dre:572042	4	0		4	113054962/113055353/113041653/113065687
dre01200	Carbon metabolism	3/89	117/5100	0.334785	0.842639	113107832/113077194/113112295	LOC113107832/LOC113077194/LOC113112295	dre:567547/dre:557919/dre:100331665	3	2	113107832/113112295	1	113077194
dre01040	Biosynthesis of unsaturated fatty acids	1/89	24/5100	0.345239	0.842639	113069058	LOC113069058	dre:561303	1	0		1	113069058
dre04261	Adrenergic signaling in cardiomyocytes	4/89	171/5100	0.349022	0.842639	113094721/113116269/113106710/113063851	LOC113094721/LOC113116269/LOC113106710/LOC113063851	dre:415175/dre:565910/dre:677750/dre:550436	4	3	113094721/113106710/113063851	1	113116269
dre04114	Oocyte meiosis	3/89	122/5100	0.358857	0.842639	113055353/113063851/113085852	LOC113055353/LOC113063851/LOC113085852	dre:100149388/dre:550436/dre:79079	3	2	113063851/113085852	1	113055353
dre00230	Purine metabolism	3/89	125/5100	0.373254	0.842639	113121110/113113158/113067242	LOC113121110/LOC113113158/LOC113067242	dre:58120/dre:100536162/dre:570474	3	2	113121110/113067242	1	113113158
dre00760	Nicotinate and nicotinamide metabolism	1/89	27/5100	0.379086	0.842639	113077165	LOC113077165	dre:393864	1	1	113077165	0
dre00062	Fatty acid elongation	1/89	29/5100	0.400684	0.842639	113069058	LOC113069058	dre:561303	1	0		1	113069058
dre00980	Metabolism of xenobiotics by cytochrome P450	1/89	29/5100	0.400684	0.842639	113118070	LOC113118070	dre:449558	1	1	113118070	0
dre04217	Necroptosis	3/89	134/5100	0.416041	0.842639	113047358/113063851/113113080	LOC113047358/LOC113063851/LOC113113080	dre:100126803/dre:550436/dre:100329124	3	2	113047358/113063851	1	113113080
dre00140	Steroid hormone biosynthesis	1/89	31/5100	0.421538	0.842639	113062607	hsd17b8	dre:64815	1	1	113062607	0
dre02010	ABC transporters	1/89	32/5100	0.431694	0.842639	113053805	LOC113053805	dre:558335	1	0		1	113053805
dre04620	Toll-like receptor signaling pathway	2/89	87/5100	0.451223	0.842639	113047358/113041653	LOC113047358/LOC113041653	dre:100126803/dre:561737	2	1	113047358	1	113041653
dre05132	Salmonella infection	2/89	88/5100	0.457111	0.842639	113119363/113113080	LOC113119363/LOC113113080	dre:561525/dre:100329124	2	1	113119363	1	113113080
dre03030	DNA replication	1/89	35/5100	0.461118	0.842639	113089905	LOC113089905	dre:406435	1	1	113089905	0
dre04910	Insulin signaling pathway	3/89	148/5100	0.480639	0.842639	113070027/113067649/113041653	LOC113070027/LOC113067649/LOC113041653	dre:541523/dre:767685/dre:561737	3	2	113070027/113067649	1	113041653
dre04012	ErbB signaling pathway	2/89	96/5100	0.502888	0.842639	113063851/113041653	LOC113063851/LOC113041653	dre:550436/dre:561737	2	1	113063851	1	113041653
dre03420	Nucleotide excision repair	1/89	40/5100	0.506845	0.842639	113089905	LOC113089905	dre:406435	1	1	113089905	0
dre04623	Cytosolic DNA-sensing pathway	1/89	40/5100	0.506845	0.842639	113047358	LOC113047358	dre:100126803	1	1	113047358	0
dre04912	GnRH signaling pathway	2/89	97/5100	0.508437	0.842639	113055353/113063851	LOC113055353/LOC113063851	dre:100149388/dre:550436	2	1	113063851	1	113055353
dre04140	Autophagy - animal	3/89	155/5100	0.511715	0.842639	113055353/113041653/113086930	LOC113055353/LOC113041653/LOC113086930	dre:100149388/dre:561737/dre:393584	3	0		3	113055353/113041653/113086930
dre00620	Pyruvate metabolism	1/89	41/5100	0.515519	0.842639	113092951	LOC113092951	dre:368213	1	1	113092951	0
dre04914	Progesterone-mediated oocyte maturation	2/89	101/5100	0.530234	0.842639	113085852/113041653	LOC113085852/LOC113041653	dre:79079/dre:561737	2	1	113085852	1	113041653
dre05168	Herpes simplex infection	3/89	162/5100	0.541816	0.842639	113047358/113059993/113113080	LOC113047358/LOC113059993/LOC113113080	dre:100126803/dre:560816/dre:100329124	3	2	113047358/113059993	1	113113080
dre00270	Cysteine and methionine metabolism	1/89	47/5100	0.564485	0.842639	113097702	LOC113097702	dre:322228	1	0		1	113097702
dre04141	Protein processing in endoplasmic reticulum	3/89	171/5100	0.578944	0.842639	113093942/113111435/113057374	LOC113093942/LOC113111435/bag2	dre:798846/dre:324005/dre:393975	3	3	113093942/113111435/113057374	0
dre04810	Regulation of actin cytoskeleton	4/89	234/5100	0.58934	0.842639	113113883/113066697/113106710/113041653	LOC113113883/LOC113066697/LOC113106710/LOC113041653	dre:101886694/dre:100004742/dre:677750/dre:561737	4	3	113113883/113066697/113106710	1	113041653
dre04625	C-type lectin receptor signaling pathway	2/89	113/5100	0.591661	0.842639	113055353/113041653	LOC113055353/LOC113041653	dre:100149388/dre:561737	2	0		2	113055353/113041653
dre00240	Pyrimidine metabolism	1/89	53/5100	0.608551	0.842639	113121110	LOC113121110	dre:58120	1	1	113121110	0
dre04150	mTOR signaling pathway	3/89	179/5100	0.610356	0.842639	113070027/113079341/113041653	LOC113070027/LOC113079341/LOC113041653	dre:541523/dre:103909113/dre:561737	3	2	113070027/113079341	1	113041653
dre00983	Drug metabolism - other enzymes	1/89	55/5100	0.622236	0.842639	113121110	LOC113121110	dre:58120	1	1	113121110	0
dre04330	Notch signaling pathway	1/89	55/5100	0.622236	0.842639	113063206	LOC113063206	dre:560657	1	0		1	113063206
dre04933	AGE-RAGE signaling pathway in diabetic complications	2/89	120/5100	0.624688	0.842639	113119941/113041653	LOC113119941/LOC113041653	dre:58032/dre:561737	2	1	113119941	1	113041653
dre01212	Fatty acid metabolism	1/89	56/5100	0.628901	0.842639	113069058	LOC113069058	dre:561303	1	0		1	113069058
dre04622	RIG-I-like receptor signaling pathway	1/89	58/5100	0.641882	0.842639	113047358	LOC113047358	dre:100126803	1	1	113047358	0
dre04145	Phagosome	2/89	124/5100	0.642629	0.842639	113118118/113119363	LOC113118118/LOC113119363	dre:559502/dre:561525	2	1	113119363	1	113118118
dre03010	Ribosome	2/89	126/5100	0.651347	0.842639	113102976/113064400	mrpl20/LOC113064400	dre:751640/dre:192299	2	2	113102976/113064400	0
dre04142	Lysosome	2/89	127/5100	0.655643	0.842639	113120774/113067368	LOC113120774/LOC113067368	dre:555639/dre:100334661	2	0		2	113120774/113067368
dre04270	Vascular smooth muscle contraction	2/89	128/5100	0.659898	0.842639	113119941/113055353	LOC113119941/LOC113055353	dre:58032/dre:100149388	2	1	113119941	1	113055353
dre00010	Glycolysis / Gluconeogenesis	1/89	64/5100	0.678193	0.847195	113077194	LOC113077194	dre:557919	1	0		1	113077194
dre00310	Lysine degradation	1/89	65/5100	0.68388	0.847195	113077897	LOC113077897	dre:768131	1	1	113077897	0
dre04370	VEGF signaling pathway	1/89	67/5100	0.694958	0.848258	113041653	LOC113041653	dre:561737	1	0		1	113041653
dre04621	NOD-like receptor signaling pathway	2/89	142/5100	0.715175	0.860283	113047358/113055353	LOC113047358/LOC113055353	dre:100126803/dre:100149388	2	1	113047358	1	113055353
dre04210	Apoptosis	2/89	149/5100	0.739913	0.864524	113055353/113041653	LOC113055353/LOC113041653	dre:100149388/dre:561737	2	0		2	113055353/113041653
dre01230	Biosynthesis of amino acids	1/89	78/5100	0.749366	0.864524	113112295	LOC113112295	dre:100331665	1	1	113112295	0
dre04371	Apelin signaling pathway	2/89	152/5100	0.749949	0.864524	113106710/113055353	LOC113106710/LOC113055353	dre:677750/dre:100149388	2	1	113106710	1	113055353
dre04520	Adherens junction	1/89	92/5100	0.804935	0.9152	113059993	LOC113059993	dre:560816	1	1	113059993	0
dre04540	Gap junction	1/89	97/5100	0.821669	0.921602	113055353	LOC113055353	dre:100149388	1	0		1	113055353
dre04530	Tight junction	2/89	189/5100	0.848849	0.935383	113068772/113106710	LOC113068772/LOC113106710	dre:321552/dre:677750	2	2	113068772/113106710	0
dre04144	Endocytosis	3/89	285/5100	0.882478	0.935383	113081662/113093942/113045244	LOC113081662/LOC113093942/LOC113045244	dre:563976/dre:798846/dre:436828	3	2	113081662/113093942	1	113045244
dre00190	Oxidative phosphorylation	1/89	128/5100	0.897944	0.935383	113047050	LOC113047050	dre:447942	1	1	113047050	0
dre03040	Spliceosome	1/89	129/5100	0.899771	0.935383	113093942	LOC113093942	dre:798846	1	1	113093942	0
dre04110	Cell cycle	1/89	130/5100	0.901566	0.935383	113081661	LOC113081661	dre:402825	1	1	113081661	0
dre04510	Focal adhesion	2/89	219/5100	0.901574	0.935383	113106710/113041653	LOC113106710/LOC113041653	dre:677750/dre:561737	2	1	113106710	1	113041653
dre04068	FoxO signaling pathway	1/89	157/5100	0.939647	0.951482	113041653	LOC113041653	dre:561737	1	0		1	113041653
dre04010	MAPK signaling pathway	3/89	340/5100	0.942634	0.951482	113076398/113093942/113095152	LOC113076398/LOC113093942/LOC113095152	dre:494151/dre:798846/dre:566351	3	2	113076398/113093942	1	113095152
dre04310	Wnt signaling pathway	1/89	169/5100	0.951482	0.951482	113063851	LOC113063851	dre:550436	1	1	113063851	0
