# Supplementary material for: Comprehensive Transcriptome Analysis of Different Skin Colors to Evaluate Genes Related to the Production of Pigment in Celestial Goldfish
Source: Biology (Basel). 2022 Dec 21;12(1):7. doi: 10.3390/biology12010007 (PMC9854719; doi:10.3390/biology12010007)
Supplement: Supplementary file 1 [file biology-12-00007-s001.zip › Table S6. a total of 19 common differentially expressed genes among three groups.xlsx]

## Sheet: Sheet1
Table S6. a total of 19 common differentially expressed genes among three groups
gene_id	w1	w2	w3	y1	y2	y3	b1	b2	b3	gene_name	gene_chr	gene_start	gene_end	gene_strand	gene_length	gene_biotype	gene_description	tf_family
113116617	0.0153034	0.11421	0.0304356	18.6132	16.9467	9.00027	5.37242	6.33493	3.11222	LOC113116617	NC_039258.1	25888917	25902870	-	2926	protein_coding	uncharacterized LOC113116617%2C transcript variant X2	Perilipin
113059134	0.0185722	0.138605	0.147747	12.7167	13.3664	7.57024	4.06563	4.6075	1.74323	LOC113059134	NC_039283.1	17859669	17869636	-	2411	protein_coding	perilipin-3-like	Perilipin
novel.91	0.0741966	0	0	55.1263	38.5193	30.5313	14.9699	10.3808	9.06805	-	NC_039244.1	25874338	25878146	-	1207	-	- && - && -	-
113094292	0	0	0	21.1684	23.7793	23.9509	7.17527	13.5233	7.90262	LOC113094292	NW_020528035.1	60766	62666	-	831	protein_coding	putative defense protein 3	-
113054403	0	0	0	9.86719	5.21773	8.02385	1.27624	2.23595	0.487805	LOC113054403	NC_039277.1	11827513	11837386	-	2513	protein_coding	diacylglycerol O-acyltransferase 2	-
113060382	0.0135198	0.0504495	0	3.66088	3.12258	7.11158	0.681938	2.16455	0.343688	LOC113060382	NC_039284.1	733950	741159	+	3312	protein_coding	retinol dehydrogenase 7-like%2C transcript variant X1	adh_short
113072589	0	0	0	5.38659	4.11648	1.83534	0.784302	0.757689	0.123268	LOC113072589	NC_039247.1	6541557	6553151	-	2131	protein_coding	solute carrier family 2%2C facilitated glucose transporter member 11-like%2C transcript variant X2	Sugar_tr
113081155	0	0.196807	0	17.676	6.30821	12.2846	2.12822	4.86863	2.88776	LOC113081155	NW_020526062.1	144941	148752	+	849	protein_coding	melanoma antigen recognized by T-cells 1-like	-
novel.919	0.0698923	0.0869349	0	2.92153	2.13793	3.02976	4.74748	18.213	5.74021	-	NC_039273.1	16167067	16169744	+	1922	-	- && - && -	-
113056131	0.0231051	0.028739	0	6.66661	4.09761	1.61449	1.02557	1.29971	0.40663	LOC113056131	NC_039279.1	9964959	9969613	+	1938	protein_coding	GTP cyclohydrolase 1-like	GTP_cyclohydroI
113079820	0	0.0702349	0	8.02088	2.91107	15.4537	2.62029	4.56089	1.76668	LOC113079820	NW_020525757.1	131318	135103	-	793	protein_coding	melanoma antigen recognized by T-cells 1-like	-
113116699	25.0755	21.8176	7.98421	1088.56	465.835	25.4147	20.997	148.235	71.2566	LOC113116699	NC_039243.1	13498715	13500831	-	725	protein_coding	translation initiation factor IF-2-like	-
113044679	0.123298	0.715693	1.77782	0	0.0317826	0	0.217669	0.2223	0.160736	LOC113044679	NC_039268.1	23570256	23578966	+	4358	protein_coding	uncharacterized LOC113044679%2C transcript variant X2	-
113107421	0.289511	0.174596	0	2.27819	3.42834	1.46445	0.699168	1.01231	0.411729	rasef	NC_039250.1	16339107	16363978	-	5104	protein_coding	RAS and EF-hand domain containing	Ras
113059190	1.87236	1.12052	0.17565	0.0784093	0.109277	0.0685708	1.88883	6.06364	8.04802	LOC113059190	NC_039283.1	19456242	19465989	+	2535	protein_coding	transcription elongation factor A protein 3-like%2C transcript variant X1	-
113068772	0.103996	0.194031	0.147735	0.00824351	0.0536143	0	0.254783	0.739282	2.96325	LOC113068772	NC_039301.1	980629	990276	+	6028	protein_coding	myosin-6-like	Myosin_head
113119606	3.44668	5.30441	2.20749	1.66936	1.62633	0.396865	0.324127	0	0.257029	LOC113119606	NC_039244.1	19403385	19410062	-	3066	protein_coding	translocation protein SEC62-like	-
113106535	0	0.0530188	0	0.141909	0.153825	0.289574	0.451501	2.09034	1.00022	LOC113106535	NC_039249.1	33348047	33354933	+	2101	protein_coding	5%2C6-dihydroxyindole-2-carboxylic acid oxidase-like	-
novel.58	0.0930929	0	0.370289	1.34302	0.86388	0.722774	3.66256	6.0423	4.00487	-	NC_039244.1	19678391	19678871	+	481	-	- && - && -	-
