# Supplementary material for: Comprehensive Transcriptome Analysis of Different Skin Colors to Evaluate Genes Related to the Production of Pigment in Celestial Goldfish
Source: Biology (Basel). 2022 Dec 21;12(1):7. doi: 10.3390/biology12010007 (PMC9854719; doi:10.3390/biology12010007)
Supplement: Supplementary file 1 [file biology-12-00007-s001.zip › Table S7.Primer sequences for qPCR..xlsx]

## Sheet: Sheet1
Table S7.Primer sequences for qPCR.
Genes	Primer sequence (5'-3')
LOC113045861	F： GTTTCATCCTTTTCTGCTGTG
	R：TCTTTCCTCCTCTTCTTCCTG
LOC113100350	F：GATGTCGTGGATGAGGAGA
	R：ATGGAGCCCTTGTGTTTG
LOC113043321	F： CCACACAACTCATCCTGCT
	R： GCCTCATCCCTCTCTCTTTT
LOC113040942	F：ACTGCTGATGGCACCTTT
	R：CTGGAGATGTTGTAGATGGCT
LOC113042741	F：TTGGGAAAACAGCACACTC
	R：ATTCATCACATACTCCTGCCT
LOC113066051	F：TAAGAACCAGACCAGCCAA
	R：CCATACACCACAAAGAGCAG
β-actin	F：CAGCAAGCAGGAGTATGATG
	R：CCAAACAGAGCAGAAGCC
LOC113111009	F： CCTCATTACCAACTTCCACAC
	R：ACAAGAACCAACGCAACAC
LOC113075300	F：GAAGGGAGGAAAGAAGAAGG
	R： GAATCAGACAACGCACAAAG
LOC113073657	F：CGCTTCGGCAGCACATATAC
	R：TTCACGAATTTGCGTGTCATC
LOC113063649	F：TGAGGAGATGAGAGATGAGAAA
	R：GAGCGGATGTTGTATTGGA
